# Supplementary material for: POxload: Machine Learning Estimates Drug Loadings of Polymeric Micelles
Source: Mol Pharm. 2024 May 28;21(7):3356–74. doi: 10.1021/acs.molpharmaceut.4c00086 (PMC11394009; doi:10.1021/acs.molpharmaceut.4c00086)
Supplement: Supplementary file 2 — mp4c00086_si_002.xlsx [file mp4c00086_si_002.xlsx]

## Sheet: TabS1_Database
FORMULATIONS
POL	D	D2	T1	A1	B	B2	A2	T2	A1n	Bn	B2n	A2n	PF	DF	DF2	Time	LC	LE	Solvent	VOL	Hydration	Evaporation temperature	Hydration temperature	Source		Legend:									SOURCES
A-cPrOx-A	Paclitaxel	None	MeOx	MeOx	cPrOx	None	MeOx	PipBoc	34	18	0	36	10	2	0	0	0.511654	2.57143	EtOH	NA	Diwater	50	55	Lübtow1
A-cPrOx-A	Paclitaxel	None	MeOx	MeOx	cPrOx	None	MeOx	PipBoc	34	18	0	36	10	2	0	5	0.2849	1.42857	EtOH	NA	Diwater	50	55	Lübtow1		POL	Polymer name								Synonym	Reference
A-cPrOx-A	Paclitaxel	None	MeOx	MeOx	cPrOx	None	MeOx	PipBoc	34	18	0	36	10	2	0	10	0.199601	1	EtOH	NA	Diwater	50	55	Lübtow1		D	First drug for which drug loading is determined								Alves	Alves, Vinicius M., et al. "Cheminformatics-driven discovery of polymeric micelle formulations for poorly soluble drugs." Science Advances 5.6 (2019): eaav9784.
A-cPrOx-A	Paclitaxel	None	MeOx	MeOx	cPrOx	None	MeOx	PipBoc	34	18	0	36	10	2	0	30	0.0856409	0.428571	EtOH	NA	Diwater	50	55	Lübtow1		D2	Second drug for the case of co-formulations								Dong	Dong, Si, et al. "Functional amphiphilic poly (2-oxazoline) block copolymers as drug carriers: the relationship between structure and drug loading capacity." Chinese Journal of Polymer Science 39 (2021): 865-873.
A-cPrOx-A	Paclitaxel	None	MeOx	MeOx	cPrOx	None	MeOx	PipBoc	34	18	0	36	10	4	0	0	0.906002	2.28571	EtOH	NA	Diwater	50	55	Lübtow1		T1	Type of monomer or terminal capping group at the beginning of the polymer chain								Hahn	Hahn, Lukas, et al. "Investigating the influence of aromatic moieties on the formulation of hydrophobic natural products and drugs in poly (2-oxazoline)-based amphiphiles." Biomacromolecules 19.7 (2018): 3119-3128.
A-cPrOx-A	Paclitaxel	None	MeOx	MeOx	cPrOx	None	MeOx	PipBoc	34	18	0	36	10	4	0	5	0.539926	1.35714	EtOH	NA	Diwater	50	55	Lübtow1		A1	Type of monomers in first A block								Haider1	Haider, Malik Salman, et al. "Think beyond the core: impact of the hydrophilic corona on drug solubilization using polymer micelles." ACS applied materials & interfaces 12.22 (2020): 24531-24543.
A-cPrOx-A	Paclitaxel	None	MeOx	MeOx	cPrOx	None	MeOx	PipBoc	34	18	0	36	10	4	0	10	0.142653	0.357143	EtOH	NA	Diwater	50	55	Lübtow1		B	Type of monomers in B block								Haider2	Haider, Malik Salman, and Robert Luxenhofer. "Development of Poly (2-oxazoline) s and poly (2-oxazine) s based formulation library and estimation of polymer/drug compatibility." ChemRxiv (2022).
A-cPrOx-A	Paclitaxel	None	MeOx	MeOx	cPrOx	None	MeOx	PipBoc	34	18	0	36	10	4	0	30	0.0856409	0.214286	EtOH	NA	Diwater	50	55	Lübtow1		B2	Type of second B block type for the case of co-polymerized B blocks								Haider3	Haider, Malik Salman, et al. "Biological Activity In Vitro, Absorption, BBB Penetration, and Tolerability of Nanoformulation of BT44: RET Agonist with Disease-Modifying Potential for the Treatment of Neurodegeneration." Biomacromolecules (2022).
A-cPrOx-A	Paclitaxel	None	MeOx	MeOx	cPrOx	None	MeOx	PipBoc	34	18	0	36	10	6	0	0	0.990099	1.66667	EtOH	NA	Diwater	50	55	Lübtow1		A2	Type of monomers in second A block								Han	Han, Yingchao, et al. "Synergistic combinations of multiple chemotherapeutic agents in high capacity poly (2-oxazoline) micelles." Molecular pharmaceutics 9.8 (2012): 2302-2313.
A-cPrOx-A	Paclitaxel	None	MeOx	MeOx	cPrOx	None	MeOx	PipBoc	34	18	0	36	10	6	0	5	0.313301	0.52381	EtOH	NA	Diwater	50	55	Lübtow1		T2	Type of monomer or terminal capping group at the end of the polymer chain								Hwang1	Hwang, Duhyeong, et al. "Poly (2-oxazoline) nanoparticle delivery enhances the therapeutic potential of vismodegib for medulloblastoma by improving CNS pharmacokinetics and reducing systemic toxicity." Nanomedicine: Nanotechnology, Biology and Medicine 32 (2021): 102345.
A-cPrOx-A	Paclitaxel	None	MeOx	MeOx	cPrOx	None	MeOx	PipBoc	34	18	0	36	10	6	0	10	0.22805	0.380952	EtOH	NA	Diwater	50	55	Lübtow1		A1n	Number of monomers in first A block								Hwang2	Hwang, Duhyeong, et al. "Novel poly (2-oxazoline) block copolymer with aromatic heterocyclic side chains as a drug delivery platform." Journal of Controlled Release 307 (2019): 261-271.
A-cPrOx-A	Paclitaxel	None	MeOx	MeOx	cPrOx	None	MeOx	PipBoc	34	18	0	36	10	6	0	30	0.0856409	0.142857	EtOH	NA	Diwater	50	55	Lübtow1		Bn	Number of monomers in B block								Kinnunen	In-house data (http://urn.fi/URN:NBN:fi:hulib-202206282962)
A-cPrOx-A	Paclitaxel	None	MeOx	MeOx	cPrOx	None	MeOx	PipBoc	34	18	0	36	10	8	0	0	0.596421	0.75	EtOH	NA	Diwater	50	55	Lübtow1		B2n	Number of monomers of second type of B block								Lübtow1	Lübtow, Michael M., et al. "Like dissolves like? A comprehensive evaluation of partial solubility parameters to predict polymer–drug compatibility in ultrahigh drug-loaded polymer micelles." Biomacromolecules 20.8 (2019): 3041-3056.
A-cPrOx-A	Paclitaxel	None	MeOx	MeOx	cPrOx	None	MeOx	PipBoc	34	18	0	36	10	8	0	5	1.07405	1.35714	EtOH	NA	Diwater	50	55	Lübtow1		A2n	Number of monomers in second A block								Lübtow2	Lübtow, Michael M., et al. "Drug specificity, synergy and antagonism in ultrahigh capacity poly (2-oxazoline)/poly (2-oxazine) based formulations." Journal of the American Chemical Society 139.32 (2017): 10980-10983.
A-cPrOx-A	Paclitaxel	None	MeOx	MeOx	cPrOx	None	MeOx	PipBoc	34	18	0	36	10	8	0	10	0.70922	0.892857	EtOH	NA	Diwater	50	55	Lübtow1		PF	Polymer feed in g/L								Luxenhofer	Luxenhofer, Robert, et al. "Doubly amphiphilic poly (2-oxazoline) s as high-capacity delivery systems for hydrophobic drugs." Biomaterials 31.18 (2010): 4972-4979.
A-cPrOx-A	Paclitaxel	None	MeOx	MeOx	cPrOx	None	MeOx	PipBoc	34	18	0	36	10	8	0	30	0.142653	0.178571	EtOH	NA	Diwater	50	55	Lübtow1		DF	Feed of first drug in g/L								Melnikov	In-house data
A-cPrOx-A	Paclitaxel	None	MeOx	MeOx	cPrOx	None	MeOx	PipBoc	34	18	0	36	10	10	0	0	0.70922	0.714286	EtOH	NA	Diwater	50	55	Lübtow1		DF2	Feed of second drug in g/L								Salgarella	Salgarella, Alice Rita, et al. "Investigation of drug release modulation from poly (2-oxazoline) micelles through ultrasound." Scientific reports 8.1 (2018): 9893.
A-cPrOx-A	Paclitaxel	None	MeOx	MeOx	cPrOx	None	MeOx	PipBoc	34	18	0	36	10	10	0	5	1.29724	1.31429	EtOH	NA	Diwater	50	55	Lübtow1		Time	Time point of solubilization measurement in days								Schulz	Schulz, Anita, et al. "Drug-induced morphology switch in drug delivery systems based on poly (2-oxazoline) s." ACS nano 8.3 (2014): 2686-2696.
A-cPrOx-A	Paclitaxel	None	MeOx	MeOx	cPrOx	None	MeOx	PipBoc	34	18	0	36	10	10	0	10	0.737379	0.742857	EtOH	NA	Diwater	50	55	Lübtow1		LC	Loading capacity in %								Wan	Wan, Xiaomeng, et al. "Co-delivery of paclitaxel and cisplatin in poly (2-oxazoline) polymeric micelles: Implications for drug loading, release, pharmacokinetics and outcome of ovarian and breast cancer treatments." Biomaterials 192 (2019): 1-14.
A-cPrOx-A	Paclitaxel	None	MeOx	MeOx	cPrOx	None	MeOx	PipBoc	34	18	0	36	10	10	0	30	0.0571102	0.0571429	EtOH	NA	Diwater	50	55	Lübtow1		LE	Ligand efficiency in %								Yang	Yang, Mengshi, et al. "Synthesis and Investigation of Chiral Poly (2, 4-disubstituted-2-oxazoline)-Based Triblock Copolymers, Their Self-Assembly, and Formulation with Chiral and Achiral Drugs." Macromolecules 55.14 (2022): 6176-6190.
A-cPrOx-A	Paclitaxel	None	MeOx	MeOx	cPrOx	None	MeOx	PipBoc	34	18	0	36	10	12	0	0	0.483367	0.404762	EtOH	NA	Diwater	50	55	Lübtow1		Source	Publication from which the data point was gathered								Ziegler	In-house data
A-cPrOx-A	Paclitaxel	None	MeOx	MeOx	cPrOx	None	MeOx	PipBoc	34	18	0	36	10	12	0	5	0.849858	0.714286	EtOH	NA	Diwater	50	55	Lübtow1		Solvent	Solvent used prior to evaporation
A-cPrOx-A	Paclitaxel	None	MeOx	MeOx	cPrOx	None	MeOx	PipBoc	34	18	0	36	10	12	0	10	1.10201	0.928571	EtOH	NA	Diwater	50	55	Lübtow1		VOL	Solvent volume prior to evaporation (in μL)
A-cPrOx-A	Paclitaxel	None	MeOx	MeOx	cPrOx	None	MeOx	PipBoc	34	18	0	36	10	12	0	30	0.652853	0.547619	EtOH	NA	Diwater	50	55	Lübtow1		Hydration	Solvent used for hydration after evaporation
A-cPrOzi-A	Paclitaxel	None	MeOx	MeOx	cPrOzi	None	MeOx	PipBoc	35	18	0	36	10	2	0	0	15.8076	93.8776	EtOH	NA	Diwater	50	55	Lübtow1		Evaporation temperature*	Temperature in *C during evaporation			* 55 °C is listed when 50-60 °C is given in the publication
A-cPrOzi-A	Paclitaxel	None	MeOx	MeOx	cPrOzi	None	MeOx	PipBoc	35	18	0	36	10	2	0	5	15.2249	89.7959	EtOH	NA	Diwater	50	55	Lübtow1		Hydration temperature*	Temperature in *C during re-solvation			* 55 °C is listed when 50-60 °C is given in the publication
A-cPrOzi-A	Paclitaxel	None	MeOx	MeOx	cPrOzi	None	MeOx	PipBoc	35	18	0	36	10	2	0	10	15.5172	91.8367	EtOH	NA	Diwater	50	55	Lübtow1		POLYMERS
A-cPrOzi-A	Paclitaxel	None	MeOx	MeOx	cPrOzi	None	MeOx	PipBoc	35	18	0	36	10	2	0	30	14.3357	83.6735	EtOH	NA	Diwater	50	55	Lübtow1
A-cPrOzi-A	Paclitaxel	None	MeOx	MeOx	cPrOzi	None	MeOx	PipBoc	35	18	0	36	10	4	0	0	23.1975	75.5102	EtOH	NA	Diwater	50	55	Lübtow1		Name	T1	A1	B	A2	T2	A1n	Bn	A2n	B2	B2n	SMILES of pseudotrimer
A-cPrOzi-A	Paclitaxel	None	MeOx	MeOx	cPrOzi	None	MeOx	PipBoc	35	18	0	36	10	4	0	5	22.4684	72.449	EtOH	NA	Diwater	50	55	Lübtow1		A-cPrOx-A	MeOx	MeOx	cPrOx	MeOx	PipBoc	34	18	36	None	0	CC(=O)N(C)CCN(CCN(CCN1CCN(C(=O)OC(C)(C)C)CC1)C(C)=O)C(=O)C2CC2
A-cPrOzi-A	Paclitaxel	None	MeOx	MeOx	cPrOzi	None	MeOx	PipBoc	35	18	0	36	10	4	0	10	22.4684	72.449	EtOH	NA	Diwater	50	55	Lübtow1		A-cPrOzi-A	MeOx	MeOx	cPrOzi	MeOx	PipBoc	35	18	36	None	0	CC(=O)N(C)CCN(CCCN(CCN1CCN(C(=O)OC(C)(C)C)CC1)C(C)=O)C(=O)C2CC2
A-cPrOzi-A	Paclitaxel	None	MeOx	MeOx	cPrOzi	None	MeOx	PipBoc	35	18	0	36	10	4	0	30	4.66926	12.2449	EtOH	NA	Diwater	50	55	Lübtow1		A-nPrOx-A	MeOx	MeOx	nPrOx	MeOx	PipBoc	35	20	36	None	0	CCCC(=O)N(CCN(C)C(C)=O)CCN(CCN1CCN(C(=O)OC(C)(C)C)CC1)C(C)=O
A-cPrOzi-A	Paclitaxel	None	MeOx	MeOx	cPrOzi	None	MeOx	PipBoc	35	18	0	36	10	6	0	0	16.6667	33.3333	EtOH	NA	Diwater	50	55	Lübtow1		A-nPrOzi-A-L	MeOx	MeOx	nPrOzi	MeOx	PipBoc	34	20	35	None	0	CCCC(=O)N(CCCN(CCN1CCN(C(=O)OC(C)(C)C)CC1)C(C)=O)CCN(C)C(C)=O
A-cPrOzi-A	Paclitaxel	None	MeOx	MeOx	cPrOzi	None	MeOx	PipBoc	35	18	0	36	10	6	0	5	14.9306	29.2517	EtOH	NA	Diwater	50	55	Lübtow1		A-iPrOx-A	MeOx	MeOx	iPrOx	MeOx	PipBoc	33	20	35	None	0	CC(=O)N(C)CCN(CCN(CCN1CCN(C(=O)OC(C)(C)C)CC1)C(C)=O)C(=O)C(C)C
A-cPrOzi-A	Paclitaxel	None	MeOx	MeOx	cPrOzi	None	MeOx	PipBoc	35	18	0	36	10	6	0	10	14.6341	28.5714	EtOH	NA	Diwater	50	55	Lübtow1		A-iPrOzi-A	MeOx	MeOx	iPrOzi	MeOx	PipBoc	34	18	35	None	0	CC(=O)N(C)CCN(CCCN(CCN1CCN(C(=O)OC(C)(C)C)CC1)C(C)=O)C(=O)C(C)C
A-cPrOzi-A	Paclitaxel	None	MeOx	MeOx	cPrOzi	None	MeOx	PipBoc	35	18	0	36	10	6	0	30	0.809717	1.36054	EtOH	NA	Diwater	50	55	Lübtow1		A-EtHepOx-A	MeOx	MeOx	EtHepOx	MeOx	PipBoc	35	13	36	None	0	CCCCC(CC)CCC(=O)N(CCN(C)C(C)=O)CCN(CCN1CCN(C(=O)OC(C)(C)C)CC1)C(C)=O
A-cPrOzi-A	Paclitaxel	None	MeOx	MeOx	cPrOzi	None	MeOx	PipBoc	35	18	0	36	10	8	0	0	5.76923	7.65306	EtOH	NA	Diwater	50	55	Lübtow1		A-EtHepOzi-A	MeOx	MeOx	EtHepOzi	MeOx	PipBoc	35	11	36	None	0	CCCCC(CC)CCC(=O)N(CCCN(CCN1CCN(C(=O)OC(C)(C)C)CC1)C(C)=O)CCN(C)C(C)=O
A-cPrOzi-A	Paclitaxel	None	MeOx	MeOx	cPrOzi	None	MeOx	PipBoc	35	18	0	36	10	8	0	5	4.66926	6.12245	EtOH	NA	Diwater	50	55	Lübtow1		A-nNonOx-A	MeOx	MeOx	nNonOx	MeOx	PipBoc	34	12	35	None	0	CCCCCCCCCC(=O)N(CCN(C)C(C)=O)CCN(CCN1CCN(C(=O)OC(C)(C)C)CC1)C(C)=O
A-cPrOzi-A	Paclitaxel	None	MeOx	MeOx	cPrOzi	None	MeOx	PipBoc	35	18	0	36	10	8	0	10	3.16206	4.08163	EtOH	NA	Diwater	50	55	Lübtow1		A-nNonOzi-A	MeOx	MeOx	nNonOzi	MeOx	PipBoc	34	11	35	None	0	CCCCCCCCCC(=O)N(CCCN(CCN1CCN(C(=O)OC(C)(C)C)CC1)C(C)=O)CCN(C)C(C)=O
A-cPrOzi-A	Paclitaxel	None	MeOx	MeOx	cPrOzi	None	MeOx	PipBoc	35	18	0	36	10	8	0	30	0.809717	1.02041	EtOH	NA	Diwater	50	55	Lübtow1		A-cPrMeOx-A	MeOx	MeOx	cPrMeOx	MeOx	PipBoc	34	18	36	None	0	CC(=O)N(C)CCN(CCN(CCN1CCN(C(=O)OC(C)(C)C)CC1)C(C)=O)C(=O)CC2CC2
A-cPrOzi-A	Paclitaxel	None	MeOx	MeOx	cPrOzi	None	MeOx	PipBoc	35	18	0	36	10	10	0	0	6.13027	6.53061	EtOH	NA	Diwater	50	55	Lübtow1		A-cPrMeOzi-A	MeOx	MeOx	cPrMeOzi	MeOx	PipBoc	34	15	34	None	0	CC(=O)N(C)CCN(CCCN(CCN1CCN(C(=O)OC(C)(C)C)CC1)C(C)=O)C(=O)CC2CC2
A-cPrOzi-A	Paclitaxel	None	MeOx	MeOx	cPrOzi	None	MeOx	PipBoc	35	18	0	36	10	10	0	5	2.77778	2.85714	EtOH	NA	Diwater	50	55	Lübtow1		A-nBuOx-A-L	MeOx	MeOx	nBuOx	MeOx	Pid	34	20	35	None	0	CCCCC(=O)N(CCN(C)C(C)=O)CCN(CCN1CCCCC1)C(C)=O
A-cPrOzi-A	Paclitaxel	None	MeOx	MeOx	cPrOzi	None	MeOx	PipBoc	35	18	0	36	10	10	0	10	0.809717	0.816327	EtOH	NA	Diwater	50	55	Lübtow1		A-nBuOzi-A-L	PgMeOx	MeOx	nBuOzi	MeOx	PipBoc	34	20	35	None	0	CCCCC(=O)N(CCCN(CCN1CCCCC1)C(C)=O)CCN(C)C(C)=O
A-cPrOzi-A	Paclitaxel	None	MeOx	MeOx	cPrOzi	None	MeOx	PipBoc	35	18	0	36	10	10	0	30	0.809717	0.816327	EtOH	NA	Diwater	50	55	Lübtow1		A-iBuOx-A	MeOx	MeOx	iBuOx	MeOx	PipBoc	33	19	35	None	0	CC(=O)N(C)CCN(CCN(CCN1CCN(C(=O)OC(C)(C)C)CC1)C(C)=O)C(=O)CC(C)C
A-cPrOzi-A	Paclitaxel	None	MeOx	MeOx	cPrOzi	None	MeOx	PipBoc	35	18	0	36	10	12	0	0	5.76923	5.10204	EtOH	NA	Diwater	50	55	Lübtow1		A-iBuOzi-A	MeOx	MeOx	iBuOzi	MeOx	PipBoc	34	18	34	None	0	CC(=O)N(C)CCN(CCCN(CCN1CCN(C(=O)OC(C)(C)C)CC1)C(C)=O)C(=O)CC(C)C
A-cPrOzi-A	Paclitaxel	None	MeOx	MeOx	cPrOzi	None	MeOx	PipBoc	35	18	0	36	10	12	0	5	3.54331	3.06122	EtOH	NA	Diwater	50	55	Lübtow1		A-sBuOx-A	MeOx	MeOx	sBuOx	MeOx	PipBoc	33	18	35	None	0	CCC(C)C(=O)N(CCN(C)C(C)=O)CCN(CCN1CCN(C(=O)OC(C)(C)C)CC1)C(C)=O
A-cPrOzi-A	Paclitaxel	None	MeOx	MeOx	cPrOzi	None	MeOx	PipBoc	35	18	0	36	10	12	0	10	4.66926	4.08163	EtOH	NA	Diwater	50	55	Lübtow1		A-sBuOzi-A	MeOx	MeOx	sBuOzi	MeOx	PipBoc	34	15	35	None	0	CCC(C)C(=O)N(CCCN(CCN1CCN(C(=O)OC(C)(C)C)CC1)C(C)=O)CCN(C)C(C)=O
A-cPrOzi-A	Paclitaxel	None	MeOx	MeOx	cPrOzi	None	MeOx	PipBoc	35	18	0	36	10	12	0	30	0.809717	0.680272	EtOH	NA	Diwater	50	55	Lübtow1		A-BzOx-A-L	MeOx	MeOx	BzOx	MeOx	PipBoc	34	20	35	None	0	CC(=O)N(C)CCN(CCN(CCN1CCN(C(=O)OC(C)(C)C)CC1)C(C)=O)C(=O)Cc2ccccc2
A-nPrOx-A	Paclitaxel	None	MeOx	MeOx	nPrOx	None	MeOx	PipBoc	35	20	0	36	10	2	0	0	15.2249	89.7959	EtOH	NA	Diwater	50	55	Lübtow1		A-PhOx-A-L	MeOx	MeOx	PhOx	MeOx	PipBoc	34	20	35	None	0	CC(=O)N(C)CCN(CCN(CCN1CCN(C(=O)OC(C)(C)C)CC1)C(C)=O)C(=O)c2ccccc2
A-nPrOx-A	Paclitaxel	None	MeOx	MeOx	nPrOx	None	MeOx	PipBoc	35	20	0	36	10	2	0	5	8.58209	46.9388	EtOH	NA	Diwater	50	55	Lübtow1		A*-nPrOzi-A	EtOx	EtOx	nPrOzi	MeOx	PipBoc	31	19	31	None	0	CCCC(=O)N(CCCN(CCN1CCN(C(=O)OC(C)(C)C)CC1)C(C)=O)CCN(C)C(=O)CC
A-nPrOx-A	Paclitaxel	None	MeOx	MeOx	nPrOx	None	MeOx	PipBoc	35	20	0	36	10	2	0	10	0.323947	1.625	EtOH	NA	Diwater	50	55	Lübtow1		A*-nPrOzi-A*	EtOx	EtOx	nPrOzi	EtOx	PipBoc	28	18	29	None	0	CCCC(=O)N(CCCN(CCN1CCN(C(=O)OC(C)(C)C)CC1)C(=O)CC)CCN(C)C(=O)CC
A-nPrOx-A	Paclitaxel	None	MeOx	MeOx	nPrOx	None	MeOx	PipBoc	35	20	0	36	10	2	0	30	0.224495	1.125	EtOH	NA	Diwater	50	55	Lübtow1		A*-nBuOx-A	EtOx	EtOx	nBuOx	MeOx	PipBoc	33	20	31	None	0	CCCCC(=O)N(CCN(CC)C(C)=O)CCN(CCN1CCCCC1)C(C)=O
A-nPrOx-A	Paclitaxel	None	MeOx	MeOx	nPrOx	None	MeOx	PipBoc	35	20	0	36	10	4	0	0	17.7852	54.0816	EtOH	NA	Diwater	50	55	Lübtow1		A*-nBuOx-A*	EtOx	EtOx	nBuOx	EtOx	PipBoc	34	20	35	None	0	CCCCC(=O)N(CCN(CC)C(C)=O)CCN(CCN1CCCCC1)C(=O)CC
A-nPrOx-A	Paclitaxel	None	MeOx	MeOx	nPrOx	None	MeOx	PipBoc	35	20	0	36	10	4	0	5	3.92157	10.2041	EtOH	NA	Diwater	50	55	Lübtow1		A-BzOx-A-H	MeOx	MeOx	BzOx	MeOx	PipBoc	39	20	41	None	0	CC(=O)N(C)CCN(CCN(CCN1CCN(C(=O)OC(C)(C)C)CC1)C(C)=O)C(=O)Cc2ccccc2
A-nPrOx-A	Paclitaxel	None	MeOx	MeOx	nPrOx	None	MeOx	PipBoc	35	20	0	36	10	4	0	10	0.212049	0.53125	EtOH	NA	Diwater	50	55	Lübtow1		A-PhOx-A-H	MeOx	MeOx	PhOx	MeOx	PipBoc	34	18	35	None	0	CC(=O)N(C)CCN(CCN(CCN1CCN(C(=O)OC(C)(C)C)CC1)C(C)=O)C(=O)c2ccccc2
A-nPrOx-A	Paclitaxel	None	MeOx	MeOx	nPrOx	None	MeOx	PipBoc	35	20	0	36	10	4	0	30	0.0999001	0.25	EtOH	NA	Diwater	50	55	Lübtow1		A-nBuOx-A	MeOx	MeOx	nBuOx	MeOx	PipBoc	34	22	35	None	0	CCCCC(=O)N(CCN(C)C(C)=O)CCN(CCN1CCN(C(=O)OC(C)(C)C)CC1)C(C)=O
A-nPrOx-A	Paclitaxel	None	MeOx	MeOx	nPrOx	None	MeOx	PipBoc	35	20	0	36	10	6	0	0	13.4276	25.8503	EtOH	NA	Diwater	50	55	Lübtow1		A-PentOx-A	MeOx	MeOx	PentOx	MeOx	PipBoc	34	21	35	None	0	CCCCC(=O)N(CCCN(CCN1CCN(C(=O)OC(C)(C)C)CC1)C(C)=O)CCN(C)C(C)=O
A-nPrOx-A	Paclitaxel	None	MeOx	MeOx	nPrOx	None	MeOx	PipBoc	35	20	0	36	10	6	0	5	0.224495	0.375	EtOH	NA	Diwater	50	55	Lübtow1		A-nPrOzi-A	MeOx	MeOx	nPrOzi	MeOx	PipBoc	34	19	35	None	0	CCCC(=O)N(CCCN(CCN1CCN(C(=O)OC(C)(C)C)CC1)C(C)=O)CCN(C)C(C)=O
A-nPrOx-A	Paclitaxel	None	MeOx	MeOx	nPrOx	None	MeOx	PipBoc	35	20	0	36	10	6	0	10	0.062461	0.104167	EtOH	NA	Diwater	50	55	Lübtow1		A-nBuOzi-A	MeOx	MeOx	nBuOzi	MeOx	PipBoc	34	21	35	None	0	CCCCC(=O)N(CCCN(CCN1CCN(C(=O)OC(C)(C)C)CC1)C(C)=O)CCN(C)C(C)=O
A-nPrOx-A	Paclitaxel	None	MeOx	MeOx	nPrOx	None	MeOx	PipBoc	35	20	0	36	10	6	0	30	0.0874235	0.145833	EtOH	NA	Diwater	50	55	Lübtow1		A-PhenOx-A	MeOx	MeOx	PhenOx	MeOx	PipBoc	34	15	35	None	0	CC(=O)N(C)CCN(CCN(CCN1CCN(C(=O)OC(C)(C)C)CC1)C(C)=O)C(=O)CCc2ccccc2
A-nPrOx-A	Paclitaxel	None	MeOx	MeOx	nPrOx	None	MeOx	PipBoc	35	20	0	36	10	8	0	0	4.29687	5.61224	EtOH	NA	Diwater	50	55	Lübtow1		A-BzOx-A-M	MeOx	MeOx	BzOx	MeOx	PipBoc	34	15	35	None	0	CC(=O)N(C)CCN(CCN(CCN1CCN(C(=O)OC(C)(C)C)CC1)C(C)=O)C(=O)Cc2ccccc2
A-nPrOx-A	Paclitaxel	None	MeOx	MeOx	nPrOx	None	MeOx	PipBoc	35	20	0	36	10	8	0	5	0.65814	0.828125	EtOH	NA	Diwater	50	55	Lübtow1		A-PhOx-A-M	MeOx	MeOx	PhOx	MeOx	PipBoc	34	15	35	None	0	CC(=O)N(C)CCN(CCN(CCN1CCN(C(=O)OC(C)(C)C)CC1)C(C)=O)C(=O)c2ccccc2
A-nPrOx-A	Paclitaxel	None	MeOx	MeOx	nPrOx	None	MeOx	PipBoc	35	20	0	36	10	8	0	10	0.062461	0.078125	EtOH	NA	Diwater	50	55	Lübtow1		A-PhenOzi-A	MeOx	MeOx	PhenOzi	MeOx	PipBoc	34	15	35	None	0	CC(=O)N(C)CCN(CCCN(CCN1CCN(C(=O)OC(C)(C)C)CC1)C(C)=O)C(=O)CCc2ccccc2
A-nPrOx-A	Paclitaxel	None	MeOx	MeOx	nPrOx	None	MeOx	PipBoc	35	20	0	36	10	8	0	30	0.062461	0.078125	EtOH	NA	Diwater	50	55	Lübtow1		A-BzOzi-A	MeOx	MeOx	BzOzi	MeOx	PipBoc	34	15	35	None	0	CC(=O)N(C)CCN(CCCN(CCN1CCN(C(=O)OC(C)(C)C)CC1)C(C)=O)C(=O)Cc2ccccc2
A-nPrOx-A	Paclitaxel	None	MeOx	MeOx	nPrOx	None	MeOx	PipBoc	35	20	0	36	10	10	0	0	3.16206	3.26531	EtOH	NA	Diwater	50	55	Lübtow1		A-PhOzi-A	MeOx	MeOx	PhOzi	MeOx	PipBoc	34	15	35	None	0	CC(=O)N(C)CCN(CCCN(CCN1CCN(C(=O)OC(C)(C)C)CC1)C(C)=O)C(=O)c2ccccc2
A-nPrOx-A	Paclitaxel	None	MeOx	MeOx	nPrOx	None	MeOx	PipBoc	35	20	0	36	10	10	0	5	0.336365	0.3375	EtOH	NA	Diwater	50	55	Lübtow1		Px	MeOx	MeOx	nBuOx	MeOx	Pip	38	25	39	None	0	CCCCC(=O)N(CCN(C)C(C)=O)CCN(CCN1CCNCC1)C(C)=O
A-nPrOx-A	Paclitaxel	None	MeOx	MeOx	nPrOx	None	MeOx	PipBoc	35	20	0	36	10	10	0	10	0.112374	0.1125	EtOH	NA	Diwater	50	55	Lübtow1		Py	MeOx	MeOx	nBuOx	MeOx	Pip	38	25	30	None	0	CCCCC(=O)N(CCN(C)C(C)=O)CCN(CCN1CCNCC1)C(C)=O
A-nPrOx-A	Paclitaxel	None	MeOx	MeOx	nPrOx	None	MeOx	PipBoc	35	20	0	36	10	10	0	30	0.049975	0.05	EtOH	NA	Diwater	50	55	Lübtow1		P3	MeOx	MeOx	nBuOx	MeOx	Pip	39	21	34	None	0	CCCCC(=O)N(CCN(C)C(C)=O)CCN(CCN1CCNCC1)C(C)=O
A-nPrOx-A	Paclitaxel	None	MeOx	MeOx	nPrOx	None	MeOx	PipBoc	35	20	0	36	10	12	0	0	2.39044	2.04082	EtOH	NA	Diwater	50	55	Lübtow1		P5	MeOx	MeOx	nBuOx	MeOx	Pip	46	26	36	None	0	CCCCC(=O)N(CCN(C)C(C)=O)CCN(CCN1CCNCC1)C(C)=O
A-nPrOx-A	Paclitaxel	None	MeOx	MeOx	nPrOx	None	MeOx	PipBoc	35	20	0	36	10	12	0	5	0.373599	0.3125	EtOH	NA	Diwater	50	55	Lübtow1		P1	MeOx	MeOx	nBuOx	MeOx	Pip	36	21	36	None	0	CCCCC(=O)N(CCN(C)C(C)=O)CCN(CCN1CCNCC1)C(C)=O
A-nPrOx-A	Paclitaxel	None	MeOx	MeOx	nPrOx	None	MeOx	PipBoc	35	20	0	36	10	12	0	10	0.162236	0.135417	EtOH	NA	Diwater	50	55	Lübtow1		P6	MeOx	MeOx	nBuOx	MeOx	Pip	32	26	45	None	0	CCCCC(=O)N(CCN(C)C(C)=O)CCN(CCN1CCNCC1)C(C)=O
A-nPrOx-A	Paclitaxel	None	MeOx	MeOx	nPrOx	None	MeOx	PipBoc	35	20	0	36	10	12	0	30	0.124844	0.104167	EtOH	NA	Diwater	50	55	Lübtow1		P7	MeOx	MeOx	nNonOx	MeOx	Pip	33	12	37	None	0	CCCCCCCCCC(=O)N(CCN(C)C(C)=O)CCN(CCN1CCNCC1)C(C)=O
A-nPrOzi-A-L	Paclitaxel	None	MeOx	MeOx	nPrOzi	None	MeOx	PipBoc	34	20	0	35	10	2	0	0	15.5405	92	EtOH	NA	Diwater	50	55	Lübtow1		P2	MeOx	MeOx	nBuOx	MeOx	Pip	44	25	0	None	0	CCCCC(=O)N(CCN(C)C(C)=O)CCN1CCNCC1
A-nPrOzi-A-L	Paclitaxel	None	MeOx	MeOx	nPrOzi	None	MeOx	PipBoc	34	20	0	35	10	2	0	5	14.0893	82	EtOH	NA	Diwater	50	55	Lübtow1		P8	PgMeOx	MeOx	nBuOx	MeOx	Pip	33	13	34	BzOx	5	CCCCC(=O)N(CCN(CCN(CCN)C(C)=O)C(=O)Cc1ccccc1)CCN(CC#C)C(C)=O
A-nPrOzi-A-L	Paclitaxel	None	MeOx	MeOx	nPrOzi	None	MeOx	PipBoc	34	20	0	35	10	2	0	10	12.5874	72	EtOH	NA	Diwater	50	55	Lübtow1		P4	MeOx	MeOx	nBuOx	MeOx	Pip	43	26	38	None	0	CCCCC(=O)N(CCN(C)C(C)=O)CCN(CCN1CCNCC1)C(C)=O
A-nPrOzi-A-L	Paclitaxel	None	MeOx	MeOx	nPrOzi	None	MeOx	PipBoc	34	20	0	35	10	2	0	30	0.17616	0.882353	EtOH	NA	Diwater	50	55	Lübtow1		A-BuOx-BzOx-A-H	MeOx	MeOx	nBuOx	MeOx	PipBoc	30	10	32	BzOx	6	CCCCC(=O)N(CCN(C)C(C)=O)CCN(CCN(CCN1CCN(C(=O)OC(C)(C)C)CC1)C(C)=O)C(=O)Cc2ccccc2
A-nPrOzi-A-L	Paclitaxel	None	MeOx	MeOx	nPrOzi	None	MeOx	PipBoc	34	20	0	35	10	4	0	0	27.1137	93	EtOH	NA	Diwater	50	55	Lübtow1		pMeOx	MeOx	MeOx	nBuOx	MeOx	PipBoc	32	0	0	None	0	CC(=O)N(C)CCN1CCN(C(=O)OC(C)(C)C)CC1
A-nPrOzi-A-L	Paclitaxel	None	MeOx	MeOx	nPrOzi	None	MeOx	PipBoc	34	20	0	35	10	4	0	5	2.01729	5.14706	EtOH	NA	Diwater	50	55	Lübtow1		pEtOx	EtOx	EtOx	nBuOx	EtOx	PipBoc	32	0	0	None	0	CCC(=O)N(C)CCN1CCN(C(=O)OC(C)(C)C)CC1
A-nPrOzi-A-L	Paclitaxel	None	MeOx	MeOx	nPrOzi	None	MeOx	PipBoc	34	20	0	35	10	4	0	10	0.526624	1.32353	EtOH	NA	Diwater	50	55	Lübtow1		A-nNonOx-A-S	MeOx	MeOx	nNonOx	MeOx	PipBoc	34	14	35	None	0	CCCCCCCCCC(=O)N(CCN(CCN1CCN(C(=O)OC(C)(C)C)CC1)C(C)=O)CCN(C)C(C)=O
A-nPrOzi-A-L	Paclitaxel	None	MeOx	MeOx	nPrOzi	None	MeOx	PipBoc	34	20	0	35	10	4	0	30	0.0587889	0.147059	EtOH	NA	Diwater	50	55	Lübtow1		MeOx-PcBOx	MeOx	MeOx	PcBOx	MeOx	Pid	59	30	0	None	0	CC(=O)N(C)CCN(CCN1CCCCC1)C(=O)CCc2nc(N)nc(N(C)C)n2
A-nPrOzi-A-L	Paclitaxel	None	MeOx	MeOx	nPrOzi	None	MeOx	PipBoc	34	20	0	35	10	6	0	0	28.9773	68	EtOH	NA	Diwater	50	55	Lübtow1		PMBEOx	MeOx	MeOx	nBuOx	MeOx	OH	69	17	0	nBuEnOx	10	C=CCCC(=O)N(CCO)CCN(CCN(C)C(C)=O)C(=O)CCCC
A-nPrOzi-A-L	Paclitaxel	None	MeOx	MeOx	nPrOzi	None	MeOx	PipBoc	34	20	0	35	10	6	0	5	2.07373	3.52941	EtOH	NA	Diwater	50	55	Lübtow1		PMBEOx-Ph	MeOx	MeOx	nBuOx	MeOx	OH	69	17	0	nBuEnOx	10	CCCCC(=O)N(CCN(C)C(C)=O)CCN(CCO)C(=O)CCCCSCc1ccccc1
A-nPrOzi-A-L	Paclitaxel	None	MeOx	MeOx	nPrOzi	None	MeOx	PipBoc	34	20	0	35	10	6	0	10	0.526624	0.882353	EtOH	NA	Diwater	50	55	Lübtow1		PMBEOx-COOH	MeOx	MeOx	nBuOx	MeOx	OH	69	17	0	nBuEnOx	10	CCCCC(=O)N(CCN(C)C(C)=O)CCN(CCO)C(=O)CCCCSCC(=O)O
A-nPrOzi-A-L	Paclitaxel	None	MeOx	MeOx	nPrOzi	None	MeOx	PipBoc	34	20	0	35	10	6	0	30	0.117509	0.196078	EtOH	NA	Diwater	50	55	Lübtow1		PMBEOx-NH2	MeOx	MeOx	nBuOx	MeOx	OH	69	17	0	nBuEnOx	10	CCCCC(=O)N(CCN(C)C(C)=O)CCN(CCO)C(=O)CCCCSCCN
A-nPrOzi-A-L	Paclitaxel	None	MeOx	MeOx	nPrOzi	None	MeOx	PipBoc	34	20	0	35	10	8	0	0	16.1074	24	EtOH	NA	Diwater	50	55	Lübtow1		P22	MeOx	MeOx	nBuOx	MeOx	Pid	36	23	37	nBuEnOx	9	CCCCC(=O)N(CCN(C)C(C)=O)CCN(CCN1CCCCC1)C(C)=O
A-nPrOzi-A-L	Paclitaxel	None	MeOx	MeOx	nPrOzi	None	MeOx	PipBoc	34	20	0	35	10	8	0	5	0.293255	0.367647	EtOH	NA	Diwater	50	55	Lübtow1		P11	MeOx	MeOx	nBuOx	MeOx	Pid	26	12	27	nBuEnOx	9	CCCCC(=O)N(CCN(C)C(C)=O)CCN(CCN1CCCCC1)C(C)=O
A-nPrOzi-A-L	Paclitaxel	None	MeOx	MeOx	nPrOzi	None	MeOx	PipBoc	34	20	0	35	10	8	0	10	0.117509	0.147059	EtOH	NA	Diwater	50	55	Lübtow1		P33	MeOx	MeOx	nBuOx	MeOx	Pid	35	30	36	nBuEnOx	9	CCCCC(=O)N(CCN(C)C(C)=O)CCN(CCN1CCCCC1)C(C)=O
A-nPrOzi-A-L	Paclitaxel	None	MeOx	MeOx	nPrOzi	None	MeOx	PipBoc	34	20	0	35	10	8	0	30	0.0587889	0.0735294	EtOH	NA	Diwater	50	55	Lübtow1		P44	EtOx	EtOx	nBuOx	MeOx	Pip	49	19	0	nBuEnOx	9	CCCCC(=O)N(CCN(C)C(=O)CC)CCN1CCNCC1
A-nPrOzi-A-L	Paclitaxel	None	MeOx	MeOx	nPrOzi	None	MeOx	PipBoc	34	20	0	35	10	10	0	0	9.74729	10.8	EtOH	NA	Diwater	50	55	Lübtow1		B1	OH	MeOx	nPrOx	MeOx	nPrOx	160	39	0	nBuEnOx	9	CCCC(=O)N(C)CCN(CCO)C(C)=O
A-nPrOzi-A-L	Paclitaxel	None	MeOx	MeOx	nPrOzi	None	MeOx	PipBoc	34	20	0	35	10	10	0	5	1.04773	1.05882	EtOH	NA	Diwater	50	55	Lübtow1		B2	OH	MeOx	nPrOx	MeOx	nPrOx	40	59	0	nBuEnOx	9	CCCC(=O)N(C)CCN(CCO)C(C)=O
A-nPrOzi-A-L	Paclitaxel	None	MeOx	MeOx	nPrOzi	None	MeOx	PipBoc	34	20	0	35	10	10	0	10	0.234742	0.235294	EtOH	NA	Diwater	50	55	Lübtow1		B3	OH	MeOx	nBuOx	MeOx	nBuEnOx	40	20	0	nBuEnOx	9	C=CCCC(=O)N(C)CCN(CCN(CCO)C(C)=O)C(=O)CCCC
A-nPrOzi-A-L	Paclitaxel	None	MeOx	MeOx	nPrOzi	None	MeOx	PipBoc	34	20	0	35	10	10	0	30	0.17616	0.176471	EtOH	NA	Diwater	50	55	Lübtow1		B4	OH	MeOx	nBuOx	MeOx	nBuEnOx	100	30	0	nBuEnOx	9	C=CCCC(=O)N(C)CCN(CCN(CCO)C(C)=O)C(=O)CCCC
A-nPrOzi-A-L	Paclitaxel	None	MeOx	MeOx	nPrOzi	None	MeOx	PipBoc	34	20	0	35	10	12	0	0	3.10078	2.66667	EtOH	NA	Diwater	50	55	Lübtow1		B5	Pid	MeOx	nPrOx	MeOx	Pid	25	73	25	nBuEnOx	9	CCCC(=O)N(CCCN(CCN(CCN1CCCCC1)C(C)=O)C(=O)CCC)CCN(CCN2CCCCC2)C(C)=O
A-nPrOzi-A-L	Paclitaxel	None	MeOx	MeOx	nPrOzi	None	MeOx	PipBoc	34	20	0	35	10	12	0	5	0.410076	0.343137	EtOH	NA	Diwater	50	55	Lübtow1		A-rEtEtOx-A	MeOx	MeOx	rEtEtOx	MeOx	PipBoc	34	20	35	None	0	CCC(=O)N(CCN(C)C(C)=O)[C@H](CC)CN(CCN1CCN(C(=O)OC(C)(C)C)CC1)C(C)=O
A-nPrOzi-A-L	Paclitaxel	None	MeOx	MeOx	nPrOzi	None	MeOx	PipBoc	34	20	0	35	10	12	0	10	0.234742	0.196078	EtOH	NA	Diwater	50	55	Lübtow1		A-sEtEtOx-A	MeOx	MeOx	sEtEtOx	MeOx	PipBoc	34	21	35	None	0	CCC(=O)N(CCN(C)C(C)=O)[C@@H](CC)CN(CCN1CCN(C(=O)OC(C)(C)C)CC1)C(C)=O
A-nPrOzi-A-L	Paclitaxel	None	MeOx	MeOx	nPrOzi	None	MeOx	PipBoc	34	20	0	35	10	12	0	30	0.234742	0.196078	EtOH	NA	Diwater	50	55	Lübtow1		A-EtEtOx-A	MeOx	MeOx	rEtEtOx	MeOx	PipBoc	34	10	35	sEtEtOx	10	CCC(=O)N(CCN(C)C(C)=O)C(CC)CN(CCN1CCN(C(=O)OC(C)(C)C)CC1)C(C)=O
A-iPrOx-A	Paclitaxel	None	MeOx	MeOx	iPrOx	None	MeOx	PipBoc	33	20	0	35	10	2	0	0	9.19037	50.6024	EtOH	NA	Diwater	50	55	Lübtow1		A-rPrMeOx-A	MeOx	MeOx	rPrMeOx	MeOx	PipBoc	34	20	35	None	0	CCCC(=O)N(CCN(C)C(C)=O)[C@H](C)CN(CCN1CCN(C(=O)OC(C)(C)C)CC1)C(C)=O
A-iPrOx-A	Paclitaxel	None	MeOx	MeOx	iPrOx	None	MeOx	PipBoc	33	20	0	35	10	2	0	5	0.86001	4.33735	EtOH	NA	Diwater	50	55	Lübtow1		A-sPrMeOx-A	MeOx	MeOx	sPrMeOx	MeOx	PipBoc	34	21	35	None	0	CCCC(=O)N(CCN(C)C(C)=O)[C@@H](C)CN(CCN1CCN(C(=O)OC(C)(C)C)CC1)C(C)=O
A-iPrOx-A	Paclitaxel	None	MeOx	MeOx	iPrOx	None	MeOx	PipBoc	33	20	0	35	10	2	0	10	0.717703	3.61446	EtOH	NA	Diwater	50	55	Lübtow1		A-PrMeOx-A	MeOx	MeOx	rPrMeOx	MeOx	PipBoc	34	11	35	sPrMeOx	10	CCCC(=O)N(CCN(C)C(C)=O)C(C)CN(CCN1CCN(C(=O)OC(C)(C)C)CC1)C(C)=O
A-iPrOx-A	Paclitaxel	None	MeOx	MeOx	iPrOx	None	MeOx	PipBoc	33	20	0	35	10	2	0	30	0.431862	2.16867	EtOH	NA	Diwater	50	55	Lübtow1		A-BzOzi-A-K	MeOx	MeOx	BzOzi	MeOx	PipBoc	34	20	35	None	0	CC(=O)N(C)CCN(CCN(CCN1CCN(C(=O)OC(C)(C)C)CC1)C(C)=O)C(=O)Cc2ccccc2
A-iPrOx-A	Paclitaxel	None	MeOx	MeOx	iPrOx	None	MeOx	PipBoc	33	20	0	35	10	4	0	0	4.55382	11.9277	EtOH	NA	Diwater	50	55	Lübtow1		A-nPrOzi-A-K	MeOx	MeOx	nPrOzi	MeOx	PipBoc	30	19	31	None	0	CCCC(=O)N(CCCN(CCN1CCN(C(=O)OC(C)(C)C)CC1)C(C)=O)CCN(C)C(C)=O
A-iPrOx-A	Paclitaxel	None	MeOx	MeOx	iPrOx	None	MeOx	PipBoc	33	20	0	35	10	4	0	5	0.431862	1.08434	EtOH	NA	Diwater	50	55	Lübtow1		A-nBuOzi-A-K	MeOx	MeOx	nBuOzi	MeOx	PipBoc	34	20	35	None	0	CCCCC(=O)N(CCCN(CCN1CCCCC1)C(C)=O)CCN(C)C(C)=O
A-iPrOx-A	Paclitaxel	None	MeOx	MeOx	iPrOx	None	MeOx	PipBoc	33	20	0	35	10	4	0	10	0.288323	0.722892	EtOH	NA	Diwater	50	55	Lübtow1		A-BzOx-A-K	MeOx	MeOx	BzOx	MeOx	PipBoc	34	16	35	None	0	CC(=O)N(C)CCN(CCN(CCN1CCN(C(=O)OC(C)(C)C)CC1)C(C)=O)C(=O)Cc2ccccc2
A-iPrOx-A	Paclitaxel	None	MeOx	MeOx	iPrOx	None	MeOx	PipBoc	33	20	0	35	10	4	0	30	0	0	EtOH	NA	Diwater	50	55	Lübtow1		A-PentOx-A-K	MeOx	MeOx	PentOx	MeOx	PipBoc	34	20	35	None	0	CCCCCC(=O)N(CCN(C)C(C)=O)CCN(CCN1CCN(C(=O)OC(C)(C)C)CC1)C(C)=O
A-iPrOx-A	Paclitaxel	None	MeOx	MeOx	iPrOx	None	MeOx	PipBoc	33	20	0	35	10	6	0	0	1.28449	2.16867	EtOH	NA	Diwater	50	55	Lübtow1		A-nBuOx-A-K	MeOx	MeOx	nBuOx	MeOx	Pid	34	20	35	None	0	CCCCC(=O)N(CCN(C)C(C)=O)CCN(CCN1CCN(C(=O)OC(C)(C)C)CC1)C(C)=O
A-iPrOx-A	Paclitaxel	None	MeOx	MeOx	iPrOx	None	MeOx	PipBoc	33	20	0	35	10	6	0	5	1.1434	1.92771	EtOH	NA	Diwater	50	55	Lübtow1		P1-Z	Bz	MeOx	nBuOzi	MeOx	EIP	50	19	46	None	0	CCCCC(=O)N(CCCN(CCN1CCC(C(=O)OCC)CC1)C(C)=O)CCN(Cc2ccccc2)C(C)=O
A-iPrOx-A	Paclitaxel	None	MeOx	MeOx	iPrOx	None	MeOx	PipBoc	33	20	0	35	10	6	0	10	0.14437	0.240964	EtOH	NA	Diwater	50	55	Lübtow1		P2-Z	Bz	EtOx	nBuOzi	EtOx	EIP	43	19	40	None	0	CCCCC(=O)N(CCCN(CCN1CCC(C(=O)OCC)CC1)C(=O)CC)CCN(Cc2ccccc2)C(=O)CC
A-iPrOx-A	Paclitaxel	None	MeOx	MeOx	iPrOx	None	MeOx	PipBoc	33	20	0	35	10	6	0	30	0.14437	0.240964	EtOH	NA	Diwater	50	55	Lübtow1		P3-Z	Bz	MeOx	nBuOzi	MeOx	EIP	64	35	28	None	0	CCCCC(=O)N(CCCN(CCN1CCC(C(=O)OCC)CC1)C(C)=O)CCN(Cc2ccccc2)C(C)=O
A-iPrOx-A	Paclitaxel	None	MeOx	MeOx	iPrOx	None	MeOx	PipBoc	33	20	0	35	10	8	0	0	0.86001	1.08434	EtOH	NA	Diwater	50	55	Lübtow1		A-nPrOx-A-H3	MeOx	MeOx	nPrOx	MeOx	OH	31	19	32	None	0	CCCC(=O)N(CCN(C)C(C)=O)CCN(CCO)C(C)=O
A-iPrOx-A	Paclitaxel	None	MeOx	MeOx	iPrOx	None	MeOx	PipBoc	33	20	0	35	10	8	0	5	0.431862	0.542169	EtOH	NA	Diwater	50	55	Lübtow1		A-nBuOx-A-H3	MeOx	MeOx	nBuOx	MeOx	OH	31	19	32	None	0	CCCCC(=O)N(CCN(C)C(C)=O)CCN(CCO)C(C)=O
A-iPrOx-A	Paclitaxel	None	MeOx	MeOx	iPrOx	None	MeOx	PipBoc	33	20	0	35	10	8	0	10	0.574988	0.722892	EtOH	NA	Diwater	50	55	Lübtow1		A-PentOx-A-H3	MeOx	MeOx	PentOx	MeOx	OH	31	19	32	None	0	CCCCCC(=O)N(CCN(C)C(C)=O)CCN(CCO)C(C)=O
A-iPrOx-A	Paclitaxel	None	MeOx	MeOx	iPrOx	None	MeOx	PipBoc	33	20	0	35	10	8	0	30	0.14437	0.180723	EtOH	NA	Diwater	50	55	Lübtow1
A-iPrOx-A	Paclitaxel	None	MeOx	MeOx	iPrOx	None	MeOx	PipBoc	33	20	0	35	10	10	0	0	1.00191	1.01205	EtOH	NA	Diwater	50	55	Lübtow1		MONOMERS							DRUGS
A-iPrOx-A	Paclitaxel	None	MeOx	MeOx	iPrOx	None	MeOx	PipBoc	33	20	0	35	10	10	0	5	1.1434	1.15663	EtOH	NA	Diwater	50	55	Lübtow1
A-iPrOx-A	Paclitaxel	None	MeOx	MeOx	iPrOx	None	MeOx	PipBoc	33	20	0	35	10	10	0	10	0.14437	0.144578	EtOH	NA	Diwater	50	55	Lübtow1		A blocks and termini:	Name		SMILES code of monomer				Name	SMILES
A-iPrOx-A	Paclitaxel	None	MeOx	MeOx	iPrOx	None	MeOx	PipBoc	33	20	0	35	10	10	0	30	0.288323	0.289157	EtOH	NA	Diwater	50	55	Lübtow1		MeOx	2-methyl-2-oxazoline		CC(=O)N(C)CC				17-AAG	COC1CC(C)CC2=C(NCC=C)C(=O)C=C(NC(=O)C(C)=CC=CC(OC)C(OC(N)=O)C(C)=CC(C)C1O)C2=O
A-iPrOx-A	Paclitaxel	None	MeOx	MeOx	iPrOx	None	MeOx	PipBoc	33	20	0	35	10	12	0	0	0.86001	0.722892	EtOH	NA	Diwater	50	55	Lübtow1		EtOx	2-ethyl-2-oxazoline		CCC(=O)N(C)CC				ABT-263	CC1(C)CCC(=C(CN2CCN(CC2)c2ccc(cc2)C(=O)NS(=O)(=O)c2ccc(NC(CCN3CCOCC3)CSc3ccccc3)c(c2)S(=O)(=O)C(F)(F)F)C1)c1ccc(Cl)cc1
A-iPrOx-A	Paclitaxel	None	MeOx	MeOx	iPrOx	None	MeOx	PipBoc	33	20	0	35	10	12	0	5	1.28449	1.08434	EtOH	NA	Diwater	50	55	Lübtow1		PgMeOx	Propargyl-(2-methyl-2-oxazoline)		C#CCCN(C)C(C)=O				ABT-737	CN(C)CCC(CSc1ccccc1)Nc1ccc(cc1N(=O)=O)S(=O)(=O)NC(=O)c1ccc(cc1)N1CCN(Cc2ccccc2-c2ccc(Cl)cc2)CC1
A-iPrOx-A	Paclitaxel	None	MeOx	MeOx	iPrOx	None	MeOx	PipBoc	33	20	0	35	10	12	0	10	0.14437	0.120482	EtOH	NA	Diwater	50	55	Lübtow1		PipBoc	N-Boc-piperidine		CN1CCN(C(=O)OC(C)(C)C)CC1				Aclacinomycin A	CCC1(CC(C2=C(C1C(=O)OC)C=C3C(=C2O)C(=O)C4=C(C3=O)C=CC=C4O)OC5CC(C(C(O5)C)OC6CC(C(C(O6)C)OC7CCC(=O)C(O7)C)O)N(C)C)O
A-iPrOx-A	Paclitaxel	None	MeOx	MeOx	iPrOx	None	MeOx	PipBoc	33	20	0	35	10	12	0	30	0	0	EtOH	NA	Diwater	50	55	Lübtow1		Pid	Piperidine		CN1CCCCC1				ATV	COC(=O)NC(C(=O)NC(Cc1ccccc1)C(O)CN(Cc1ccc(cc1)-c1ccccn1)NC(=O)C(NC(=O)OC)C(C)(C)C)C(C)(C)C
A-iPrOzi-A	Paclitaxel	None	MeOx	MeOx	iPrOzi	None	MeOx	PipBoc	34	18	0	35	10	2	0	0	13.9004	80.7229	EtOH	NA	Diwater	50	55	Lübtow1		Pip	Piperazine		CN1CCNCC1				Axitinib	CNC(=O)c1ccccc1Sc4ccc3c(/C=C/c2ccccn2)n[nH]c3c4
A-iPrOzi-A	Paclitaxel	None	MeOx	MeOx	iPrOzi	None	MeOx	PipBoc	34	18	0	35	10	2	0	5	0.479616	2.40964	EtOH	NA	Diwater	50	55	Lübtow1		OH	Hydroxyl group		CO				AZD5363	NC1(CCN(CC1)c1ncnc2[nH]ccc12)C(=O)NC(CCO)c1ccc(Cl)cc1
A-iPrOzi-A	Paclitaxel	None	MeOx	MeOx	iPrOzi	None	MeOx	PipBoc	34	18	0	35	10	2	0	10	0.240385	1.20482	EtOH	NA	Diwater	50	55	Lübtow1		Bz	Benzyl group		Cc1ccccc1				AZD7762	NC(=O)Nc1cc(sc1C(=O)NC1CCCNC1)-c1cccc(F)c1
A-iPrOzi-A	Paclitaxel	None	MeOx	MeOx	iPrOzi	None	MeOx	PipBoc	34	18	0	35	10	2	0	30	0	0	EtOH	NA	Diwater	50	55	Lübtow1		NH2	Amino group		CN				AZD8055	COc1ccc(cc1CO)-c1ccc2c(nc(nc2n1)N1CCOCC1C)N1CCOCC1C
A-iPrOzi-A	Paclitaxel	None	MeOx	MeOx	iPrOzi	None	MeOx	PipBoc	34	18	0	35	10	4	0	0	14.7844	43.3735	EtOH	NA	Diwater	50	55	Lübtow1		EIP	Ethyl isonipecotate		CCOC(=O)C1CCN(C)CC1				Bexarotene	Cc1cc2c(cc1C(=C)c1ccc(cc1)C(O)=O)C(C)(C)CCC2(C)C
A-iPrOzi-A	Paclitaxel	None	MeOx	MeOx	iPrOzi	None	MeOx	PipBoc	34	18	0	35	10	4	0	5	1.42518	3.61446	EtOH	NA	Diwater	50	55	Lübtow1									BLZ945	O=C(C1=NC=CC(OC2=CC=C3N=C(N[C@H]4[C@H](O)CCCC4)SC3=C2)=C1)NC
A-iPrOzi-A	Paclitaxel	None	MeOx	MeOx	iPrOzi	None	MeOx	PipBoc	34	18	0	35	10	4	0	10	0.479616	1.20482	EtOH	NA	Diwater	50	55	Lübtow1		B blocks:							Bortezomib	B([C@H](CC(C)C)NC(=O)[C@H](CC1=CC=CC=C1)NC(=O)C2=NC=CN=C2)(O)O
A-iPrOzi-A	Paclitaxel	None	MeOx	MeOx	iPrOzi	None	MeOx	PipBoc	34	18	0	35	10	4	0	30	0.479616	1.20482	EtOH	NA	Diwater	50	55	Lübtow1		cPrOx	2-cyclopropyl-2-oxazoline		CCN(C)C(=O)C1CC1				Brefeldine	C[C@H]2CCC/C=C/[C@@H]1C[C@H](O)C[C@H]1[C@H](O)/C=C/C(=O)O2
A-iPrOzi-A	Paclitaxel	None	MeOx	MeOx	iPrOzi	None	MeOx	PipBoc	34	18	0	35	10	6	0	0	5.25114	9.23695	EtOH	NA	Diwater	50	55	Lübtow1		cPrOzi	2-cyclopropyl-2-oxazine		CCCN(C)C(=O)C1CC1				Bruceantin	CC1=C(C(=O)C[C@]2([C@H]1C[C@@H]3[C@]45[C@@H]2[C@H]([C@@H]([C@]([C@@H]4[C@H](C(=O)O3)OC(=O)/C=C(\C)/C(C)C)(OC5)C(=O)OC)O)O)C)O
A-iPrOzi-A	Paclitaxel	None	MeOx	MeOx	iPrOzi	None	MeOx	PipBoc	34	18	0	35	10	6	0	5	1.19048	2.00803	EtOH	NA	Diwater	50	55	Lübtow1		nPrOx	2-n-propyl-2-oxazoline		CCCC(=O)N(C)CC				BT-44	COc3ccc(S(=O)(=O)N2CCc1ccccc1C2)cc3N5CCN(C(=O)c4ccc(F)cc4C(F)(F)F)CC5
A-iPrOzi-A	Paclitaxel	None	MeOx	MeOx	iPrOzi	None	MeOx	PipBoc	34	18	0	35	10	6	0	10	0.479616	0.803213	EtOH	NA	Diwater	50	55	Lübtow1		nPrOzi	2-n-propyl-2-oxazine		CCCC(=O)N(C)CCC				Cabazitaxel	CC1=C2[C@H](C(=O)[C@@]3([C@H](C[C@@H]4[C@]([C@H]3[C@@H]([C@@](C2(C)C)(C[C@@H]1OC(=O)[C@@H]([C@H](C5=CC=CC=C5)NC(=O)OC(C)(C)C)O)O)OC(=O)C6=CC=CC=C6)(CO4)OC(=O)C)OC)C)OC
A-iPrOzi-A	Paclitaxel	None	MeOx	MeOx	iPrOzi	None	MeOx	PipBoc	34	18	0	35	10	6	0	30	0	0	EtOH	NA	Diwater	50	55	Lübtow1		iPrOx	2-isopropyl-2-oxazoline		CC(C)C(=O)N(C)CC				Cannabidiol	CCCCCC1=CC(=C(C(=C1)O)[C@@H]2C=C(CC[C@H]2C(=C)C)C)O
A-iPrOzi-A	Paclitaxel	None	MeOx	MeOx	iPrOzi	None	MeOx	PipBoc	34	18	0	35	10	8	0	0	3.03738	3.91566	EtOH	NA	Diwater	50	55	Lübtow1		iPrOzi	2-isopropyl-2-oxazine		CCCN(C)C(=O)C(C)C				Carbamazepine	NC(=O)n3c1ccccc1ccc2ccccc23
A-iPrOzi-A	Paclitaxel	None	MeOx	MeOx	iPrOzi	None	MeOx	PipBoc	34	18	0	35	10	8	0	5	0.479616	0.60241	EtOH	NA	Diwater	50	55	Lübtow1		EtHepOx	2-(3-ethyl heptyl)-2-oxazoline		CCCCC(CC)CCC(=O)N(C)CC				Celecoxib	CC1=CC=C(C=C1)C2=CC(=NN2C3=CC=C(C=C3)S(=O)(=O)N)C(F)(F)F
A-iPrOzi-A	Paclitaxel	None	MeOx	MeOx	iPrOzi	None	MeOx	PipBoc	34	18	0	35	10	8	0	10	0.240385	0.301205	EtOH	NA	Diwater	50	55	Lübtow1		EtHepOzi	2-(3-ethyl heptyl)-2-oxazine		CCCCC(CC)CCC(=O)N(C)CCC				Cisplatin-C10	CCCCCCCCCC(=O)O[Pt](N)(N)(Cl)(Cl)OC(=O)CCCCCCCCC
A-iPrOzi-A	Paclitaxel	None	MeOx	MeOx	iPrOzi	None	MeOx	PipBoc	34	18	0	35	10	8	0	30	0.240385	0.301205	EtOH	NA	Diwater	50	55	Lübtow1		nNonOx	2-n-nonyl-2-oxazoline		CCCCCCCCCC(=O)N(C)CC				Cisplatin-C4	CCCC(=O)O[Pt](N)(N)(Cl)(Cl)OC(=O)CCC
A-iPrOzi-A	Paclitaxel	None	MeOx	MeOx	iPrOzi	None	MeOx	PipBoc	34	18	0	35	10	10	0	0	0.479616	0.481928	EtOH	NA	Diwater	50	55	Lübtow1		nNonOzi	2-n-nonyl-2-oxazine		CCCCCCCCCC(=O)N(C)CCC				Cisplatin-C6	CCCCCC(=O)O[Pt](N)(N)(Cl)(Cl)OC(=O)CCCCC
A-iPrOzi-A	Paclitaxel	None	MeOx	MeOx	iPrOzi	None	MeOx	PipBoc	34	18	0	35	10	10	0	5	0.954654	0.963855	EtOH	NA	Diwater	50	55	Lübtow1		cPrMeOx	2-cyclo-propyl-methyl-2-oxazoline		CCN(C)C(=O)CC1CC1				Cisplatin-C8	CCCCCCCC(=O)O[Pt](N)(N)(Cl)(Cl)OC(=O)CCCCCCC
A-iPrOzi-A	Paclitaxel	None	MeOx	MeOx	iPrOzi	None	MeOx	PipBoc	34	18	0	35	10	10	0	10	0.479616	0.481928	EtOH	NA	Diwater	50	55	Lübtow1		cPrMeOzi	2-cyclo-propyl-methyl-2-oxazine		CCCN(C)C(=O)CC1CC1				Clofazimine	CC(C)N=c1cc4c(cc1Nc2ccc(Cl)cc2)nc3ccccc3n4c5ccc(Cl)cc5
A-iPrOzi-A	Paclitaxel	None	MeOx	MeOx	iPrOzi	None	MeOx	PipBoc	34	18	0	35	10	10	0	30	0	0	EtOH	NA	Diwater	50	55	Lübtow1		nBuOx	2-n-butyl-2-oxazoline		CCCCC(=O)N(C)CC				Clotrimazole	C1=CC=C(C=C1)C(C2=CC=CC=C2)(C3=CC=CC=C3Cl)N4C=CN=C4
A-iPrOzi-A	Paclitaxel	None	MeOx	MeOx	iPrOzi	None	MeOx	PipBoc	34	18	0	35	10	12	0	0	0.954654	0.803213	EtOH	NA	Diwater	50	55	Lübtow1		nBuOzi	2-n-butyl-2-oxazine		CCCCC(=O)N(C)CCC				Crizotinib	C[C@@H](Oc3cc(c2cnn(C1CCNCC1)c2)cnc3N)c4c(Cl)ccc(F)c4Cl
A-iPrOzi-A	Paclitaxel	None	MeOx	MeOx	iPrOzi	None	MeOx	PipBoc	34	18	0	35	10	12	0	5	0.717703	0.60241	EtOH	NA	Diwater	50	55	Lübtow1		iBuOx	2-isobutyl-2-oxazoline		CC(C)CC(=O)N(C)CC				Curcumin	COc2cc(/C=C/C(=O)/C=C(O)/C=C/c1ccc(O)c(OC)c1)ccc2O
A-iPrOzi-A	Paclitaxel	None	MeOx	MeOx	iPrOzi	None	MeOx	PipBoc	34	18	0	35	10	12	0	10	0.479616	0.401606	EtOH	NA	Diwater	50	55	Lübtow1		iBuOzi	2-isobutyl-2-oxazine		CC(C)CC(=O)N(C)CCC				Dasatinib	Cc4nc(Nc2ncc(C(=O)Nc1c(C)cccc1Cl)s2)cc(N3CCN(CCO)CC3)n4
A-iPrOzi-A	Paclitaxel	None	MeOx	MeOx	iPrOzi	None	MeOx	PipBoc	34	18	0	35	10	12	0	30	0	0	EtOH	NA	Diwater	50	55	Lübtow1		sBuOx	2-sec-butyl-2-oxazoline		CCC(C)C(=O)N(C)CC				Dexamethason	C[C@@H]4C[C@H]3[C@@H]2CCC1=CC(=O)C=C[C@]1(C)[C@@]2(F)[C@@H](O)C[C@]3(C)[C@@]4(O)C(=O)CO
A-EtHepOx-A	Paclitaxel	None	MeOx	MeOx	EtHepOx	None	MeOx	PipBoc	35	13	0	36	10	2	0	0	0.862069	4.34783	EtOH	NA	Diwater	50	55	Lübtow1		sBuOzi	2-sec-butyl-2-oxazine		CCC(C)C(=O)N(C)CCC				Diosmin	Oc1c(OC)ccc(C2Oc3c(c(cc(c3)OC3C(O)C(O)C(O)C(COC4C(O)C(O)C(O)C(C)O4)O3)O)C(=O)C=2)c1
A-EtHepOx-A	Paclitaxel	None	MeOx	MeOx	EtHepOx	None	MeOx	PipBoc	35	13	0	36	10	2	0	5	11.1969	63.0435	EtOH	NA	Diwater	50	55	Lübtow1		BzOx	2-benzyl-2-oxazoline		CCN(C)C(=O)Cc1ccccc1				Docetaxel	CC(=O)OC12COC1CC(O)C1(C)C2C(OC(=O)c2ccccc2)C2(O)CC(OC(=O)C(O)C(NC(=O)OC(C)(C)C)c3ccccc3)C(C)=C(C(O)C1=O)C2(C)C
A-EtHepOx-A	Paclitaxel	None	MeOx	MeOx	EtHepOx	None	MeOx	PipBoc	35	13	0	36	10	2	0	10	10.8527	60.8696	EtOH	NA	Diwater	50	55	Lübtow1		PhOx	2-phenyl-2-oxazoline		CCN(C)C(=O)c1ccccc1				Doxorubicin	C[C@H]1[C@H]([C@H](C[C@@H](O1)O[C@H]2C[C@@](Cc3c2c(c4c(c3O)C(=O)c5cccc(c5C4=O)OC)O)(C(=O)CO)O)N)O
A-EtHepOx-A	Paclitaxel	None	MeOx	MeOx	EtHepOx	None	MeOx	PipBoc	35	13	0	36	10	2	0	30	5.7377	30.4348	EtOH	NA	Diwater	50	55	Lübtow1		PentOx	2-pentyl-2-oxazoline		CCCCCC(=O)N(C)CC				Efavirenz	C1CC1C#C[C@]2(C3=C(C=CC(=C3)Cl)NC(=O)O2)C(F)(F)F
A-EtHepOx-A	Paclitaxel	None	MeOx	MeOx	EtHepOx	None	MeOx	PipBoc	35	13	0	36	10	4	0	0	6.88259	18.4783	EtOH	NA	Diwater	50	55	Lübtow1		PhenOx	2-phenetyl-2-oxazoline		CCN(C)C(=O)CCc1ccccc1				Ergocaliceferol	CC(C)C(C)C=CC(C)C1CCC2C(CCCC12C)=CC=C1CC(O)CCC1=C
A-EtHepOx-A	Paclitaxel	None	MeOx	MeOx	EtHepOx	None	MeOx	PipBoc	35	13	0	36	10	4	0	5	22.5589	72.8261	EtOH	NA	Diwater	50	55	Lübtow1		PhenOzi	2-phenetyl-2-oxazine		CCCN(C)C(=O)CCc1ccccc1				Erlotinib	C#Cc3cccc(Nc1ncnc2cc(OCCOC)c(OCCOC)cc12)c3
A-EtHepOx-A	Paclitaxel	None	MeOx	MeOx	EtHepOx	None	MeOx	PipBoc	35	13	0	36	10	4	0	10	24.5902	81.5217	EtOH	NA	Diwater	50	55	Lübtow1		BzOzi	2-benzyl-2-oxazine		CCCN(C)C(=O)Cc1ccccc1				Etoposide	COc1cc(cc(OC)c1O)C1C2C(COC2=O)C(OC2OC3COC(C)OC3C(O)C2O)c2cc3OCOc3cc12
A-EtHepOx-A	Paclitaxel	None	MeOx	MeOx	EtHepOx	None	MeOx	PipBoc	35	13	0	36	10	4	0	30	24.0924	79.3478	EtOH	NA	Diwater	50	55	Lübtow1		PhOzi	2-phenyl-2-oxazine		CCCN(C)C(=O)c1ccccc1				Ezetimib	O=C3[C@H](CC[C@H](O)c1ccc(F)cc1)[C@@H](c2ccc(O)cc2)N3c4ccc(F)cc4
A-EtHepOx-A	Paclitaxel	None	MeOx	MeOx	EtHepOx	None	MeOx	PipBoc	35	13	0	36	10	6	0	0	5.34979	9.42029	EtOH	NA	Diwater	50	55	Lübtow1		PcBOx	2-N,N-dimethyl-1,3,5-triazine-2,4-diamine-6-ethyl-2-oxazoline		CCN(C)C(=O)CCc1nc(N)nc(N(C)C)n1				GDC-0941	CS(=O)(=O)N1CCN(CC1)Cc1cc2c(s1)c(nc(n2)c1cccc2c1cn[nH]2)N1CCOCC1
A-EtHepOx-A	Paclitaxel	None	MeOx	MeOx	EtHepOx	None	MeOx	PipBoc	35	13	0	36	10	6	0	5	31.9527	78.2609	EtOH	NA	Diwater	50	55	Lübtow1		rEtEtOx	2-R-4-ethyl-2-oxazoline		CCC(=O)N(C)[C@H](C)CC				Genistein	C1=CC(=CC=C1C2=COC3=CC(=CC(=C3C2=O)O)O)O
A-EtHepOx-A	Paclitaxel	None	MeOx	MeOx	EtHepOx	None	MeOx	PipBoc	35	13	0	36	10	6	0	10	32.7485	81.1594	EtOH	NA	Diwater	50	55	Lübtow1		sEtEtOx	2-S-4-ethyl-2-oxazoline		CCC(=O)N(C)[C@@H](C)CC				GW788388	C1COCCC1NC(=O)C2=CC=C(C=C2)C3=NC=CC(=C3)C4=C(NN=C4)C5=CC=CC=N5
A-EtHepOx-A	Paclitaxel	None	MeOx	MeOx	EtHepOx	None	MeOx	PipBoc	35	13	0	36	10	6	0	30	20.4152	42.7536	EtOH	NA	Diwater	50	55	Lübtow1		rPrMeOx	2-R-4-propyl-2-oxazoline		CCCC(=O)N(C)[C@H](C)C				Ibuprofen	CC(C)Cc1ccc(C(C)C(=O)O)cc1
A-EtHepOx-A	Paclitaxel	None	MeOx	MeOx	EtHepOx	None	MeOx	PipBoc	35	13	0	36	10	8	0	0	4.95868	6.52174	EtOH	NA	Diwater	50	55	Lübtow1		sPrMeOx	2-S-4-propyl-2-oxazoline		CCCC(=O)N(C)[C@@H](C)C				Imiquimod	CC(C)Cn1cnc2c(N)nc3ccccc3c12
A-EtHepOx-A	Paclitaxel	None	MeOx	MeOx	EtHepOx	None	MeOx	PipBoc	35	13	0	36	10	8	0	5	36.1111	70.6522	EtOH	NA	Diwater	50	55	Lübtow1		nBuEnOx	2-(3-butenyl)-2-oxazoline		C=CCCC(=O)N(C)CC				Indomethacin	Cc1c(c2cc(ccc2n1C(=O)c3ccc(cc3)Cl)OC)CC(=O)O
A-EtHepOx-A	Paclitaxel	None	MeOx	MeOx	EtHepOx	None	MeOx	PipBoc	35	13	0	36	10	8	0	10	36.2881	71.1957	EtOH	NA	Diwater	50	55	Lübtow1		nBuOxPh	2-phenylethanethiol-grafted 2-(3-butenyl)-2-oxazoline		CCN(C)C(=O)CCCCSCc1ccccc1				KU55933	O=C1C=C(OC(=C1)c1cccc2Sc3ccccc3Sc12)C1CCOCC1
A-EtHepOx-A	Paclitaxel	None	MeOx	MeOx	EtHepOx	None	MeOx	PipBoc	35	13	0	36	10	8	0	30	23.0769	37.5	EtOH	NA	Diwater	50	55	Lübtow1		nBuOxCOOH	Thhioglycolic acid-grafted 2-(3-butenyl)-2-oxazoline		CCN(C)C(=O)CCCCSCC(=O)O				Lapatinib	CS(=O)(=O)CCNCC1=CC=C(O1)C2=CC3=C(C=C2)N=CN=C3NC4=CC(=C(C=C4)OCC5=CC(=CC=C5)F)Cl
A-EtHepOx-A	Paclitaxel	None	MeOx	MeOx	EtHepOx	None	MeOx	PipBoc	35	13	0	36	10	10	0	0	6.88259	7.3913	EtOH	NA	Diwater	50	55	Lübtow1		nBuOxNH2	Cysteamine-grafted 2-(3-butenyl)-2-oxazoline		CCN(C)C(=O)CCCCSCC(=O)O				LDN-57444	CC(=O)ON=C1C(=O)N(Cc2cc(Cl)ccc2Cl)c2ccc(Cl)cc12
A-EtHepOx-A	Paclitaxel	None	MeOx	MeOx	EtHepOx	None	MeOx	PipBoc	35	13	0	36	10	10	0	5	0.4329	0.434783	EtOH	NA	Diwater	50	55	Lübtow1									LY2109761	C(CN1CCOCC1)Oc1ccc2c(ccnc2c1)-c1c2CCCn2nc1-c1ccccn1
A-EtHepOx-A	Paclitaxel	None	MeOx	MeOx	EtHepOx	None	MeOx	PipBoc	35	13	0	36	10	10	0	10	35.9331	56.087	EtOH	NA	Diwater	50	55	Lübtow1		SOLVENTS							LY294002	O=C1C=C(Oc2c1cccc2-c1ccccc1)N1CCOCC1
A-EtHepOx-A	Paclitaxel	None	MeOx	MeOx	EtHepOx	None	MeOx	PipBoc	35	13	0	36	10	10	0	30	6.88259	7.3913	EtOH	NA	Diwater	50	55	Lübtow1									LY364947	c1[nH]nc(c1-c1ccnc2ccccc12)-c1ccccn1
A-EtHepOzi-A	Paclitaxel	None	MeOx	MeOx	EtHepOzi	None	MeOx	PipBoc	35	11	0	36	10	2	0	0	0.862069	4.34783	EtOH	NA	Diwater	50	55	Lübtow1		Name	Composition						Mitotane	C1=CC=C(C(=C1)C(C2=CC=C(C=C2)Cl)C(Cl)Cl)Cl
A-EtHepOzi-A	Paclitaxel	None	MeOx	MeOx	EtHepOzi	None	MeOx	PipBoc	35	11	0	36	10	2	0	5	5.7377	30.4348	EtOH	NA	Diwater	50	55	Lübtow1		EtOH	Ethanol						NVP-BEZ235	CN1C(=O)N(c2c1cnc1ccc(cc21)-c1cnc2ccccc2c1)c1ccc(cc1)C(C)(C)C#N
A-EtHepOzi-A	Paclitaxel	None	MeOx	MeOx	EtHepOzi	None	MeOx	PipBoc	35	11	0	36	10	2	0	10	5.7377	30.4348	EtOH	NA	Diwater	50	55	Lübtow1		Diwater	Distilled water						Obeticholic acid	CC[C@@H]1[C@@H]2C[C@@H](CC[C@@]2([C@H]3CC[C@]4([C@H]([C@@H]3[C@@H]1O)CC[C@@H]4[C@H](C)CCC(=O)O)C)C)O
A-EtHepOzi-A	Paclitaxel	None	MeOx	MeOx	EtHepOzi	None	MeOx	PipBoc	35	11	0	36	10	2	0	30	3.76569	19.5652	EtOH	NA	Diwater	50	55	Lübtow1		ETOH/ACN	Ethanol 1:1 acetonitrile						Olanzapine	Cc1cc2c(s1)Nc3ccccc3N=C2N4CCN(CC4)C
A-EtHepOzi-A	Paclitaxel	None	MeOx	MeOx	EtHepOzi	None	MeOx	PipBoc	35	11	0	36	10	4	0	0	1.28755	3.26087	EtOH	NA	Diwater	50	55	Lübtow1		ACN	Acetonitrile						Olaparib	Fc1ccc(CC2=NNC(=O)c3ccccc23)cc1C(=O)N1CCN(CC1)C(=O)C1CC1
A-EtHepOzi-A	Paclitaxel	None	MeOx	MeOx	EtHepOzi	None	MeOx	PipBoc	35	11	0	36	10	4	0	5	4.56432	11.9565	EtOH	NA	Diwater	50	55	Lübtow1		Saline	Saline (buffered aqueuos solution, e.g. PBS)						Paclitaxel	CC1=C2[C@H](C(=O)[C@@]3([C@H](C[C@@H]4[C@]([C@H]3[C@@H]([C@@](C2(C)C)(C[C@@H]1OC(=O)[C@@H]([C@H](C5=CC=CC=C5)NC(=O)C6=CC=CC=C6)O)O)OC(=O)C7=CC=CC=C7)(CO4)OC(=O)C)O)C)OC(=O)C
A-EtHepOzi-A	Paclitaxel	None	MeOx	MeOx	EtHepOzi	None	MeOx	PipBoc	35	11	0	36	10	4	0	10	4.16667	10.8696	EtOH	NA	Diwater	50	55	Lübtow1		Dextrose	5 % Dextrose						Podophyllotoxin	OC1C2C(C(OC2)=O)C(c2cc(OC)c(OC)c(OC)c2)c2c1cc1c(c2)OCO1
A-EtHepOzi-A	Paclitaxel	None	MeOx	MeOx	EtHepOzi	None	MeOx	PipBoc	35	11	0	36	10	4	0	30	2.95359	7.6087	EtOH	NA	Diwater	50	55	Lübtow1		Diwater/saline/PBS	Mix of distilled water, saline and phosphate buffered saline						R-Ibuprofen	CC(C)Cc1ccc(cc1)[C@@H](C)C(=O)O
A-EtHepOzi-A	Paclitaxel	None	MeOx	MeOx	EtHepOzi	None	MeOx	PipBoc	35	11	0	36	10	6	0	0	0.862069	1.44928	EtOH	NA	Diwater	50	55	Lübtow1		Acetone	Acetone						RTV	CC(C)C(NC(=O)N(C)Cc1csc(n1)C(C)C)C(=O)NC(CC(O)C(Cc1ccccc1)NC(=O)OCc1cncs1)Cc1ccccc1
A-EtHepOzi-A	Paclitaxel	None	MeOx	MeOx	EtHepOzi	None	MeOx	PipBoc	35	11	0	36	10	6	0	5	6.88259	12.3188	EtOH	NA	Diwater	50	55	Lübtow1		NA	No information given						Rutin	Oc1cc2c(C(C(=C(c3cc(O)c(O)cc3)O2)OC2C(O)C(O)C(O)C(COC3C(O)C(O)C(O)C(C)O3)O2)=O)c(O)c1
A-EtHepOzi-A	Paclitaxel	None	MeOx	MeOx	EtHepOzi	None	MeOx	PipBoc	35	11	0	36	10	6	0	10	10.8527	20.2899	EtOH	NA	Diwater	50	55	Lübtow1		Diwater/saline	Mix of distilled water and saline						S-Ibuprofen	CC(C)Cc1ccc(cc1)[C@H](C)C(=O)O
A-EtHepOzi-A	Paclitaxel	None	MeOx	MeOx	EtHepOzi	None	MeOx	PipBoc	35	11	0	36	10	6	0	30	11.8774	22.4638	EtOH	NA	Diwater	50	55	Lübtow1		CHCl3/MeOH	Chloroform 9:1 methanol						Sabutoclax	CC(CNC(=O)c1c(O)c(O)cc2c(O)c(c(C)cc12)-c1c(C)cc2c(C(=O)NCC(C)c3ccccc3)c(O)c(O)cc2c1O)c1ccccc1
A-EtHepOzi-A	Paclitaxel	None	MeOx	MeOx	EtHepOzi	None	MeOx	PipBoc	35	11	0	36	10	8	0	0	3.76569	4.8913	EtOH	NA	Diwater	50	55	Lübtow1									SB-T-1213	CCC(=O)OC1C2=C(C)C(CC(O)(C(OC(=O)c3ccccc3)C3C4(COC4CC(O)C3(C)C1=O)OC(C)=O)C2(C)C)OC(=O)C(O)C(NC(=O)OC(C)(C)C)C=C(C)C
A-EtHepOzi-A	Paclitaxel	None	MeOx	MeOx	EtHepOzi	None	MeOx	PipBoc	35	11	0	36	10	8	0	5	19.5804	30.4348	EtOH	NA	Diwater	50	55	Lübtow1		SUMMARY OF EXPERIMENTAL CONDITIONS							SB-T-121302	CCC(=O)OC1C2=C(C)C(CC(O)(C(OC(=O)c3cccc(C)c3)C3C4(COC4CC(O)C3(C)C1=O)OC(C)=O)C2(C)C)OC(=O)C(O)C(NC(=O)OC(C)(C)C)C=C(C)C
A-EtHepOzi-A	Paclitaxel	None	MeOx	MeOx	EtHepOzi	None	MeOx	PipBoc	35	11	0	36	10	8	0	10	17.8571	27.1739	EtOH	NA	Diwater	50	55	Lübtow1									SB-T-121303	CCC(=O)OC1C2=C(C)C(CC(O)(C(OC(=O)c3cccc(OC)c3)C3C4(COC4CC(O)C3(C)C1=O)OC(C)=O)C2(C)C)OC(=O)C(O)C(NC(=O)OC(C)(C)C)C=C(C)C
A-EtHepOzi-A	Paclitaxel	None	MeOx	MeOx	EtHepOzi	None	MeOx	PipBoc	35	11	0	36	10	8	0	30	17.2662	26.087	EtOH	NA	Diwater	50	55	Lübtow1		Organic solvent	Number	%					SB-T-1214	CC(=O)OC12COC1CC(O)C1(C)C2C(OC(=O)c2ccccc2)C2(O)CC(OC(=O)C(O)C(NC(=O)OC(C)(C)C)C=C(C)C)C(C)=C(C(OC(=O)C3CC3)C1=O)C2(C)C
A-EtHepOzi-A	Paclitaxel	None	MeOx	MeOx	EtHepOzi	None	MeOx	PipBoc	35	11	0	36	10	10	0	0	15.7509	18.6957	EtOH	NA	Diwater	50	55	Lübtow1		EtOH	3476	93.9459					SB-T-121402	CC(=O)OC12COC1CC(O)C1(C)C2C(OC(=O)c2cccc(C)c2)C2(O)CC(OC(=O)C(O)C(NC(=O)OC(C)(C)C)C=C(C)C)C(C)=C(C(OC(=O)C3CC3)C1=O)C2(C)C
A-EtHepOzi-A	Paclitaxel	None	MeOx	MeOx	EtHepOzi	None	MeOx	PipBoc	35	11	0	36	10	10	0	5	39.1534	64.3478	EtOH	NA	Diwater	50	55	Lübtow1		ACN	60	1.62162					SB-T-1216	CN(C)C(=O)OC1C2=C(C)C(CC(O)(C(OC(=O)c3ccccc3)C3C4(COC4CC(O)C3(C)C1=O)OC(C)=O)C2(C)C)OC(=O)C(O)C(NC(=O)OC(C)(C)C)C=C(C)C
A-EtHepOzi-A	Paclitaxel	None	MeOx	MeOx	EtHepOzi	None	MeOx	PipBoc	35	11	0	36	10	10	0	10	33.3333	50	EtOH	NA	Diwater	50	55	Lübtow1		EtOH/ACN	52	1.40541					SB-T-121602	CN(C)C(=O)OC1C2=C(C)C(CC(O)(C(OC(=O)c3cccc(C)c3)C3C4(COC4CC(O)C3(C)C1=O)OC(C)=O)C2(C)C)OC(=O)C(O)C(NC(=O)OC(C)(C)C)C=C(C)C
A-EtHepOzi-A	Paclitaxel	None	MeOx	MeOx	EtHepOzi	None	MeOx	PipBoc	35	11	0	36	10	10	0	30	26.7516	36.5217	EtOH	NA	Diwater	50	55	Lübtow1		Acetone	47	1.27027					SchisandrinA	C[C@@H]1CC2=CC(=C(C(=C2C3=C(C(=C(C=C3C[C@@H]1C)OC)OC)OC)OC)OC)OC
A-nNonOx-A	Paclitaxel	None	MeOx	MeOx	nNonOx	None	MeOx	PipBoc	34	12	0	35	10	2	0	0	0.862069	4.34783	EtOH	NA	Diwater	50	55	Lübtow1		MeOH	20	0.540541					Simvastatin	OC1CC(CCC2C3C(=CC(CC3OC(C(CC)(C)C)=O)C)C=CC2C)OC(=O)C1
A-nNonOx-A	Paclitaxel	None	MeOx	MeOx	nNonOx	None	MeOx	PipBoc	34	12	0	35	10	2	0	5	0.862069	4.34783	EtOH	NA	Diwater	50	55	Lübtow1		NA	14	0.378378					SN-38	CCc4c3Cn2c(cc1c(COC(=O)[C@]1(O)CC)c2=O)c3nc5ccc(O)cc45
A-nNonOx-A	Paclitaxel	None	MeOx	MeOx	nNonOx	None	MeOx	PipBoc	34	12	0	35	10	2	0	10	1.28755	6.52174	EtOH	NA	Diwater	50	55	Lübtow1		CHCl3/MeOH	31	0.837838					Sorafenib	CNC(=O)C1=NC=CC(=C1)OC2=CC=C(C=C2)NC(=O)NC3=CC(=C(C=C3)Cl)C(F)(F)F
A-nNonOx-A	Paclitaxel	None	MeOx	MeOx	nNonOx	None	MeOx	PipBoc	34	12	0	35	10	2	0	30	0.4329	2.17391	EtOH	NA	Diwater	50	55	Lübtow1									Spironolactone	C1C(=O)CCC2(C)C=1CC(C1C2CCC2(C)C1CCC12CCC(=O)O1)SC(C)=O
A-nNonOx-A	Paclitaxel	None	MeOx	MeOx	nNonOx	None	MeOx	PipBoc	34	12	0	35	10	4	0	0	2.54237	6.52174	EtOH	NA	Diwater	50	55	Lübtow1		Hydration solvent	Number	%					Sunitinib	CCN(CC)CCNC(=O)c3c(C)[nH]c(C=c1c(=O)[nH]c2ccc(F)cc12)c3C
A-nNonOx-A	Paclitaxel	None	MeOx	MeOx	nNonOx	None	MeOx	PipBoc	34	12	0	35	10	4	0	5	1.28755	3.26087	EtOH	NA	Diwater	50	55	Lübtow1		Diwater	3229	87.2703					Tamibarotene	CC1(CCC(c2c1ccc(c2)NC(=O)c3ccc(cc3)C(=O)O)(C)C)C
A-nNonOx-A	Paclitaxel	None	MeOx	MeOx	nNonOx	None	MeOx	PipBoc	34	12	0	35	10	4	0	10	1.28755	3.26087	EtOH	NA	Diwater	50	55	Lübtow1		Saline	320	8.64865					Tanshinone2A	Cc3coc4c2ccc1c(CCCC1(C)C)c2c(=O)c(=O)c34
A-nNonOx-A	Paclitaxel	None	MeOx	MeOx	nNonOx	None	MeOx	PipBoc	34	12	0	35	10	4	0	30	0.862069	2.17391	EtOH	NA	Diwater	50	55	Lübtow1		NA	66	1.78378					Teniposide	Oc1c(OC)cc(C2C3C(COC3=O)C(OC3C(O)C(O)C4C(COC(c5cccs5)O4)O3)c3c2cc2c(c3)OCO2)cc1OC
A-nNonOx-A	Paclitaxel	None	MeOx	MeOx	nNonOx	None	MeOx	PipBoc	34	12	0	35	10	6	0	0	4.16667	7.24638	EtOH	NA	Diwater	50	55	Lübtow1		Diwater/Saline/PBS	31	0.837838					Tranilast	COC1=C(C=C(C=C1)C=CC(=O)NC2=CC=CC=C2C(=O)O)OC
A-nNonOx-A	Paclitaxel	None	MeOx	MeOx	nNonOx	None	MeOx	PipBoc	34	12	0	35	10	6	0	5	2.95359	5.07246	EtOH	NA	Diwater	50	55	Lübtow1		Diwater/Saline	28	0.756757					Triamcinolonacetonid	C[C@]12C[C@@H]([C@]3([C@H]([C@@H]1C[C@@H]4[C@]2(OC(O4)(C)C)C(=O)CO)CCC5=CC(=O)C=C[C@@]53C)F)O
A-nNonOx-A	Paclitaxel	None	MeOx	MeOx	nNonOx	None	MeOx	PipBoc	34	12	0	35	10	6	0	10	5.34979	9.42029	EtOH	NA	Diwater	50	55	Lübtow1		Dextrose	26	0.702703					VE-821	CS(=O)(=O)c1ccc(cc1)-c1cnc(N)c(n1)C(=O)Nc1ccccc1
A-nNonOx-A	Paclitaxel	None	MeOx	MeOx	nNonOx	None	MeOx	PipBoc	34	12	0	35	10	6	0	30	3.76569	6.52174	EtOH	NA	Diwater	50	55	Lübtow1									VE-822	CNCc1ccc(cc1)-c1cc(on1)-c1nc(cnc1N)-c1ccc(cc1)S(=O)(=O)C(C)C
A-nNonOx-A	Paclitaxel	None	MeOx	MeOx	nNonOx	None	MeOx	PipBoc	34	12	0	35	10	8	0	0	10.1562	14.1304	EtOH	NA	Diwater	50	55	Lübtow1		Evaporation temperature	Number	%					Vismodegib	CS(=O)(=O)C1=CC(=C(C=C1)C(=O)NC2=CC(=C(C=C2)Cl)C3=CC=CC=N3)Cl
A-nNonOx-A	Paclitaxel	None	MeOx	MeOx	nNonOx	None	MeOx	PipBoc	34	12	0	35	10	8	0	5	8	10.8696	EtOH	NA	Diwater	50	55	Lübtow1		40	430	11.6216					Vorinostat	O=C(CCCCCCC(=O)Nc1ccccc1)NO
A-nNonOx-A	Paclitaxel	None	MeOx	MeOx	nNonOx	None	MeOx	PipBoc	34	12	0	35	10	8	0	10	13.8577	20.1087	EtOH	NA	Diwater	50	55	Lübtow1		45	32	0.864865					Wortmannin	COCC1OC(=O)c2coc3c2C1(C)C1=C(C2CCC(=O)C2(C)CC1OC(C)=O)C3=O
A-nNonOx-A	Paclitaxel	None	MeOx	MeOx	nNonOx	None	MeOx	PipBoc	34	12	0	35	10	8	0	30	6.12245	8.15217	EtOH	NA	Diwater	50	55	Lübtow1		50	3001	81.1081
A-nNonOx-A	Paclitaxel	None	MeOx	MeOx	nNonOx	None	MeOx	PipBoc	34	12	0	35	10	10	0	0	10.8527	12.1739	EtOH	NA	Diwater	50	55	Lübtow1		55	130	3.51351
A-nNonOx-A	Paclitaxel	None	MeOx	MeOx	nNonOx	None	MeOx	PipBoc	34	12	0	35	10	10	0	5	5.34979	5.65217	EtOH	NA	Diwater	50	55	Lübtow1		58	31	0.837838
A-nNonOx-A	Paclitaxel	None	MeOx	MeOx	nNonOx	None	MeOx	PipBoc	34	12	0	35	10	10	0	10	10.1562	11.3043	EtOH	NA	Diwater	50	55	Lübtow1		60	29	0.783784
A-nNonOx-A	Paclitaxel	None	MeOx	MeOx	nNonOx	None	MeOx	PipBoc	34	12	0	35	10	10	0	30	4.16667	4.34783	EtOH	NA	Diwater	50	55	Lübtow1		100	12	0.324324
A-nNonOzi-A	Paclitaxel	None	MeOx	MeOx	nNonOzi	None	MeOx	PipBoc	34	11	0	35	10	2	0	0	4.95868	26.087	EtOH	NA	Diwater	50	55	Lübtow1		NA	35	0.945946
A-nNonOzi-A	Paclitaxel	None	MeOx	MeOx	nNonOzi	None	MeOx	PipBoc	34	11	0	35	10	2	0	5	2.95359	15.2174	EtOH	NA	Diwater	50	55	Lübtow1
A-nNonOzi-A	Paclitaxel	None	MeOx	MeOx	nNonOzi	None	MeOx	PipBoc	34	11	0	35	10	2	0	10	2.12766	10.8696	EtOH	NA	Diwater	50	55	Lübtow1		Hydration temperature	Number	%
A-nNonOzi-A	Paclitaxel	None	MeOx	MeOx	nNonOzi	None	MeOx	PipBoc	34	11	0	35	10	2	0	30	0.862069	4.34783	EtOH	NA	Diwater	50	55	Lübtow1		20	32	0.864865
A-nNonOzi-A	Paclitaxel	None	MeOx	MeOx	nNonOzi	None	MeOx	PipBoc	34	11	0	35	10	4	0	0	2.95359	7.6087	EtOH	NA	Diwater	50	55	Lübtow1		37	120	3.24324
A-nNonOzi-A	Paclitaxel	None	MeOx	MeOx	nNonOzi	None	MeOx	PipBoc	34	11	0	35	10	4	0	5	4.16667	10.8696	EtOH	NA	Diwater	50	55	Lübtow1		40	4	0.108108
A-nNonOzi-A	Paclitaxel	None	MeOx	MeOx	nNonOzi	None	MeOx	PipBoc	34	11	0	35	10	4	0	10	2.12766	5.43478	EtOH	NA	Diwater	50	55	Lübtow1		45	63	1.7027
A-nNonOzi-A	Paclitaxel	None	MeOx	MeOx	nNonOzi	None	MeOx	PipBoc	34	11	0	35	10	4	0	30	1.7094	4.34783	EtOH	NA	Diwater	50	55	Lübtow1		50	20	0.540541
A-nNonOzi-A	Paclitaxel	None	MeOx	MeOx	nNonOzi	None	MeOx	PipBoc	34	11	0	35	10	6	0	0	2.95359	5.07246	EtOH	NA	Diwater	50	55	Lübtow1		55	3130	84.5946
A-nNonOzi-A	Paclitaxel	None	MeOx	MeOx	nNonOzi	None	MeOx	PipBoc	34	11	0	35	10	6	0	5	10.8527	20.2899	EtOH	NA	Diwater	50	55	Lübtow1		60	260	7.02703
A-nNonOzi-A	Paclitaxel	None	MeOx	MeOx	nNonOzi	None	MeOx	PipBoc	34	11	0	35	10	6	0	10	2.95359	5.07246	EtOH	NA	Diwater	50	55	Lübtow1		NA	71	1.91892
A-nNonOzi-A	Paclitaxel	None	MeOx	MeOx	nNonOzi	None	MeOx	PipBoc	34	11	0	35	10	6	0	30	1.7094	2.89855	EtOH	NA	Diwater	50	55	Lübtow1
A-nNonOzi-A	Paclitaxel	None	MeOx	MeOx	nNonOzi	None	MeOx	PipBoc	34	11	0	35	10	8	0	0	17.5627	26.6304	EtOH	NA	Diwater	50	55	Lübtow1		Organic solvent volume [μL]	Number	%
A-nNonOzi-A	Paclitaxel	None	MeOx	MeOx	nNonOzi	None	MeOx	PipBoc	34	11	0	35	10	8	0	5	3.76569	4.8913	EtOH	NA	Diwater	50	55	Lübtow1		60	5	0.135135
A-nNonOzi-A	Paclitaxel	None	MeOx	MeOx	nNonOzi	None	MeOx	PipBoc	34	11	0	35	10	8	0	10	1.7094	2.17391	EtOH	NA	Diwater	50	55	Lübtow1		70	24	0.648649
A-nNonOzi-A	Paclitaxel	None	MeOx	MeOx	nNonOzi	None	MeOx	PipBoc	34	11	0	35	10	8	0	30	1.28755	1.63043	EtOH	NA	Diwater	50	55	Lübtow1		80	1	0.027027
A-nNonOzi-A	Paclitaxel	None	MeOx	MeOx	nNonOzi	None	MeOx	PipBoc	34	11	0	35	10	10	0	0	3.36134	3.47826	EtOH	NA	Diwater	50	55	Lübtow1		83.3	1	0.027027
A-nNonOzi-A	Paclitaxel	None	MeOx	MeOx	nNonOzi	None	MeOx	PipBoc	34	11	0	35	10	10	0	5	11.8774	13.4783	EtOH	NA	Diwater	50	55	Lübtow1		90	22	0.594595
A-nNonOzi-A	Paclitaxel	None	MeOx	MeOx	nNonOzi	None	MeOx	PipBoc	34	11	0	35	10	10	0	10	10.1562	11.3043	EtOH	NA	Diwater	50	55	Lübtow1		100	17	0.459459
A-nNonOzi-A	Paclitaxel	None	MeOx	MeOx	nNonOzi	None	MeOx	PipBoc	34	11	0	35	10	10	0	30	2.12766	2.17391	EtOH	NA	Diwater	50	55	Lübtow1		110	8	0.216216
A-cPrMeOx-A	Paclitaxel	None	MeOx	MeOx	cPrMeOx	None	MeOx	PipBoc	34	18	0	36	10	2	0	0	15.2381	89.8876	EtOH	NA	Diwater	50	55	Lübtow1		116.6	1	0.027027
A-cPrMeOx-A	Paclitaxel	None	MeOx	MeOx	cPrMeOx	None	MeOx	PipBoc	34	18	0	36	10	2	0	5	13.9265	80.8989	EtOH	NA	Diwater	50	55	Lübtow1		120	1	0.027027
A-cPrMeOx-A	Paclitaxel	None	MeOx	MeOx	cPrMeOx	None	MeOx	PipBoc	34	18	0	36	10	2	0	10	14.5873	85.3933	EtOH	NA	Diwater	50	55	Lübtow1		123.3	1	0.027027
A-cPrMeOx-A	Paclitaxel	None	MeOx	MeOx	cPrMeOx	None	MeOx	PipBoc	34	18	0	36	10	2	0	30	0.277008	1.38889	EtOH	NA	Diwater	50	55	Lübtow1		125	2	0.0540541
A-cPrMeOx-A	Paclitaxel	None	MeOx	MeOx	cPrMeOx	None	MeOx	PipBoc	34	18	0	36	10	4	0	0	20.1077	62.9213	EtOH	NA	Diwater	50	55	Lübtow1		130	26	0.702703
A-cPrMeOx-A	Paclitaxel	None	MeOx	MeOx	cPrMeOx	None	MeOx	PipBoc	34	18	0	36	10	4	0	5	12.5737	35.9551	EtOH	NA	Diwater	50	55	Lübtow1		140	8	0.216216
A-cPrMeOx-A	Paclitaxel	None	MeOx	MeOx	cPrMeOx	None	MeOx	PipBoc	34	18	0	36	10	4	0	10	1.63934	4.16667	EtOH	NA	Diwater	50	55	Lübtow1		150	19	0.513514
A-cPrMeOx-A	Paclitaxel	None	MeOx	MeOx	cPrMeOx	None	MeOx	PipBoc	34	18	0	36	10	4	0	30	0.277008	0.694444	EtOH	NA	Diwater	50	55	Lübtow1		156.6	1	0.027027
A-cPrMeOx-A	Paclitaxel	None	MeOx	MeOx	cPrMeOx	None	MeOx	PipBoc	34	18	0	36	10	6	0	0	9.73631	17.9775	EtOH	NA	Diwater	50	55	Lübtow1		165	9	0.243243
A-cPrMeOx-A	Paclitaxel	None	MeOx	MeOx	cPrMeOx	None	MeOx	PipBoc	34	18	0	36	10	6	0	5	0.826446	1.38889	EtOH	NA	Diwater	50	55	Lübtow1		170	6	0.162162
A-cPrMeOx-A	Paclitaxel	None	MeOx	MeOx	cPrMeOx	None	MeOx	PipBoc	34	18	0	36	10	6	0	10	0.277008	0.462963	EtOH	NA	Diwater	50	55	Lübtow1		180	70	1.89189
A-cPrMeOx-A	Paclitaxel	None	MeOx	MeOx	cPrMeOx	None	MeOx	PipBoc	34	18	0	36	10	6	0	30	0	0	EtOH	NA	Diwater	50	55	Lübtow1		183.3	1	0.027027
A-cPrMeOx-A	Paclitaxel	None	MeOx	MeOx	cPrMeOx	None	MeOx	PipBoc	34	18	0	36	10	8	0	0	2.17391	2.77778	EtOH	NA	Diwater	50	55	Lübtow1		190	9	0.243243
A-cPrMeOx-A	Paclitaxel	None	MeOx	MeOx	cPrMeOx	None	MeOx	PipBoc	34	18	0	36	10	8	0	5	0.826446	1.04167	EtOH	NA	Diwater	50	55	Lübtow1		200	19	0.513514
A-cPrMeOx-A	Paclitaxel	None	MeOx	MeOx	cPrMeOx	None	MeOx	PipBoc	34	18	0	36	10	8	0	10	0.277008	0.347222	EtOH	NA	Diwater	50	55	Lübtow1		205	1	0.027027
A-cPrMeOx-A	Paclitaxel	None	MeOx	MeOx	cPrMeOx	None	MeOx	PipBoc	34	18	0	36	10	8	0	30	0	0	EtOH	NA	Diwater	50	55	Lübtow1		210	71	1.91892
A-cPrMeOx-A	Paclitaxel	None	MeOx	MeOx	cPrMeOx	None	MeOx	PipBoc	34	18	0	36	10	10	0	0	1.63934	1.66667	EtOH	NA	Diwater	50	55	Lübtow1		220	1	0.027027
A-cPrMeOx-A	Paclitaxel	None	MeOx	MeOx	cPrMeOx	None	MeOx	PipBoc	34	18	0	36	10	10	0	5	0.552486	0.555556	EtOH	NA	Diwater	50	55	Lübtow1		223.3	1	0.027027
A-cPrMeOx-A	Paclitaxel	None	MeOx	MeOx	cPrMeOx	None	MeOx	PipBoc	34	18	0	36	10	10	0	10	0.277008	0.277778	EtOH	NA	Diwater	50	55	Lübtow1		230	1	0.027027
A-cPrMeOx-A	Paclitaxel	None	MeOx	MeOx	cPrMeOx	None	MeOx	PipBoc	34	18	0	36	10	10	0	30	0	0	EtOH	NA	Diwater	50	55	Lübtow1		240	57	1.54054
A-cPrMeOx-A	Paclitaxel	None	MeOx	MeOx	cPrMeOx	None	MeOx	PipBoc	34	18	0	36	10	12	0	0	1.0989	0.925926	EtOH	NA	Diwater	50	55	Lübtow1		250	14	0.378378
A-cPrMeOx-A	Paclitaxel	None	MeOx	MeOx	cPrMeOx	None	MeOx	PipBoc	34	18	0	36	10	12	0	5	0.277008	0.231481	EtOH	NA	Diwater	50	55	Lübtow1		260	1	0.027027
A-cPrMeOx-A	Paclitaxel	None	MeOx	MeOx	cPrMeOx	None	MeOx	PipBoc	34	18	0	36	10	12	0	10	0	0	EtOH	NA	Diwater	50	55	Lübtow1		270	66	1.78378
A-cPrMeOx-A	Paclitaxel	None	MeOx	MeOx	cPrMeOx	None	MeOx	PipBoc	34	18	0	36	10	12	0	30	0	0	EtOH	NA	Diwater	50	55	Lübtow1		280	1	0.027027
A-cPrMeOzi-A	Paclitaxel	None	MeOx	MeOx	cPrMeOzi	None	MeOx	PipBoc	34	15	0	34	10	2	0	0	16.6667	100	EtOH	NA	Diwater	50	55	Lübtow1		290	7	0.189189
A-cPrMeOzi-A	Paclitaxel	None	MeOx	MeOx	cPrMeOzi	None	MeOx	PipBoc	34	15	0	34	10	2	0	5	16.0305	95.4545	EtOH	NA	Diwater	50	55	Lübtow1		300	65	1.75676
A-cPrMeOzi-A	Paclitaxel	None	MeOx	MeOx	cPrMeOzi	None	MeOx	PipBoc	34	15	0	34	10	2	0	10	16.6667	100	EtOH	NA	Diwater	50	55	Lübtow1		330	12	0.324324
A-cPrMeOzi-A	Paclitaxel	None	MeOx	MeOx	cPrMeOzi	None	MeOx	PipBoc	34	15	0	34	10	2	0	30	11.2903	63.6364	EtOH	NA	Diwater	50	55	Lübtow1		390	12	0.324324
A-cPrMeOzi-A	Paclitaxel	None	MeOx	MeOx	cPrMeOzi	None	MeOx	PipBoc	34	15	0	34	10	4	0	0	24.6575	81.8182	EtOH	NA	Diwater	50	55	Lübtow1		400	38	1.02703
A-cPrMeOzi-A	Paclitaxel	None	MeOx	MeOx	cPrMeOzi	None	MeOx	PipBoc	34	15	0	34	10	4	0	5	13.3858	38.6364	EtOH	NA	Diwater	50	55	Lübtow1		450	23	0.621622
A-cPrMeOzi-A	Paclitaxel	None	MeOx	MeOx	cPrMeOzi	None	MeOx	PipBoc	34	15	0	34	10	4	0	10	0.262467	0.657895	EtOH	NA	Diwater	50	55	Lübtow1		500	117	3.16216
A-cPrMeOzi-A	Paclitaxel	None	MeOx	MeOx	cPrMeOzi	None	MeOx	PipBoc	34	15	0	34	10	4	0	30	0.262467	0.657895	EtOH	NA	Diwater	50	55	Lübtow1		NA	2961	80.027
A-cPrMeOzi-A	Paclitaxel	None	MeOx	MeOx	cPrMeOzi	None	MeOx	PipBoc	34	15	0	34	10	6	0	0	17.9104	36.3636	EtOH	NA	Diwater	50	55	Lübtow1
A-cPrMeOzi-A	Paclitaxel	None	MeOx	MeOx	cPrMeOzi	None	MeOx	PipBoc	34	15	0	34	10	6	0	5	1.04167	1.75439	EtOH	NA	Diwater	50	55	Lübtow1
A-cPrMeOzi-A	Paclitaxel	None	MeOx	MeOx	cPrMeOzi	None	MeOx	PipBoc	34	15	0	34	10	6	0	10	0.52356	0.877193	EtOH	NA	Diwater	50	55	Lübtow1
A-cPrMeOzi-A	Paclitaxel	None	MeOx	MeOx	cPrMeOzi	None	MeOx	PipBoc	34	15	0	34	10	6	0	30	0.262467	0.438596	EtOH	NA	Diwater	50	55	Lübtow1
A-cPrMeOzi-A	Paclitaxel	None	MeOx	MeOx	cPrMeOzi	None	MeOx	PipBoc	34	15	0	34	10	8	0	0	3.79747	4.93421	EtOH	NA	Diwater	50	55	Lübtow1
A-cPrMeOzi-A	Paclitaxel	None	MeOx	MeOx	cPrMeOzi	None	MeOx	PipBoc	34	15	0	34	10	8	0	5	0.52356	0.657895	EtOH	NA	Diwater	50	55	Lübtow1
A-cPrMeOzi-A	Paclitaxel	None	MeOx	MeOx	cPrMeOzi	None	MeOx	PipBoc	34	15	0	34	10	8	0	10	0.262467	0.328947	EtOH	NA	Diwater	50	55	Lübtow1
A-cPrMeOzi-A	Paclitaxel	None	MeOx	MeOx	cPrMeOzi	None	MeOx	PipBoc	34	15	0	34	10	8	0	30	0.262467	0.328947	EtOH	NA	Diwater	50	55	Lübtow1
A-cPrMeOzi-A	Paclitaxel	None	MeOx	MeOx	cPrMeOzi	None	MeOx	PipBoc	34	15	0	34	10	10	0	0	6.40394	6.84211	EtOH	NA	Diwater	50	55	Lübtow1
A-cPrMeOzi-A	Paclitaxel	None	MeOx	MeOx	cPrMeOzi	None	MeOx	PipBoc	34	15	0	34	10	10	0	5	0.78329	0.789474	EtOH	NA	Diwater	50	55	Lübtow1
A-cPrMeOzi-A	Paclitaxel	None	MeOx	MeOx	cPrMeOzi	None	MeOx	PipBoc	34	15	0	34	10	10	0	10	0.262467	0.263158	EtOH	NA	Diwater	50	55	Lübtow1
A-cPrMeOzi-A	Paclitaxel	None	MeOx	MeOx	cPrMeOzi	None	MeOx	PipBoc	34	15	0	34	10	10	0	30	0.262467	0.263158	EtOH	NA	Diwater	50	55	Lübtow1
A-cPrMeOzi-A	Paclitaxel	None	MeOx	MeOx	cPrMeOzi	None	MeOx	PipBoc	34	15	0	34	10	12	0	0	1.04167	0.877193	EtOH	NA	Diwater	50	55	Lübtow1
A-cPrMeOzi-A	Paclitaxel	None	MeOx	MeOx	cPrMeOzi	None	MeOx	PipBoc	34	15	0	34	10	12	0	5	1.2987	1.09649	EtOH	NA	Diwater	50	55	Lübtow1
A-cPrMeOzi-A	Paclitaxel	None	MeOx	MeOx	cPrMeOzi	None	MeOx	PipBoc	34	15	0	34	10	12	0	10	0.52356	0.438596	EtOH	NA	Diwater	50	55	Lübtow1
A-cPrMeOzi-A	Paclitaxel	None	MeOx	MeOx	cPrMeOzi	None	MeOx	PipBoc	34	15	0	34	10	12	0	30	0.262467	0.219298	EtOH	NA	Diwater	50	55	Lübtow1
A-nBuOx-A-L	Paclitaxel	None	MeOx	MeOx	nBuOx	None	MeOx	Pid	34	20	0	35	10	2	0	0	16.6667	100	EtOH	NA	Diwater	50	55	Lübtow1
A-nBuOx-A-L	Paclitaxel	None	MeOx	MeOx	nBuOx	None	MeOx	Pid	34	20	0	35	10	2	0	5	14.7287	86.3636	EtOH	NA	Diwater	50	55	Lübtow1
A-nBuOx-A-L	Paclitaxel	None	MeOx	MeOx	nBuOx	None	MeOx	Pid	34	20	0	35	10	2	0	10	15.3846	90.9091	EtOH	NA	Diwater	50	55	Lübtow1
A-nBuOx-A-L	Paclitaxel	None	MeOx	MeOx	nBuOx	None	MeOx	Pid	34	20	0	35	10	2	0	30	14.0625	81.8182	EtOH	NA	Diwater	50	55	Lübtow1
A-nBuOx-A-L	Paclitaxel	None	MeOx	MeOx	nBuOx	None	MeOx	Pid	34	20	0	35	10	4	0	0	27.1523	93.1818	EtOH	NA	Diwater	50	55	Lübtow1
A-nBuOx-A-L	Paclitaxel	None	MeOx	MeOx	nBuOx	None	MeOx	Pid	34	20	0	35	10	4	0	5	24.1379	79.5455	EtOH	NA	Diwater	50	55	Lübtow1
A-nBuOx-A-L	Paclitaxel	None	MeOx	MeOx	nBuOx	None	MeOx	Pid	34	20	0	35	10	4	0	10	25.1701	84.0909	EtOH	NA	Diwater	50	55	Lübtow1
A-nBuOx-A-L	Paclitaxel	None	MeOx	MeOx	nBuOx	None	MeOx	Pid	34	20	0	35	10	4	0	30	23.6111	77.2727	EtOH	NA	Diwater	50	55	Lübtow1
A-nBuOx-A-L	Paclitaxel	None	MeOx	MeOx	nBuOx	None	MeOx	Pid	34	20	0	35	10	6	0	0	34.9112	89.3939	EtOH	NA	Diwater	50	55	Lübtow1
A-nBuOx-A-L	Paclitaxel	None	MeOx	MeOx	nBuOx	None	MeOx	Pid	34	20	0	35	10	6	0	5	33.3333	83.3333	EtOH	NA	Diwater	50	55	Lübtow1
A-nBuOx-A-L	Paclitaxel	None	MeOx	MeOx	nBuOx	None	MeOx	Pid	34	20	0	35	10	6	0	10	33.3333	83.3333	EtOH	NA	Diwater	50	55	Lübtow1
A-nBuOx-A-L	Paclitaxel	None	MeOx	MeOx	nBuOx	None	MeOx	Pid	34	20	0	35	10	6	0	30	32.0988	78.7879	EtOH	NA	Diwater	50	55	Lübtow1
A-nBuOx-A-L	Paclitaxel	None	MeOx	MeOx	nBuOx	None	MeOx	Pid	34	20	0	35	10	8	0	0	41.1765	87.5	EtOH	NA	Diwater	50	55	Lübtow1
A-nBuOx-A-L	Paclitaxel	None	MeOx	MeOx	nBuOx	None	MeOx	Pid	34	20	0	35	10	8	0	5	39.8907	82.9545	EtOH	NA	Diwater	50	55	Lübtow1
A-nBuOx-A-L	Paclitaxel	None	MeOx	MeOx	nBuOx	None	MeOx	Pid	34	20	0	35	10	8	0	10	41.4894	88.6364	EtOH	NA	Diwater	50	55	Lübtow1
A-nBuOx-A-L	Paclitaxel	None	MeOx	MeOx	nBuOx	None	MeOx	Pid	34	20	0	35	10	8	0	30	39.8907	82.9545	EtOH	NA	Diwater	50	55	Lübtow1
A-nBuOx-A-L	Paclitaxel	None	MeOx	MeOx	nBuOx	None	MeOx	Pid	34	20	0	35	10	10	0	0	45	81.8182	EtOH	NA	Diwater	50	55	Lübtow1
A-nBuOx-A-L	Paclitaxel	None	MeOx	MeOx	nBuOx	None	MeOx	Pid	34	20	0	35	10	10	0	5	43.5897	77.2727	EtOH	NA	Diwater	50	55	Lübtow1
A-nBuOx-A-L	Paclitaxel	None	MeOx	MeOx	nBuOx	None	MeOx	Pid	34	20	0	35	10	10	0	10	44.1624	79.0909	EtOH	NA	Diwater	50	55	Lübtow1
A-nBuOx-A-L	Paclitaxel	None	MeOx	MeOx	nBuOx	None	MeOx	Pid	34	20	0	35	10	10	0	30	43.5897	77.2727	EtOH	NA	Diwater	50	55	Lübtow1
A-nBuOx-A-L	Paclitaxel	None	MeOx	MeOx	nBuOx	None	MeOx	Pid	34	20	0	35	10	12	0	0	31.25	37.8788	EtOH	NA	Diwater	50	55	Lübtow1
A-nBuOx-A-L	Paclitaxel	None	MeOx	MeOx	nBuOx	None	MeOx	Pid	34	20	0	35	10	12	0	5	30.3797	36.3636	EtOH	NA	Diwater	50	55	Lübtow1
A-nBuOx-A-L	Paclitaxel	None	MeOx	MeOx	nBuOx	None	MeOx	Pid	34	20	0	35	10	12	0	10	31.25	37.8788	EtOH	NA	Diwater	50	55	Lübtow1
A-nBuOx-A-L	Paclitaxel	None	MeOx	MeOx	nBuOx	None	MeOx	Pid	34	20	0	35	10	12	0	30	32.0988	39.3939	EtOH	NA	Diwater	50	55	Lübtow1
A-nBuOzi-A-L	Paclitaxel	None	PgMeOx	MeOx	nBuOzi	None	MeOx	PipBoc	34	20	0	35	10	2	0	0	15.3846	90.9091	EtOH	NA	Diwater	50	55	Lübtow1
A-nBuOzi-A-L	Paclitaxel	None	PgMeOx	MeOx	nBuOzi	None	MeOx	PipBoc	34	20	0	35	10	2	0	5	15.3846	90.9091	EtOH	NA	Diwater	50	55	Lübtow1
A-nBuOzi-A-L	Paclitaxel	None	PgMeOx	MeOx	nBuOzi	None	MeOx	PipBoc	34	20	0	35	10	2	0	10	16.0305	95.4545	EtOH	NA	Diwater	50	55	Lübtow1
A-nBuOzi-A-L	Paclitaxel	None	PgMeOx	MeOx	nBuOzi	None	MeOx	PipBoc	34	20	0	35	10	2	0	30	16.0305	95.4545	EtOH	NA	Diwater	50	55	Lübtow1
A-nBuOzi-A-L	Paclitaxel	None	PgMeOx	MeOx	nBuOzi	None	MeOx	PipBoc	34	20	0	35	10	4	0	0	26.6667	90.9091	EtOH	NA	Diwater	50	55	Lübtow1
A-nBuOzi-A-L	Paclitaxel	None	PgMeOx	MeOx	nBuOzi	None	MeOx	PipBoc	34	20	0	35	10	4	0	5	27.1523	93.1818	EtOH	NA	Diwater	50	55	Lübtow1
A-nBuOzi-A-L	Paclitaxel	None	PgMeOx	MeOx	nBuOzi	None	MeOx	PipBoc	34	20	0	35	10	4	0	10	25.6757	86.3636	EtOH	NA	Diwater	50	55	Lübtow1
A-nBuOzi-A-L	Paclitaxel	None	PgMeOx	MeOx	nBuOzi	None	MeOx	PipBoc	34	20	0	35	10	4	0	30	27.6316	95.4545	EtOH	NA	Diwater	50	55	Lübtow1
A-nBuOzi-A-L	Paclitaxel	None	PgMeOx	MeOx	nBuOzi	None	MeOx	PipBoc	34	20	0	35	10	6	0	0	36.0465	93.9394	EtOH	NA	Diwater	50	55	Lübtow1
A-nBuOzi-A-L	Paclitaxel	None	PgMeOx	MeOx	nBuOzi	None	MeOx	PipBoc	34	20	0	35	10	6	0	5	34.5238	87.8788	EtOH	NA	Diwater	50	55	Lübtow1
A-nBuOzi-A-L	Paclitaxel	None	PgMeOx	MeOx	nBuOzi	None	MeOx	PipBoc	34	20	0	35	10	6	0	10	36.7816	96.9697	EtOH	NA	Diwater	50	55	Lübtow1
A-nBuOzi-A-L	Paclitaxel	None	PgMeOx	MeOx	nBuOzi	None	MeOx	PipBoc	34	20	0	35	10	6	0	30	35.6725	92.4242	EtOH	NA	Diwater	50	55	Lübtow1
A-nBuOzi-A-L	Paclitaxel	None	PgMeOx	MeOx	nBuOzi	None	MeOx	PipBoc	34	20	0	35	10	8	0	0	42.7083	93.1818	EtOH	NA	Diwater	50	55	Lübtow1
A-nBuOzi-A-L	Paclitaxel	None	PgMeOx	MeOx	nBuOzi	None	MeOx	PipBoc	34	20	0	35	10	8	0	5	38.5475	78.4091	EtOH	NA	Diwater	50	55	Lübtow1
A-nBuOzi-A-L	Paclitaxel	None	PgMeOx	MeOx	nBuOzi	None	MeOx	PipBoc	34	20	0	35	10	8	0	10	41.1765	87.5	EtOH	NA	Diwater	50	55	Lübtow1
A-nBuOzi-A-L	Paclitaxel	None	PgMeOx	MeOx	nBuOzi	None	MeOx	PipBoc	34	20	0	35	10	8	0	30	42.7083	93.1818	EtOH	NA	Diwater	50	55	Lübtow1
A-nBuOzi-A-L	Paclitaxel	None	PgMeOx	MeOx	nBuOzi	None	MeOx	PipBoc	34	20	0	35	10	10	0	0	36.0465	56.3636	EtOH	NA	Diwater	50	55	Lübtow1
A-nBuOzi-A-L	Paclitaxel	None	PgMeOx	MeOx	nBuOzi	None	MeOx	PipBoc	34	20	0	35	10	10	0	5	31.677	46.3636	EtOH	NA	Diwater	50	55	Lübtow1
A-nBuOzi-A-L	Paclitaxel	None	PgMeOx	MeOx	nBuOzi	None	MeOx	PipBoc	34	20	0	35	10	10	0	10	24.6575	32.7273	EtOH	NA	Diwater	50	55	Lübtow1
A-nBuOzi-A-L	Paclitaxel	None	PgMeOx	MeOx	nBuOzi	None	MeOx	PipBoc	34	20	0	35	10	10	0	30	9.83607	10.9091	EtOH	NA	Diwater	50	55	Lübtow1
A-nBuOzi-A-L	Paclitaxel	None	PgMeOx	MeOx	nBuOzi	None	MeOx	PipBoc	34	20	0	35	10	12	0	0	5.98291	5.30303	EtOH	NA	Diwater	50	55	Lübtow1
A-nBuOzi-A-L	Paclitaxel	None	PgMeOx	MeOx	nBuOzi	None	MeOx	PipBoc	34	20	0	35	10	12	0	5	1.78571	1.51515	EtOH	NA	Diwater	50	55	Lübtow1
A-nBuOzi-A-L	Paclitaxel	None	PgMeOx	MeOx	nBuOzi	None	MeOx	PipBoc	34	20	0	35	10	12	0	10	0.900901	0.757576	EtOH	NA	Diwater	50	55	Lübtow1
A-nBuOzi-A-L	Paclitaxel	None	PgMeOx	MeOx	nBuOzi	None	MeOx	PipBoc	34	20	0	35	10	12	0	30	5.98291	5.30303	EtOH	NA	Diwater	50	55	Lübtow1
A-iBuOx-A	Paclitaxel	None	MeOx	MeOx	iBuOx	None	MeOx	PipBoc	33	19	0	35	10	2	0	0	16.6667	100	EtOH	NA	Diwater	50	55	Lübtow1
A-iBuOx-A	Paclitaxel	None	MeOx	MeOx	iBuOx	None	MeOx	PipBoc	33	19	0	35	10	2	0	5	13.3858	77.2727	EtOH	NA	Diwater	50	55	Lübtow1
A-iBuOx-A	Paclitaxel	None	MeOx	MeOx	iBuOx	None	MeOx	PipBoc	33	19	0	35	10	2	0	10	16.0305	95.4545	EtOH	NA	Diwater	50	55	Lübtow1
A-iBuOx-A	Paclitaxel	None	MeOx	MeOx	iBuOx	None	MeOx	PipBoc	33	19	0	35	10	2	0	30	16.6667	100	EtOH	NA	Diwater	50	55	Lübtow1
A-iBuOx-A	Paclitaxel	None	MeOx	MeOx	iBuOx	None	MeOx	PipBoc	33	19	0	35	10	4	0	0	27.1523	93.1818	EtOH	NA	Diwater	50	55	Lübtow1
A-iBuOx-A	Paclitaxel	None	MeOx	MeOx	iBuOx	None	MeOx	PipBoc	33	19	0	35	10	4	0	5	24.6575	81.8182	EtOH	NA	Diwater	50	55	Lübtow1
A-iBuOx-A	Paclitaxel	None	MeOx	MeOx	iBuOx	None	MeOx	PipBoc	33	19	0	35	10	4	0	10	26.6667	90.9091	EtOH	NA	Diwater	50	55	Lübtow1
A-iBuOx-A	Paclitaxel	None	MeOx	MeOx	iBuOx	None	MeOx	PipBoc	33	19	0	35	10	4	0	30	26.6667	90.9091	EtOH	NA	Diwater	50	55	Lübtow1
A-iBuOx-A	Paclitaxel	None	MeOx	MeOx	iBuOx	None	MeOx	PipBoc	33	19	0	35	10	6	0	0	34.5238	87.8788	EtOH	NA	Diwater	50	55	Lübtow1
A-iBuOx-A	Paclitaxel	None	MeOx	MeOx	iBuOx	None	MeOx	PipBoc	33	19	0	35	10	6	0	5	32.0988	78.7879	EtOH	NA	Diwater	50	55	Lübtow1
A-iBuOx-A	Paclitaxel	None	MeOx	MeOx	iBuOx	None	MeOx	PipBoc	33	19	0	35	10	6	0	10	33.3333	83.3333	EtOH	NA	Diwater	50	55	Lübtow1
A-iBuOx-A	Paclitaxel	None	MeOx	MeOx	iBuOx	None	MeOx	PipBoc	33	19	0	35	10	6	0	30	33.7349	84.8485	EtOH	NA	Diwater	50	55	Lübtow1
A-iBuOx-A	Paclitaxel	None	MeOx	MeOx	iBuOx	None	MeOx	PipBoc	33	19	0	35	10	8	0	0	40.8602	86.3636	EtOH	NA	Diwater	50	55	Lübtow1
A-iBuOx-A	Paclitaxel	None	MeOx	MeOx	iBuOx	None	MeOx	PipBoc	33	19	0	35	10	8	0	5	36.4162	71.5909	EtOH	NA	Diwater	50	55	Lübtow1
A-iBuOx-A	Paclitaxel	None	MeOx	MeOx	iBuOx	None	MeOx	PipBoc	33	19	0	35	10	8	0	10	38.5475	78.4091	EtOH	NA	Diwater	50	55	Lübtow1
A-iBuOx-A	Paclitaxel	None	MeOx	MeOx	iBuOx	None	MeOx	PipBoc	33	19	0	35	10	8	0	30	1.78571	2.27273	EtOH	NA	Diwater	50	55	Lübtow1
A-iBuOx-A	Paclitaxel	None	MeOx	MeOx	iBuOx	None	MeOx	PipBoc	33	19	0	35	10	10	0	0	34.9112	53.6364	EtOH	NA	Diwater	50	55	Lübtow1
A-iBuOx-A	Paclitaxel	None	MeOx	MeOx	iBuOx	None	MeOx	PipBoc	33	19	0	35	10	10	0	5	2.65487	2.72727	EtOH	NA	Diwater	50	55	Lübtow1
A-iBuOx-A	Paclitaxel	None	MeOx	MeOx	iBuOx	None	MeOx	PipBoc	33	19	0	35	10	10	0	10	1.78571	1.81818	EtOH	NA	Diwater	50	55	Lübtow1
A-iBuOx-A	Paclitaxel	None	MeOx	MeOx	iBuOx	None	MeOx	PipBoc	33	19	0	35	10	10	0	30	1.78571	1.81818	EtOH	NA	Diwater	50	55	Lübtow1
A-iBuOx-A	Paclitaxel	None	MeOx	MeOx	iBuOx	None	MeOx	PipBoc	33	19	0	35	10	12	0	0	9.83607	9.09091	EtOH	NA	Diwater	50	55	Lübtow1
A-iBuOx-A	Paclitaxel	None	MeOx	MeOx	iBuOx	None	MeOx	PipBoc	33	19	0	35	10	12	0	5	1.78571	1.51515	EtOH	NA	Diwater	50	55	Lübtow1
A-iBuOx-A	Paclitaxel	None	MeOx	MeOx	iBuOx	None	MeOx	PipBoc	33	19	0	35	10	12	0	10	1.78571	1.51515	EtOH	NA	Diwater	50	55	Lübtow1
A-iBuOx-A	Paclitaxel	None	MeOx	MeOx	iBuOx	None	MeOx	PipBoc	33	19	0	35	10	12	0	30	2.65487	2.27273	EtOH	NA	Diwater	50	55	Lübtow1
A-iBuOzi-A	Paclitaxel	None	MeOx	MeOx	iBuOzi	None	MeOx	PipBoc	34	18	0	34	10	2	0	0	16.0305	95.4545	EtOH	NA	Diwater	50	55	Lübtow1
A-iBuOzi-A	Paclitaxel	None	MeOx	MeOx	iBuOzi	None	MeOx	PipBoc	34	18	0	34	10	2	0	5	16.6667	100	EtOH	NA	Diwater	50	55	Lübtow1
A-iBuOzi-A	Paclitaxel	None	MeOx	MeOx	iBuOzi	None	MeOx	PipBoc	34	18	0	34	10	2	0	10	16.0305	95.4545	EtOH	NA	Diwater	50	55	Lübtow1
A-iBuOzi-A	Paclitaxel	None	MeOx	MeOx	iBuOzi	None	MeOx	PipBoc	34	18	0	34	10	2	0	30	16.0305	95.4545	EtOH	NA	Diwater	50	55	Lübtow1
A-iBuOzi-A	Paclitaxel	None	MeOx	MeOx	iBuOzi	None	MeOx	PipBoc	34	18	0	34	10	4	0	0	26.1745	88.6364	EtOH	NA	Diwater	50	55	Lübtow1
A-iBuOzi-A	Paclitaxel	None	MeOx	MeOx	iBuOzi	None	MeOx	PipBoc	34	18	0	34	10	4	0	5	24.6575	81.8182	EtOH	NA	Diwater	50	55	Lübtow1
A-iBuOzi-A	Paclitaxel	None	MeOx	MeOx	iBuOzi	None	MeOx	PipBoc	34	18	0	34	10	4	0	10	26.6667	90.9091	EtOH	NA	Diwater	50	55	Lübtow1
A-iBuOzi-A	Paclitaxel	None	MeOx	MeOx	iBuOzi	None	MeOx	PipBoc	34	18	0	34	10	4	0	30	25.1701	84.0909	EtOH	NA	Diwater	50	55	Lübtow1
A-iBuOzi-A	Paclitaxel	None	MeOx	MeOx	iBuOzi	None	MeOx	PipBoc	34	18	0	34	10	6	0	0	35.2941	90.9091	EtOH	NA	Diwater	50	55	Lübtow1
A-iBuOzi-A	Paclitaxel	None	MeOx	MeOx	iBuOzi	None	MeOx	PipBoc	34	18	0	34	10	6	0	5	34.1317	86.3636	EtOH	NA	Diwater	50	55	Lübtow1
A-iBuOzi-A	Paclitaxel	None	MeOx	MeOx	iBuOzi	None	MeOx	PipBoc	34	18	0	34	10	6	0	10	34.9112	89.3939	EtOH	NA	Diwater	50	55	Lübtow1
A-iBuOzi-A	Paclitaxel	None	MeOx	MeOx	iBuOzi	None	MeOx	PipBoc	34	18	0	34	10	6	0	30	34.1317	86.3636	EtOH	NA	Diwater	50	55	Lübtow1
A-iBuOzi-A	Paclitaxel	None	MeOx	MeOx	iBuOzi	None	MeOx	PipBoc	34	18	0	34	10	8	0	0	25.1701	42.0455	EtOH	NA	Diwater	50	55	Lübtow1
A-iBuOzi-A	Paclitaxel	None	MeOx	MeOx	iBuOzi	None	MeOx	PipBoc	34	18	0	34	10	8	0	5	3.50877	4.54545	EtOH	NA	Diwater	50	55	Lübtow1
A-iBuOzi-A	Paclitaxel	None	MeOx	MeOx	iBuOzi	None	MeOx	PipBoc	34	18	0	34	10	8	0	10	2.65487	3.40909	EtOH	NA	Diwater	50	55	Lübtow1
A-iBuOzi-A	Paclitaxel	None	MeOx	MeOx	iBuOzi	None	MeOx	PipBoc	34	18	0	34	10	8	0	30	1.78571	2.27273	EtOH	NA	Diwater	50	55	Lübtow1
A-iBuOzi-A	Paclitaxel	None	MeOx	MeOx	iBuOzi	None	MeOx	PipBoc	34	18	0	34	10	10	0	0	3.50877	3.63636	EtOH	NA	Diwater	50	55	Lübtow1
A-iBuOzi-A	Paclitaxel	None	MeOx	MeOx	iBuOzi	None	MeOx	PipBoc	34	18	0	34	10	10	0	5	1.78571	1.81818	EtOH	NA	Diwater	50	55	Lübtow1
A-iBuOzi-A	Paclitaxel	None	MeOx	MeOx	iBuOzi	None	MeOx	PipBoc	34	18	0	34	10	10	0	10	2.65487	2.72727	EtOH	NA	Diwater	50	55	Lübtow1
A-iBuOzi-A	Paclitaxel	None	MeOx	MeOx	iBuOzi	None	MeOx	PipBoc	34	18	0	34	10	10	0	30	1.78571	1.81818	EtOH	NA	Diwater	50	55	Lübtow1
A-iBuOzi-A	Paclitaxel	None	MeOx	MeOx	iBuOzi	None	MeOx	PipBoc	34	18	0	34	10	12	0	0	3.50877	3.0303	EtOH	NA	Diwater	50	55	Lübtow1
A-iBuOzi-A	Paclitaxel	None	MeOx	MeOx	iBuOzi	None	MeOx	PipBoc	34	18	0	34	10	12	0	5	1.78571	1.51515	EtOH	NA	Diwater	50	55	Lübtow1
A-iBuOzi-A	Paclitaxel	None	MeOx	MeOx	iBuOzi	None	MeOx	PipBoc	34	18	0	34	10	12	0	10	1.78571	1.51515	EtOH	NA	Diwater	50	55	Lübtow1
A-iBuOzi-A	Paclitaxel	None	MeOx	MeOx	iBuOzi	None	MeOx	PipBoc	34	18	0	34	10	12	0	30	1.78571	1.51515	EtOH	NA	Diwater	50	55	Lübtow1
A-sBuOx-A	Paclitaxel	None	MeOx	MeOx	sBuOx	None	MeOx	PipBoc	33	18	0	35	10	2	0	0	16.6667	100	EtOH	NA	Diwater	50	55	Lübtow1
A-sBuOx-A	Paclitaxel	None	MeOx	MeOx	sBuOx	None	MeOx	PipBoc	33	18	0	35	10	2	0	5	15.3846	90.9091	EtOH	NA	Diwater	50	55	Lübtow1
A-sBuOx-A	Paclitaxel	None	MeOx	MeOx	sBuOx	None	MeOx	PipBoc	33	18	0	35	10	2	0	10	13.3858	77.2727	EtOH	NA	Diwater	50	55	Lübtow1
A-sBuOx-A	Paclitaxel	None	MeOx	MeOx	sBuOx	None	MeOx	PipBoc	33	18	0	35	10	2	0	30	11.2903	63.6364	EtOH	NA	Diwater	50	55	Lübtow1
A-sBuOx-A	Paclitaxel	None	MeOx	MeOx	sBuOx	None	MeOx	PipBoc	33	18	0	35	10	4	0	0	27.1523	93.1818	EtOH	NA	Diwater	50	55	Lübtow1
A-sBuOx-A	Paclitaxel	None	MeOx	MeOx	sBuOx	None	MeOx	PipBoc	33	18	0	35	10	4	0	5	8.33333	22.7273	EtOH	NA	Diwater	50	55	Lübtow1
A-sBuOx-A	Paclitaxel	None	MeOx	MeOx	sBuOx	None	MeOx	PipBoc	33	18	0	35	10	4	0	10	7.73067	20.9459	EtOH	NA	Diwater	50	55	Lübtow1
A-sBuOx-A	Paclitaxel	None	MeOx	MeOx	sBuOx	None	MeOx	PipBoc	33	18	0	35	10	4	0	30	0.269542	0.675676	EtOH	NA	Diwater	50	55	Lübtow1
A-sBuOx-A	Paclitaxel	None	MeOx	MeOx	sBuOx	None	MeOx	PipBoc	33	18	0	35	10	6	0	0	34.5238	87.8788	EtOH	NA	Diwater	50	55	Lübtow1
A-sBuOx-A	Paclitaxel	None	MeOx	MeOx	sBuOx	None	MeOx	PipBoc	33	18	0	35	10	6	0	5	0.537634	0.900901	EtOH	NA	Diwater	50	55	Lübtow1
A-sBuOx-A	Paclitaxel	None	MeOx	MeOx	sBuOx	None	MeOx	PipBoc	33	18	0	35	10	6	0	10	0.269542	0.45045	EtOH	NA	Diwater	50	55	Lübtow1
A-sBuOx-A	Paclitaxel	None	MeOx	MeOx	sBuOx	None	MeOx	PipBoc	33	18	0	35	10	6	0	30	0.537634	0.900901	EtOH	NA	Diwater	50	55	Lübtow1
A-sBuOx-A	Paclitaxel	None	MeOx	MeOx	sBuOx	None	MeOx	PipBoc	33	18	0	35	10	8	0	0	9.09091	12.5	EtOH	NA	Diwater	50	55	Lübtow1
A-sBuOx-A	Paclitaxel	None	MeOx	MeOx	sBuOx	None	MeOx	PipBoc	33	18	0	35	10	8	0	5	0.537634	0.675676	EtOH	NA	Diwater	50	55	Lübtow1
A-sBuOx-A	Paclitaxel	None	MeOx	MeOx	sBuOx	None	MeOx	PipBoc	33	18	0	35	10	8	0	10	0.269542	0.337838	EtOH	NA	Diwater	50	55	Lübtow1
A-sBuOx-A	Paclitaxel	None	MeOx	MeOx	sBuOx	None	MeOx	PipBoc	33	18	0	35	10	8	0	30	1.06952	1.35135	EtOH	NA	Diwater	50	55	Lübtow1
A-sBuOx-A	Paclitaxel	None	MeOx	MeOx	sBuOx	None	MeOx	PipBoc	33	18	0	35	10	10	0	0	35.6725	55.4545	EtOH	NA	Diwater	50	55	Lübtow1
A-sBuOx-A	Paclitaxel	None	MeOx	MeOx	sBuOx	None	MeOx	PipBoc	33	18	0	35	10	10	0	5	0.80429	0.810811	EtOH	NA	Diwater	50	55	Lübtow1
A-sBuOx-A	Paclitaxel	None	MeOx	MeOx	sBuOx	None	MeOx	PipBoc	33	18	0	35	10	10	0	10	0.537634	0.540541	EtOH	NA	Diwater	50	55	Lübtow1
A-sBuOx-A	Paclitaxel	None	MeOx	MeOx	sBuOx	None	MeOx	PipBoc	33	18	0	35	10	10	0	30	0.269542	0.27027	EtOH	NA	Diwater	50	55	Lübtow1
A-sBuOx-A	Paclitaxel	None	MeOx	MeOx	sBuOx	None	MeOx	PipBoc	33	18	0	35	10	12	0	0	17.2932	17.4242	EtOH	NA	Diwater	50	55	Lübtow1
A-sBuOx-A	Paclitaxel	None	MeOx	MeOx	sBuOx	None	MeOx	PipBoc	33	18	0	35	10	12	0	5	0.80429	0.675676	EtOH	NA	Diwater	50	55	Lübtow1
A-sBuOx-A	Paclitaxel	None	MeOx	MeOx	sBuOx	None	MeOx	PipBoc	33	18	0	35	10	12	0	10	0.537634	0.45045	EtOH	NA	Diwater	50	55	Lübtow1
A-sBuOx-A	Paclitaxel	None	MeOx	MeOx	sBuOx	None	MeOx	PipBoc	33	18	0	35	10	12	0	30	0.269542	0.225225	EtOH	NA	Diwater	50	55	Lübtow1
A-sBuOzi-A	Paclitaxel	None	MeOx	MeOx	sBuOzi	None	MeOx	PipBoc	34	15	0	35	10	2	0	0	16.0305	95.4545	EtOH	NA	Diwater	50	55	Lübtow1
A-sBuOzi-A	Paclitaxel	None	MeOx	MeOx	sBuOzi	None	MeOx	PipBoc	34	15	0	35	10	2	0	5	16.0305	95.4545	EtOH	NA	Diwater	50	55	Lübtow1
A-sBuOzi-A	Paclitaxel	None	MeOx	MeOx	sBuOzi	None	MeOx	PipBoc	34	15	0	35	10	2	0	10	15.3846	90.9091	EtOH	NA	Diwater	50	55	Lübtow1
A-sBuOzi-A	Paclitaxel	None	MeOx	MeOx	sBuOzi	None	MeOx	PipBoc	34	15	0	35	10	2	0	30	15.3846	90.9091	EtOH	NA	Diwater	50	55	Lübtow1
A-sBuOzi-A	Paclitaxel	None	MeOx	MeOx	sBuOzi	None	MeOx	PipBoc	34	15	0	35	10	4	0	0	26.6667	90.9091	EtOH	NA	Diwater	50	55	Lübtow1
A-sBuOzi-A	Paclitaxel	None	MeOx	MeOx	sBuOzi	None	MeOx	PipBoc	34	15	0	35	10	4	0	5	25.6757	86.3636	EtOH	NA	Diwater	50	55	Lübtow1
A-sBuOzi-A	Paclitaxel	None	MeOx	MeOx	sBuOzi	None	MeOx	PipBoc	34	15	0	35	10	4	0	10	14.0625	40.9091	EtOH	NA	Diwater	50	55	Lübtow1
A-sBuOzi-A	Paclitaxel	None	MeOx	MeOx	sBuOzi	None	MeOx	PipBoc	34	15	0	35	10	4	0	30	0.343643	0.862069	EtOH	NA	Diwater	50	55	Lübtow1
A-sBuOzi-A	Paclitaxel	None	MeOx	MeOx	sBuOzi	None	MeOx	PipBoc	34	15	0	35	10	6	0	0	36.0465	93.9394	EtOH	NA	Diwater	50	55	Lübtow1
A-sBuOzi-A	Paclitaxel	None	MeOx	MeOx	sBuOzi	None	MeOx	PipBoc	34	15	0	35	10	6	0	5	2.68456	4.5977	EtOH	NA	Diwater	50	55	Lübtow1
A-sBuOzi-A	Paclitaxel	None	MeOx	MeOx	sBuOzi	None	MeOx	PipBoc	34	15	0	35	10	6	0	10	0.343643	0.574713	EtOH	NA	Diwater	50	55	Lübtow1
A-sBuOzi-A	Paclitaxel	None	MeOx	MeOx	sBuOzi	None	MeOx	PipBoc	34	15	0	35	10	6	0	30	0	0	EtOH	NA	Diwater	50	55	Lübtow1
A-sBuOzi-A	Paclitaxel	None	MeOx	MeOx	sBuOzi	None	MeOx	PipBoc	34	15	0	35	10	8	0	0	20.2899	31.8182	EtOH	NA	Diwater	50	55	Lübtow1
A-sBuOzi-A	Paclitaxel	None	MeOx	MeOx	sBuOzi	None	MeOx	PipBoc	34	15	0	35	10	8	0	5	0.343643	0.431034	EtOH	NA	Diwater	50	55	Lübtow1
A-sBuOzi-A	Paclitaxel	None	MeOx	MeOx	sBuOzi	None	MeOx	PipBoc	34	15	0	35	10	8	0	10	0.343643	0.431034	EtOH	NA	Diwater	50	55	Lübtow1
A-sBuOzi-A	Paclitaxel	None	MeOx	MeOx	sBuOzi	None	MeOx	PipBoc	34	15	0	35	10	8	0	30	0.684932	0.862069	EtOH	NA	Diwater	50	55	Lübtow1
A-sBuOzi-A	Paclitaxel	None	MeOx	MeOx	sBuOzi	None	MeOx	PipBoc	34	15	0	35	10	10	0	0	25.1701	33.6364	EtOH	NA	Diwater	50	55	Lübtow1
A-sBuOzi-A	Paclitaxel	None	MeOx	MeOx	sBuOzi	None	MeOx	PipBoc	34	15	0	35	10	10	0	5	5.84416	6.2069	EtOH	NA	Diwater	50	55	Lübtow1
A-sBuOzi-A	Paclitaxel	None	MeOx	MeOx	sBuOzi	None	MeOx	PipBoc	34	15	0	35	10	10	0	10	1.02389	1.03448	EtOH	NA	Diwater	50	55	Lübtow1
A-sBuOzi-A	Paclitaxel	None	MeOx	MeOx	sBuOzi	None	MeOx	PipBoc	34	15	0	35	10	10	0	30	0.343643	0.344828	EtOH	NA	Diwater	50	55	Lübtow1
A-sBuOzi-A	Paclitaxel	None	MeOx	MeOx	sBuOzi	None	MeOx	PipBoc	34	15	0	35	10	12	0	0	3.97351	3.44828	EtOH	NA	Diwater	50	55	Lübtow1
A-sBuOzi-A	Paclitaxel	None	MeOx	MeOx	sBuOzi	None	MeOx	PipBoc	34	15	0	35	10	12	0	5	1.69492	1.43678	EtOH	NA	Diwater	50	55	Lübtow1
A-sBuOzi-A	Paclitaxel	None	MeOx	MeOx	sBuOzi	None	MeOx	PipBoc	34	15	0	35	10	12	0	10	0.684932	0.574713	EtOH	NA	Diwater	50	55	Lübtow1
A-sBuOzi-A	Paclitaxel	None	MeOx	MeOx	sBuOzi	None	MeOx	PipBoc	34	15	0	35	10	12	0	30	0.343643	0.287356	EtOH	NA	Diwater	50	55	Lübtow1
A-cPrOx-A	Curcumin	None	MeOx	MeOx	cPrOx	None	MeOx	PipBoc	34	18	0	36	10	2	0	0	9.26641	51.0638	EtOH	NA	Diwater	50	55	Lübtow1
A-cPrOx-A	Curcumin	None	MeOx	MeOx	cPrOx	None	MeOx	PipBoc	34	18	0	36	10	2	0	5	8.20312	44.6809	EtOH	NA	Diwater	50	55	Lübtow1
A-cPrOx-A	Curcumin	None	MeOx	MeOx	cPrOx	None	MeOx	PipBoc	34	18	0	36	10	2	0	10	8.47128	46.2766	EtOH	NA	Diwater	50	55	Lübtow1
A-cPrOx-A	Curcumin	None	MeOx	MeOx	cPrOx	None	MeOx	PipBoc	34	18	0	36	10	2	0	30	10.0478	55.8511	EtOH	NA	Diwater	50	55	Lübtow1
A-cPrOx-A	Curcumin	None	MeOx	MeOx	cPrOx	None	MeOx	PipBoc	34	18	0	36	10	4	0	0	0.634249	1.59574	EtOH	NA	Diwater	50	55	Lübtow1
A-cPrOx-A	Curcumin	None	MeOx	MeOx	cPrOx	None	MeOx	PipBoc	34	18	0	36	10	4	0	5	0.634249	1.59574	EtOH	NA	Diwater	50	55	Lübtow1
A-cPrOx-A	Curcumin	None	MeOx	MeOx	cPrOx	None	MeOx	PipBoc	34	18	0	36	10	4	0	10	0.318134	0.797872	EtOH	NA	Diwater	50	55	Lübtow1
A-cPrOx-A	Curcumin	None	MeOx	MeOx	cPrOx	None	MeOx	PipBoc	34	18	0	36	10	4	0	30	0.634249	1.59574	EtOH	NA	Diwater	50	55	Lübtow1
A-cPrOx-A	Curcumin	None	MeOx	MeOx	cPrOx	None	MeOx	PipBoc	34	18	0	36	10	6	0	0	5.14632	9.04255	EtOH	NA	Diwater	50	55	Lübtow1
A-cPrOx-A	Curcumin	None	MeOx	MeOx	cPrOx	None	MeOx	PipBoc	34	18	0	36	10	6	0	5	3.09278	5.31915	EtOH	NA	Diwater	50	55	Lübtow1
A-cPrOx-A	Curcumin	None	MeOx	MeOx	cPrOx	None	MeOx	PipBoc	34	18	0	36	10	6	0	10	2.48963	4.25532	EtOH	NA	Diwater	50	55	Lübtow1
A-cPrOx-A	Curcumin	None	MeOx	MeOx	cPrOx	None	MeOx	PipBoc	34	18	0	36	10	6	0	30	2.18522	3.7234	EtOH	NA	Diwater	50	55	Lübtow1
A-cPrOx-A	Curcumin	None	MeOx	MeOx	cPrOx	None	MeOx	PipBoc	34	18	0	36	10	8	0	0	1.57068	1.99468	EtOH	NA	Diwater	50	55	Lübtow1
A-cPrOx-A	Curcumin	None	MeOx	MeOx	cPrOx	None	MeOx	PipBoc	34	18	0	36	10	8	0	5	0.948367	1.19681	EtOH	NA	Diwater	50	55	Lübtow1
A-cPrOx-A	Curcumin	None	MeOx	MeOx	cPrOx	None	MeOx	PipBoc	34	18	0	36	10	8	0	10	0.634249	0.797872	EtOH	NA	Diwater	50	55	Lübtow1
A-cPrOx-A	Curcumin	None	MeOx	MeOx	cPrOx	None	MeOx	PipBoc	34	18	0	36	10	8	0	30	0.318134	0.398936	EtOH	NA	Diwater	50	55	Lübtow1
A-cPrOx-A	Curcumin	None	MeOx	MeOx	cPrOx	None	MeOx	PipBoc	34	18	0	36	10	10	0	0	0.318134	0.319149	EtOH	NA	Diwater	50	55	Lübtow1
A-cPrOx-A	Curcumin	None	MeOx	MeOx	cPrOx	None	MeOx	PipBoc	34	18	0	36	10	10	0	5	0.318134	0.319149	EtOH	NA	Diwater	50	55	Lübtow1
A-cPrOx-A	Curcumin	None	MeOx	MeOx	cPrOx	None	MeOx	PipBoc	34	18	0	36	10	10	0	10	0	0	EtOH	NA	Diwater	50	55	Lübtow1
A-cPrOx-A	Curcumin	None	MeOx	MeOx	cPrOx	None	MeOx	PipBoc	34	18	0	36	10	10	0	30	0	0	EtOH	NA	Diwater	50	55	Lübtow1
A-cPrOx-A	Curcumin	None	MeOx	MeOx	cPrOx	None	MeOx	PipBoc	34	18	0	36	10	12	0	0	0	0	EtOH	NA	Diwater	50	55	Lübtow1
A-cPrOx-A	Curcumin	None	MeOx	MeOx	cPrOx	None	MeOx	PipBoc	34	18	0	36	10	12	0	5	0	0	EtOH	NA	Diwater	50	55	Lübtow1
A-cPrOx-A	Curcumin	None	MeOx	MeOx	cPrOx	None	MeOx	PipBoc	34	18	0	36	10	12	0	10	0.318134	0.265957	EtOH	NA	Diwater	50	55	Lübtow1
A-cPrOx-A	Curcumin	None	MeOx	MeOx	cPrOx	None	MeOx	PipBoc	34	18	0	36	10	12	0	30	0.948367	0.797872	EtOH	NA	Diwater	50	55	Lübtow1
A-cPrOzi-A	Curcumin	None	MeOx	MeOx	cPrOzi	None	MeOx	PipBoc	35	18	0	36	10	2	0	0	16.6667	100	EtOH	NA	Diwater	50	55	Lübtow1
A-cPrOzi-A	Curcumin	None	MeOx	MeOx	cPrOzi	None	MeOx	PipBoc	35	18	0	36	10	2	0	5	16.0584	95.6522	EtOH	NA	Diwater	50	55	Lübtow1
A-cPrOzi-A	Curcumin	None	MeOx	MeOx	cPrOzi	None	MeOx	PipBoc	35	18	0	36	10	2	0	10	15.4412	91.3043	EtOH	NA	Diwater	50	55	Lübtow1
A-cPrOzi-A	Curcumin	None	MeOx	MeOx	cPrOzi	None	MeOx	PipBoc	35	18	0	36	10	2	0	30	16.6667	100	EtOH	NA	Diwater	50	55	Lübtow1
A-cPrOzi-A	Curcumin	None	MeOx	MeOx	cPrOzi	None	MeOx	PipBoc	35	18	0	36	10	4	0	0	26.7516	91.3043	EtOH	NA	Diwater	50	55	Lübtow1
A-cPrOzi-A	Curcumin	None	MeOx	MeOx	cPrOzi	None	MeOx	PipBoc	35	18	0	36	10	4	0	5	25.8065	86.9565	EtOH	NA	Diwater	50	55	Lübtow1
A-cPrOzi-A	Curcumin	None	MeOx	MeOx	cPrOzi	None	MeOx	PipBoc	35	18	0	36	10	4	0	10	26.7516	91.3043	EtOH	NA	Diwater	50	55	Lübtow1
A-cPrOzi-A	Curcumin	None	MeOx	MeOx	cPrOzi	None	MeOx	PipBoc	35	18	0	36	10	4	0	30	27.2152	93.4783	EtOH	NA	Diwater	50	55	Lübtow1
A-cPrOzi-A	Curcumin	None	MeOx	MeOx	cPrOzi	None	MeOx	PipBoc	35	18	0	36	10	6	0	0	34.2857	86.9565	EtOH	NA	Diwater	50	55	Lübtow1
A-cPrOzi-A	Curcumin	None	MeOx	MeOx	cPrOzi	None	MeOx	PipBoc	35	18	0	36	10	6	0	5	35.7542	92.7536	EtOH	NA	Diwater	50	55	Lübtow1
A-cPrOzi-A	Curcumin	None	MeOx	MeOx	cPrOzi	None	MeOx	PipBoc	35	18	0	36	10	6	0	10	35.3933	91.3043	EtOH	NA	Diwater	50	55	Lübtow1
A-cPrOzi-A	Curcumin	None	MeOx	MeOx	cPrOzi	None	MeOx	PipBoc	35	18	0	36	10	6	0	30	37.1585	98.5507	EtOH	NA	Diwater	50	55	Lübtow1
A-cPrOzi-A	Curcumin	None	MeOx	MeOx	cPrOzi	None	MeOx	PipBoc	35	18	0	36	10	8	0	0	41.6244	89.1304	EtOH	NA	Diwater	50	55	Lübtow1
A-cPrOzi-A	Curcumin	None	MeOx	MeOx	cPrOzi	None	MeOx	PipBoc	35	18	0	36	10	8	0	5	41.3265	88.0435	EtOH	NA	Diwater	50	55	Lübtow1
A-cPrOzi-A	Curcumin	None	MeOx	MeOx	cPrOzi	None	MeOx	PipBoc	35	18	0	36	10	8	0	10	43.0693	94.5652	EtOH	NA	Diwater	50	55	Lübtow1
A-cPrOzi-A	Curcumin	None	MeOx	MeOx	cPrOzi	None	MeOx	PipBoc	35	18	0	36	10	8	0	30	44.4444	100	EtOH	NA	Diwater	50	55	Lübtow1
A-cPrOzi-A	Curcumin	None	MeOx	MeOx	cPrOzi	None	MeOx	PipBoc	35	18	0	36	10	10	0	0	44.4444	80	EtOH	NA	Diwater	50	55	Lübtow1
A-cPrOzi-A	Curcumin	None	MeOx	MeOx	cPrOzi	None	MeOx	PipBoc	35	18	0	36	10	10	0	5	47.2477	89.5652	EtOH	NA	Diwater	50	55	Lübtow1
A-cPrOzi-A	Curcumin	None	MeOx	MeOx	cPrOzi	None	MeOx	PipBoc	35	18	0	36	10	10	0	10	47.0046	88.6957	EtOH	NA	Diwater	50	55	Lübtow1
A-cPrOzi-A	Curcumin	None	MeOx	MeOx	cPrOzi	None	MeOx	PipBoc	35	18	0	36	10	10	0	30	49.115	96.5217	EtOH	NA	Diwater	50	55	Lübtow1
A-cPrOzi-A	Curcumin	None	MeOx	MeOx	cPrOzi	None	MeOx	PipBoc	35	18	0	36	10	12	0	0	53.629	96.3768	EtOH	NA	Diwater	50	55	Lübtow1
A-cPrOzi-A	Curcumin	None	MeOx	MeOx	cPrOzi	None	MeOx	PipBoc	35	18	0	36	10	12	0	5	53.252	94.9275	EtOH	NA	Diwater	50	55	Lübtow1
A-cPrOzi-A	Curcumin	None	MeOx	MeOx	cPrOzi	None	MeOx	PipBoc	35	18	0	36	10	12	0	10	54.3651	99.2754	EtOH	NA	Diwater	50	55	Lübtow1
A-cPrOzi-A	Curcumin	None	MeOx	MeOx	cPrOzi	None	MeOx	PipBoc	35	18	0	36	10	12	0	30	53.4413	95.6522	EtOH	NA	Diwater	50	55	Lübtow1
A-nPrOx-A	Curcumin	None	MeOx	MeOx	nPrOx	None	MeOx	PipBoc	35	20	0	36	10	2	0	0	15.3471	90.6475	EtOH	NA	Diwater	50	55	Lübtow1
A-nPrOx-A	Curcumin	None	MeOx	MeOx	nPrOx	None	MeOx	PipBoc	35	20	0	36	10	2	0	5	14.0915	82.0144	EtOH	NA	Diwater	50	55	Lübtow1
A-nPrOx-A	Curcumin	None	MeOx	MeOx	nPrOx	None	MeOx	PipBoc	35	20	0	36	10	2	0	10	13.4496	77.6978	EtOH	NA	Diwater	50	55	Lübtow1
A-nPrOx-A	Curcumin	None	MeOx	MeOx	nPrOx	None	MeOx	PipBoc	35	20	0	36	10	2	0	30	11.465	64.7482	EtOH	NA	Diwater	50	55	Lübtow1
A-nPrOx-A	Curcumin	None	MeOx	MeOx	nPrOx	None	MeOx	PipBoc	35	20	0	36	10	4	0	0	24.7021	82.0144	EtOH	NA	Diwater	50	55	Lübtow1
A-nPrOx-A	Curcumin	None	MeOx	MeOx	nPrOx	None	MeOx	PipBoc	35	20	0	36	10	4	0	5	24.2094	79.8561	EtOH	NA	Diwater	50	55	Lübtow1
A-nPrOx-A	Curcumin	None	MeOx	MeOx	nPrOx	None	MeOx	PipBoc	35	20	0	36	10	4	0	10	23.7102	77.6978	EtOH	NA	Diwater	50	55	Lübtow1
A-nPrOx-A	Curcumin	None	MeOx	MeOx	nPrOx	None	MeOx	PipBoc	35	20	0	36	10	4	0	30	24.7021	82.0144	EtOH	NA	Diwater	50	55	Lübtow1
A-nPrOx-A	Curcumin	None	MeOx	MeOx	nPrOx	None	MeOx	PipBoc	35	20	0	36	10	6	0	0	33.7464	84.8921	EtOH	NA	Diwater	50	55	Lübtow1
A-nPrOx-A	Curcumin	None	MeOx	MeOx	nPrOx	None	MeOx	PipBoc	35	20	0	36	10	6	0	5	33.3653	83.4532	EtOH	NA	Diwater	50	55	Lübtow1
A-nPrOx-A	Curcumin	None	MeOx	MeOx	nPrOx	None	MeOx	PipBoc	35	20	0	36	10	6	0	10	31.7959	77.6978	EtOH	NA	Diwater	50	55	Lübtow1
A-nPrOx-A	Curcumin	None	MeOx	MeOx	nPrOx	None	MeOx	PipBoc	35	20	0	36	10	6	0	30	32.9797	82.0144	EtOH	NA	Diwater	50	55	Lübtow1
A-nPrOx-A	Curcumin	None	MeOx	MeOx	nPrOx	None	MeOx	PipBoc	35	20	0	36	10	8	0	0	38.9816	79.8561	EtOH	NA	Diwater	50	55	Lübtow1
A-nPrOx-A	Curcumin	None	MeOx	MeOx	nPrOx	None	MeOx	PipBoc	35	20	0	36	10	8	0	5	41.1516	87.4101	EtOH	NA	Diwater	50	55	Lübtow1
A-nPrOx-A	Curcumin	None	MeOx	MeOx	nPrOx	None	MeOx	PipBoc	35	20	0	36	10	8	0	10	36.6454	72.3022	EtOH	NA	Diwater	50	55	Lübtow1
A-nPrOx-A	Curcumin	None	MeOx	MeOx	nPrOx	None	MeOx	PipBoc	35	20	0	36	10	8	0	30	34.4958	65.8273	EtOH	NA	Diwater	50	55	Lübtow1
A-nPrOx-A	Curcumin	None	MeOx	MeOx	nPrOx	None	MeOx	PipBoc	35	20	0	36	10	10	0	0	34.8641	53.5252	EtOH	NA	Diwater	50	55	Lübtow1
A-nPrOx-A	Curcumin	None	MeOx	MeOx	nPrOx	None	MeOx	PipBoc	35	20	0	36	10	10	0	5	34.1232	51.7986	EtOH	NA	Diwater	50	55	Lübtow1
A-nPrOx-A	Curcumin	None	MeOx	MeOx	nPrOx	None	MeOx	PipBoc	35	20	0	36	10	10	0	10	25.6684	34.5324	EtOH	NA	Diwater	50	55	Lübtow1
A-nPrOx-A	Curcumin	None	MeOx	MeOx	nPrOx	None	MeOx	PipBoc	35	20	0	36	10	10	0	30	20.023	25.036	EtOH	NA	Diwater	50	55	Lübtow1
A-nPrOx-A	Curcumin	None	MeOx	MeOx	nPrOx	None	MeOx	PipBoc	35	20	0	36	10	12	0	0	34.4958	43.8849	EtOH	NA	Diwater	50	55	Lübtow1
A-nPrOx-A	Curcumin	None	MeOx	MeOx	nPrOx	None	MeOx	PipBoc	35	20	0	36	10	12	0	5	32.5897	40.2878	EtOH	NA	Diwater	50	55	Lübtow1
A-nPrOx-A	Curcumin	None	MeOx	MeOx	nPrOx	None	MeOx	PipBoc	35	20	0	36	10	12	0	10	24.7021	27.3381	EtOH	NA	Diwater	50	55	Lübtow1
A-nPrOx-A	Curcumin	None	MeOx	MeOx	nPrOx	None	MeOx	PipBoc	35	20	0	36	10	12	0	30	15.3471	15.1079	EtOH	NA	Diwater	50	55	Lübtow1
A-nPrOzi-A-L	Curcumin	None	MeOx	MeOx	nPrOzi	None	MeOx	PipBoc	34	20	0	35	10	2	0	0	16.5666	99.2806	EtOH	NA	Diwater	50	55	Lübtow1
A-nPrOzi-A-L	Curcumin	None	MeOx	MeOx	nPrOzi	None	MeOx	PipBoc	34	20	0	35	10	2	0	5	16.5666	99.2806	EtOH	NA	Diwater	50	55	Lübtow1
A-nPrOzi-A-L	Curcumin	None	MeOx	MeOx	nPrOzi	None	MeOx	PipBoc	34	20	0	35	10	2	0	10	15.9613	94.964	EtOH	NA	Diwater	50	55	Lübtow1
A-nPrOzi-A-L	Curcumin	None	MeOx	MeOx	nPrOzi	None	MeOx	PipBoc	34	20	0	35	10	2	0	30	14.0915	82.0144	EtOH	NA	Diwater	50	55	Lübtow1
A-nPrOzi-A-L	Curcumin	None	MeOx	MeOx	nPrOzi	None	MeOx	PipBoc	34	20	0	35	10	4	0	0	26.1424	88.4892	EtOH	NA	Diwater	50	55	Lübtow1
A-nPrOzi-A-L	Curcumin	None	MeOx	MeOx	nPrOzi	None	MeOx	PipBoc	34	20	0	35	10	4	0	5	26.6103	90.6475	EtOH	NA	Diwater	50	55	Lübtow1
A-nPrOzi-A-L	Curcumin	None	MeOx	MeOx	nPrOzi	None	MeOx	PipBoc	34	20	0	35	10	4	0	10	24.2094	79.8561	EtOH	NA	Diwater	50	55	Lübtow1
A-nPrOzi-A-L	Curcumin	None	MeOx	MeOx	nPrOzi	None	MeOx	PipBoc	34	20	0	35	10	4	0	30	23.7102	77.6978	EtOH	NA	Diwater	50	55	Lübtow1
A-nPrOzi-A-L	Curcumin	None	MeOx	MeOx	nPrOzi	None	MeOx	PipBoc	34	20	0	35	10	6	0	0	31.3919	76.259	EtOH	NA	Diwater	50	55	Lübtow1
A-nPrOzi-A-L	Curcumin	None	MeOx	MeOx	nPrOzi	None	MeOx	PipBoc	34	20	0	35	10	6	0	5	34.4958	87.7698	EtOH	NA	Diwater	50	55	Lübtow1
A-nPrOzi-A-L	Curcumin	None	MeOx	MeOx	nPrOzi	None	MeOx	PipBoc	34	20	0	35	10	6	0	10	32.9797	82.0144	EtOH	NA	Diwater	50	55	Lübtow1
A-nPrOzi-A-L	Curcumin	None	MeOx	MeOx	nPrOzi	None	MeOx	PipBoc	34	20	0	35	10	6	0	30	33.3653	83.4532	EtOH	NA	Diwater	50	55	Lübtow1
A-nPrOzi-A-L	Curcumin	None	MeOx	MeOx	nPrOzi	None	MeOx	PipBoc	34	20	0	35	10	8	0	0	38.0018	76.6187	EtOH	NA	Diwater	50	55	Lübtow1
A-nPrOzi-A-L	Curcumin	None	MeOx	MeOx	nPrOzi	None	MeOx	PipBoc	34	20	0	35	10	8	0	5	40.5475	85.2518	EtOH	NA	Diwater	50	55	Lübtow1
A-nPrOzi-A-L	Curcumin	None	MeOx	MeOx	nPrOzi	None	MeOx	PipBoc	34	20	0	35	10	8	0	10	39.6177	82.0144	EtOH	NA	Diwater	50	55	Lübtow1
A-nPrOzi-A-L	Curcumin	None	MeOx	MeOx	nPrOzi	None	MeOx	PipBoc	34	20	0	35	10	8	0	30	38.3319	77.6978	EtOH	NA	Diwater	50	55	Lübtow1
A-nPrOzi-A-L	Curcumin	None	MeOx	MeOx	nPrOzi	None	MeOx	PipBoc	34	20	0	35	10	10	0	0	48.7085	94.964	EtOH	NA	Diwater	50	55	Lübtow1
A-nPrOzi-A-L	Curcumin	None	MeOx	MeOx	nPrOzi	None	MeOx	PipBoc	34	20	0	35	10	10	0	5	46.8248	88.0576	EtOH	NA	Diwater	50	55	Lübtow1
A-nPrOzi-A-L	Curcumin	None	MeOx	MeOx	nPrOzi	None	MeOx	PipBoc	34	20	0	35	10	10	0	10	45.3186	82.8777	EtOH	NA	Diwater	50	55	Lübtow1
A-nPrOzi-A-L	Curcumin	None	MeOx	MeOx	nPrOzi	None	MeOx	PipBoc	34	20	0	35	10	10	0	30	41.449	70.7914	EtOH	NA	Diwater	50	55	Lübtow1
A-nPrOzi-A-L	Curcumin	None	MeOx	MeOx	nPrOzi	None	MeOx	PipBoc	34	20	0	35	10	12	0	0	54.3664	99.2806	EtOH	NA	Diwater	50	55	Lübtow1
A-nPrOzi-A-L	Curcumin	None	MeOx	MeOx	nPrOzi	None	MeOx	PipBoc	34	20	0	35	10	12	0	5	50.8834	86.3309	EtOH	NA	Diwater	50	55	Lübtow1
A-nPrOzi-A-L	Curcumin	None	MeOx	MeOx	nPrOzi	None	MeOx	PipBoc	34	20	0	35	10	12	0	10	48.9346	79.8561	EtOH	NA	Diwater	50	55	Lübtow1
A-nPrOzi-A-L	Curcumin	None	MeOx	MeOx	nPrOzi	None	MeOx	PipBoc	34	20	0	35	10	12	0	30	47.5472	75.5396	EtOH	NA	Diwater	50	55	Lübtow1
A-iPrOx-A	Curcumin	None	MeOx	MeOx	iPrOx	None	MeOx	PipBoc	33	20	0	35	10	2	0	0	13.8514	80.3922	EtOH	NA	Diwater	50	55	Lübtow1
A-iPrOx-A	Curcumin	None	MeOx	MeOx	iPrOx	None	MeOx	PipBoc	33	20	0	35	10	2	0	5	7.27273	39.2157	EtOH	NA	Diwater	50	55	Lübtow1
A-iPrOx-A	Curcumin	None	MeOx	MeOx	iPrOx	None	MeOx	PipBoc	33	20	0	35	10	2	0	10	3.77358	19.6078	EtOH	NA	Diwater	50	55	Lübtow1
A-iPrOx-A	Curcumin	None	MeOx	MeOx	iPrOx	None	MeOx	PipBoc	33	20	0	35	10	2	0	30	1.92308	9.80392	EtOH	NA	Diwater	50	55	Lübtow1
A-iPrOx-A	Curcumin	None	MeOx	MeOx	iPrOx	None	MeOx	PipBoc	33	20	0	35	10	4	0	0	13.2653	38.2353	EtOH	NA	Diwater	50	55	Lübtow1
A-iPrOx-A	Curcumin	None	MeOx	MeOx	iPrOx	None	MeOx	PipBoc	33	20	0	35	10	4	0	5	5.90406	15.6863	EtOH	NA	Diwater	50	55	Lübtow1
A-iPrOx-A	Curcumin	None	MeOx	MeOx	iPrOx	None	MeOx	PipBoc	33	20	0	35	10	4	0	10	2.67176	6.86275	EtOH	NA	Diwater	50	55	Lübtow1
A-iPrOx-A	Curcumin	None	MeOx	MeOx	iPrOx	None	MeOx	PipBoc	33	20	0	35	10	4	0	30	1.92308	4.90196	EtOH	NA	Diwater	50	55	Lübtow1
A-iPrOx-A	Curcumin	None	MeOx	MeOx	iPrOx	None	MeOx	PipBoc	33	20	0	35	10	6	0	0	7.27273	13.0719	EtOH	NA	Diwater	50	55	Lübtow1
A-iPrOx-A	Curcumin	None	MeOx	MeOx	iPrOx	None	MeOx	PipBoc	33	20	0	35	10	6	0	5	3.77358	6.53595	EtOH	NA	Diwater	50	55	Lübtow1
A-iPrOx-A	Curcumin	None	MeOx	MeOx	iPrOx	None	MeOx	PipBoc	33	20	0	35	10	6	0	10	1.5444	2.61438	EtOH	NA	Diwater	50	55	Lübtow1
A-iPrOx-A	Curcumin	None	MeOx	MeOx	iPrOx	None	MeOx	PipBoc	33	20	0	35	10	6	0	30	1.5444	2.61438	EtOH	NA	Diwater	50	55	Lübtow1
A-iPrOx-A	Curcumin	None	MeOx	MeOx	iPrOx	None	MeOx	PipBoc	33	20	0	35	10	8	0	0	6.93431	9.31373	EtOH	NA	Diwater	50	55	Lübtow1
A-iPrOx-A	Curcumin	None	MeOx	MeOx	iPrOx	None	MeOx	PipBoc	33	20	0	35	10	8	0	5	3.04183	3.92157	EtOH	NA	Diwater	50	55	Lübtow1
A-iPrOx-A	Curcumin	None	MeOx	MeOx	iPrOx	None	MeOx	PipBoc	33	20	0	35	10	8	0	10	1.5444	1.96078	EtOH	NA	Diwater	50	55	Lübtow1
A-iPrOx-A	Curcumin	None	MeOx	MeOx	iPrOx	None	MeOx	PipBoc	33	20	0	35	10	8	0	30	1.16279	1.47059	EtOH	NA	Diwater	50	55	Lübtow1
A-iPrOx-A	Curcumin	None	MeOx	MeOx	iPrOx	None	MeOx	PipBoc	33	20	0	35	10	10	0	0	4.85075	5.09804	EtOH	NA	Diwater	50	55	Lübtow1
A-iPrOx-A	Curcumin	None	MeOx	MeOx	iPrOx	None	MeOx	PipBoc	33	20	0	35	10	10	0	5	1.5444	1.56863	EtOH	NA	Diwater	50	55	Lübtow1
A-iPrOx-A	Curcumin	None	MeOx	MeOx	iPrOx	None	MeOx	PipBoc	33	20	0	35	10	10	0	10	1.16279	1.17647	EtOH	NA	Diwater	50	55	Lübtow1
A-iPrOx-A	Curcumin	None	MeOx	MeOx	iPrOx	None	MeOx	PipBoc	33	20	0	35	10	10	0	30	1.16279	1.17647	EtOH	NA	Diwater	50	55	Lübtow1
A-iPrOx-A	Curcumin	None	MeOx	MeOx	iPrOx	None	MeOx	PipBoc	33	20	0	35	10	12	0	0	6.25	5.55556	EtOH	NA	Diwater	50	55	Lübtow1
A-iPrOx-A	Curcumin	None	MeOx	MeOx	iPrOx	None	MeOx	PipBoc	33	20	0	35	10	12	0	5	2.29885	1.96078	EtOH	NA	Diwater	50	55	Lübtow1
A-iPrOx-A	Curcumin	None	MeOx	MeOx	iPrOx	None	MeOx	PipBoc	33	20	0	35	10	12	0	10	0.77821	0.653595	EtOH	NA	Diwater	50	55	Lübtow1
A-iPrOx-A	Curcumin	None	MeOx	MeOx	iPrOx	None	MeOx	PipBoc	33	20	0	35	10	12	0	30	0.390625	0.326797	EtOH	NA	Diwater	50	55	Lübtow1
A-iPrOzi-A	Curcumin	None	MeOx	MeOx	iPrOzi	None	MeOx	PipBoc	34	18	0	35	10	2	0	0	15.4412	91.3043	EtOH	NA	Diwater	50	55	Lübtow1
A-iPrOzi-A	Curcumin	None	MeOx	MeOx	iPrOzi	None	MeOx	PipBoc	34	18	0	35	10	2	0	5	16.0584	95.6522	EtOH	NA	Diwater	50	55	Lübtow1
A-iPrOzi-A	Curcumin	None	MeOx	MeOx	iPrOzi	None	MeOx	PipBoc	34	18	0	35	10	2	0	10	16.6667	100	EtOH	NA	Diwater	50	55	Lübtow1
A-iPrOzi-A	Curcumin	None	MeOx	MeOx	iPrOzi	None	MeOx	PipBoc	34	18	0	35	10	2	0	30	16.6667	100	EtOH	NA	Diwater	50	55	Lübtow1
A-iPrOzi-A	Curcumin	None	MeOx	MeOx	iPrOzi	None	MeOx	PipBoc	34	18	0	35	10	4	0	0	26.2821	89.1304	EtOH	NA	Diwater	50	55	Lübtow1
A-iPrOzi-A	Curcumin	None	MeOx	MeOx	iPrOzi	None	MeOx	PipBoc	34	18	0	35	10	4	0	5	26.7516	91.3043	EtOH	NA	Diwater	50	55	Lübtow1
A-iPrOzi-A	Curcumin	None	MeOx	MeOx	iPrOzi	None	MeOx	PipBoc	34	18	0	35	10	4	0	10	28.5714	100	EtOH	NA	Diwater	50	55	Lübtow1
A-iPrOzi-A	Curcumin	None	MeOx	MeOx	iPrOzi	None	MeOx	PipBoc	34	18	0	35	10	4	0	30	27.2152	93.4783	EtOH	NA	Diwater	50	55	Lübtow1
A-iPrOzi-A	Curcumin	None	MeOx	MeOx	iPrOzi	None	MeOx	PipBoc	34	18	0	35	10	6	0	0	34.6591	88.4058	EtOH	NA	Diwater	50	55	Lübtow1
A-iPrOzi-A	Curcumin	None	MeOx	MeOx	iPrOzi	None	MeOx	PipBoc	34	18	0	35	10	6	0	5	35.0282	89.8551	EtOH	NA	Diwater	50	55	Lübtow1
A-iPrOzi-A	Curcumin	None	MeOx	MeOx	iPrOzi	None	MeOx	PipBoc	34	18	0	35	10	6	0	10	34.6591	88.4058	EtOH	NA	Diwater	50	55	Lübtow1
A-iPrOzi-A	Curcumin	None	MeOx	MeOx	iPrOzi	None	MeOx	PipBoc	34	18	0	35	10	6	0	30	33.526	84.058	EtOH	NA	Diwater	50	55	Lübtow1
A-iPrOzi-A	Curcumin	None	MeOx	MeOx	iPrOzi	None	MeOx	PipBoc	34	18	0	35	10	8	0	0	40.4145	84.7826	EtOH	NA	Diwater	50	55	Lübtow1
A-iPrOzi-A	Curcumin	None	MeOx	MeOx	iPrOzi	None	MeOx	PipBoc	34	18	0	35	10	8	0	5	35.7542	69.5652	EtOH	NA	Diwater	50	55	Lübtow1
A-iPrOzi-A	Curcumin	None	MeOx	MeOx	iPrOzi	None	MeOx	PipBoc	34	18	0	35	10	8	0	10	29.878	53.2609	EtOH	NA	Diwater	50	55	Lübtow1
A-iPrOzi-A	Curcumin	None	MeOx	MeOx	iPrOzi	None	MeOx	PipBoc	34	18	0	35	10	8	0	30	27.2152	46.7391	EtOH	NA	Diwater	50	55	Lübtow1
A-iPrOzi-A	Curcumin	None	MeOx	MeOx	iPrOzi	None	MeOx	PipBoc	34	18	0	35	10	10	0	0	47.0046	88.6957	EtOH	NA	Diwater	50	55	Lübtow1
A-iPrOzi-A	Curcumin	None	MeOx	MeOx	iPrOzi	None	MeOx	PipBoc	34	18	0	35	10	10	0	5	39.4737	65.2174	EtOH	NA	Diwater	50	55	Lübtow1
A-iPrOzi-A	Curcumin	None	MeOx	MeOx	iPrOzi	None	MeOx	PipBoc	34	18	0	35	10	10	0	10	31.9527	46.9565	EtOH	NA	Diwater	50	55	Lübtow1
A-iPrOzi-A	Curcumin	None	MeOx	MeOx	iPrOzi	None	MeOx	PipBoc	34	18	0	35	10	10	0	30	17.2662	20.8696	EtOH	NA	Diwater	50	55	Lübtow1
A-iPrOzi-A	Curcumin	None	MeOx	MeOx	iPrOzi	None	MeOx	PipBoc	34	18	0	35	10	12	0	0	40.7216	57.2464	EtOH	NA	Diwater	50	55	Lübtow1
A-iPrOzi-A	Curcumin	None	MeOx	MeOx	iPrOzi	None	MeOx	PipBoc	34	18	0	35	10	12	0	5	29.878	35.5072	EtOH	NA	Diwater	50	55	Lübtow1
A-iPrOzi-A	Curcumin	None	MeOx	MeOx	iPrOzi	None	MeOx	PipBoc	34	18	0	35	10	12	0	10	23.8411	26.087	EtOH	NA	Diwater	50	55	Lübtow1
A-iPrOzi-A	Curcumin	None	MeOx	MeOx	iPrOzi	None	MeOx	PipBoc	34	18	0	35	10	12	0	30	17.2662	17.3913	EtOH	NA	Diwater	50	55	Lübtow1
A-cPrMeOx-A	Curcumin	None	MeOx	MeOx	cPrMeOx	None	MeOx	PipBoc	34	18	0	36	10	2	0	0	14.7541	86.5385	EtOH	NA	Diwater	50	55	Lübtow1
A-cPrMeOx-A	Curcumin	None	MeOx	MeOx	cPrMeOx	None	MeOx	PipBoc	34	18	0	36	10	2	0	5	13.9073	80.7692	EtOH	NA	Diwater	50	55	Lübtow1
A-cPrMeOx-A	Curcumin	None	MeOx	MeOx	cPrMeOx	None	MeOx	PipBoc	34	18	0	36	10	2	0	10	15.5844	92.3077	EtOH	NA	Diwater	50	55	Lübtow1
A-cPrMeOx-A	Curcumin	None	MeOx	MeOx	cPrMeOx	None	MeOx	PipBoc	34	18	0	36	10	2	0	30	15.5844	92.3077	EtOH	NA	Diwater	50	55	Lübtow1
A-cPrMeOx-A	Curcumin	None	MeOx	MeOx	cPrMeOx	None	MeOx	PipBoc	34	18	0	36	10	4	0	0	25.7143	86.5385	EtOH	NA	Diwater	50	55	Lübtow1
A-cPrMeOx-A	Curcumin	None	MeOx	MeOx	cPrMeOx	None	MeOx	PipBoc	34	18	0	36	10	4	0	5	26.9663	92.3077	EtOH	NA	Diwater	50	55	Lübtow1
A-cPrMeOx-A	Curcumin	None	MeOx	MeOx	cPrMeOx	None	MeOx	PipBoc	34	18	0	36	10	4	0	10	26.3456	89.4231	EtOH	NA	Diwater	50	55	Lübtow1
A-cPrMeOx-A	Curcumin	None	MeOx	MeOx	cPrMeOx	None	MeOx	PipBoc	34	18	0	36	10	4	0	30	26.9663	92.3077	EtOH	NA	Diwater	50	55	Lübtow1
A-cPrMeOx-A	Curcumin	None	MeOx	MeOx	cPrMeOx	None	MeOx	PipBoc	34	18	0	36	10	6	0	0	34.1772	86.5385	EtOH	NA	Diwater	50	55	Lübtow1
A-cPrMeOx-A	Curcumin	None	MeOx	MeOx	cPrMeOx	None	MeOx	PipBoc	34	18	0	36	10	6	0	5	35.1621	90.3846	EtOH	NA	Diwater	50	55	Lübtow1
A-cPrMeOx-A	Curcumin	None	MeOx	MeOx	cPrMeOx	None	MeOx	PipBoc	34	18	0	36	10	6	0	10	34.6734	88.4615	EtOH	NA	Diwater	50	55	Lübtow1
A-cPrMeOx-A	Curcumin	None	MeOx	MeOx	cPrMeOx	None	MeOx	PipBoc	34	18	0	36	10	6	0	30	36.1179	94.2308	EtOH	NA	Diwater	50	55	Lübtow1
A-cPrMeOx-A	Curcumin	None	MeOx	MeOx	cPrMeOx	None	MeOx	PipBoc	34	18	0	36	10	8	0	0	40.9091	86.5385	EtOH	NA	Diwater	50	55	Lübtow1
A-cPrMeOx-A	Curcumin	None	MeOx	MeOx	cPrMeOx	None	MeOx	PipBoc	34	18	0	36	10	8	0	5	43.2314	95.1923	EtOH	NA	Diwater	50	55	Lübtow1
A-cPrMeOx-A	Curcumin	None	MeOx	MeOx	cPrMeOx	None	MeOx	PipBoc	34	18	0	36	10	8	0	10	42.0935	90.8654	EtOH	NA	Diwater	50	55	Lübtow1
A-cPrMeOx-A	Curcumin	None	MeOx	MeOx	cPrMeOx	None	MeOx	PipBoc	34	18	0	36	10	8	0	30	42.8571	93.75	EtOH	NA	Diwater	50	55	Lübtow1
A-cPrMeOx-A	Curcumin	None	MeOx	MeOx	cPrMeOx	None	MeOx	PipBoc	34	18	0	36	10	10	0	0	45.3782	83.0769	EtOH	NA	Diwater	50	55	Lübtow1
A-cPrMeOx-A	Curcumin	None	MeOx	MeOx	cPrMeOx	None	MeOx	PipBoc	34	18	0	36	10	10	0	5	43.9655	78.4615	EtOH	NA	Diwater	50	55	Lübtow1
A-cPrMeOx-A	Curcumin	None	MeOx	MeOx	cPrMeOx	None	MeOx	PipBoc	34	18	0	36	10	10	0	10	43.2314	76.1538	EtOH	NA	Diwater	50	55	Lübtow1
A-cPrMeOx-A	Curcumin	None	MeOx	MeOx	cPrMeOx	None	MeOx	PipBoc	34	18	0	36	10	10	0	30	45.0317	81.9231	EtOH	NA	Diwater	50	55	Lübtow1
A-cPrMeOx-A	Curcumin	None	MeOx	MeOx	cPrMeOx	None	MeOx	PipBoc	34	18	0	36	10	12	0	0	35.1621	45.1923	EtOH	NA	Diwater	50	55	Lübtow1
A-cPrMeOx-A	Curcumin	None	MeOx	MeOx	cPrMeOx	None	MeOx	PipBoc	34	18	0	36	10	12	0	5	34.6734	44.2308	EtOH	NA	Diwater	50	55	Lübtow1
A-cPrMeOx-A	Curcumin	None	MeOx	MeOx	cPrMeOx	None	MeOx	PipBoc	34	18	0	36	10	12	0	10	26.9663	30.7692	EtOH	NA	Diwater	50	55	Lübtow1
A-cPrMeOx-A	Curcumin	None	MeOx	MeOx	cPrMeOx	None	MeOx	PipBoc	34	18	0	36	10	12	0	30	25.7143	28.8462	EtOH	NA	Diwater	50	55	Lübtow1
A-cPrMeOzi-A	Curcumin	None	MeOx	MeOx	cPrMeOzi	None	MeOx	PipBoc	34	15	0	34	10	2	0	0	14.7541	86.5385	EtOH	NA	Diwater	50	55	Lübtow1
A-cPrMeOzi-A	Curcumin	None	MeOx	MeOx	cPrMeOzi	None	MeOx	PipBoc	34	15	0	34	10	2	0	5	14.7541	86.5385	EtOH	NA	Diwater	50	55	Lübtow1
A-cPrMeOzi-A	Curcumin	None	MeOx	MeOx	cPrMeOzi	None	MeOx	PipBoc	34	15	0	34	10	2	0	10	13.9073	80.7692	EtOH	NA	Diwater	50	55	Lübtow1
A-cPrMeOzi-A	Curcumin	None	MeOx	MeOx	cPrMeOzi	None	MeOx	PipBoc	34	15	0	34	10	2	0	30	13.9073	80.7692	EtOH	NA	Diwater	50	55	Lübtow1
A-cPrMeOzi-A	Curcumin	None	MeOx	MeOx	cPrMeOzi	None	MeOx	PipBoc	34	15	0	34	10	4	0	0	24.4186	80.7692	EtOH	NA	Diwater	50	55	Lübtow1
A-cPrMeOzi-A	Curcumin	None	MeOx	MeOx	cPrMeOzi	None	MeOx	PipBoc	34	15	0	34	10	4	0	5	26.3456	89.4231	EtOH	NA	Diwater	50	55	Lübtow1
A-cPrMeOzi-A	Curcumin	None	MeOx	MeOx	cPrMeOzi	None	MeOx	PipBoc	34	15	0	34	10	4	0	10	25.072	83.6538	EtOH	NA	Diwater	50	55	Lübtow1
A-cPrMeOzi-A	Curcumin	None	MeOx	MeOx	cPrMeOzi	None	MeOx	PipBoc	34	15	0	34	10	4	0	30	25.072	83.6538	EtOH	NA	Diwater	50	55	Lübtow1
A-cPrMeOzi-A	Curcumin	None	MeOx	MeOx	cPrMeOzi	None	MeOx	PipBoc	34	15	0	34	10	6	0	0	32.1149	78.8462	EtOH	NA	Diwater	50	55	Lübtow1
A-cPrMeOzi-A	Curcumin	None	MeOx	MeOx	cPrMeOzi	None	MeOx	PipBoc	34	15	0	34	10	6	0	5	34.1772	86.5385	EtOH	NA	Diwater	50	55	Lübtow1
A-cPrMeOzi-A	Curcumin	None	MeOx	MeOx	cPrMeOzi	None	MeOx	PipBoc	34	15	0	34	10	6	0	10	33.162	82.6923	EtOH	NA	Diwater	50	55	Lübtow1
A-cPrMeOzi-A	Curcumin	None	MeOx	MeOx	cPrMeOzi	None	MeOx	PipBoc	34	15	0	34	10	6	0	30	34.1772	86.5385	EtOH	NA	Diwater	50	55	Lübtow1
A-cPrMeOzi-A	Curcumin	None	MeOx	MeOx	cPrMeOzi	None	MeOx	PipBoc	34	15	0	34	10	8	0	0	39.6752	82.2115	EtOH	NA	Diwater	50	55	Lübtow1
A-cPrMeOzi-A	Curcumin	None	MeOx	MeOx	cPrMeOzi	None	MeOx	PipBoc	34	15	0	34	10	8	0	5	43.6009	96.6346	EtOH	NA	Diwater	50	55	Lübtow1
A-cPrMeOzi-A	Curcumin	None	MeOx	MeOx	cPrMeOzi	None	MeOx	PipBoc	34	15	0	34	10	8	0	10	40.5034	85.0962	EtOH	NA	Diwater	50	55	Lübtow1
A-cPrMeOzi-A	Curcumin	None	MeOx	MeOx	cPrMeOzi	None	MeOx	PipBoc	34	15	0	34	10	8	0	30	40.0922	83.6538	EtOH	NA	Diwater	50	55	Lübtow1
A-cPrMeOzi-A	Curcumin	None	MeOx	MeOx	cPrMeOzi	None	MeOx	PipBoc	34	15	0	34	10	10	0	0	47.3684	90	EtOH	NA	Diwater	50	55	Lübtow1
A-cPrMeOzi-A	Curcumin	None	MeOx	MeOx	cPrMeOzi	None	MeOx	PipBoc	34	15	0	34	10	10	0	5	48.3101	93.4615	EtOH	NA	Diwater	50	55	Lübtow1
A-cPrMeOzi-A	Curcumin	None	MeOx	MeOx	cPrMeOzi	None	MeOx	PipBoc	34	15	0	34	10	10	0	10	45.0317	81.9231	EtOH	NA	Diwater	50	55	Lübtow1
A-cPrMeOzi-A	Curcumin	None	MeOx	MeOx	cPrMeOzi	None	MeOx	PipBoc	34	15	0	34	10	10	0	30	49.5146	98.0769	EtOH	NA	Diwater	50	55	Lübtow1
A-cPrMeOzi-A	Curcumin	None	MeOx	MeOx	cPrMeOzi	None	MeOx	PipBoc	34	15	0	34	10	12	0	0	54.5455	100	EtOH	NA	Diwater	50	55	Lübtow1
A-cPrMeOzi-A	Curcumin	None	MeOx	MeOx	cPrMeOzi	None	MeOx	PipBoc	34	15	0	34	10	12	0	5	46.7213	73.0769	EtOH	NA	Diwater	50	55	Lübtow1
A-cPrMeOzi-A	Curcumin	None	MeOx	MeOx	cPrMeOzi	None	MeOx	PipBoc	34	15	0	34	10	12	0	10	49.8069	82.6923	EtOH	NA	Diwater	50	55	Lübtow1
A-cPrMeOzi-A	Curcumin	None	MeOx	MeOx	cPrMeOzi	None	MeOx	PipBoc	34	15	0	34	10	12	0	30	44.6809	67.3077	EtOH	NA	Diwater	50	55	Lübtow1
A-nBuOx-A-L	Curcumin	None	MeOx	MeOx	nBuOx	None	MeOx	Pid	34	20	0	35	10	2	0	0	15.4589	91.4286	EtOH	NA	Diwater	50	55	Lübtow1
A-nBuOx-A-L	Curcumin	None	MeOx	MeOx	nBuOx	None	MeOx	Pid	34	20	0	35	10	2	0	5	15.4589	91.4286	EtOH	NA	Diwater	50	55	Lübtow1
A-nBuOx-A-L	Curcumin	None	MeOx	MeOx	nBuOx	None	MeOx	Pid	34	20	0	35	10	2	0	10	13.7931	80	EtOH	NA	Diwater	50	55	Lübtow1
A-nBuOx-A-L	Curcumin	None	MeOx	MeOx	nBuOx	None	MeOx	Pid	34	20	0	35	10	2	0	30	13.7931	80	EtOH	NA	Diwater	50	55	Lübtow1
A-nBuOx-A-L	Curcumin	None	MeOx	MeOx	nBuOx	None	MeOx	Pid	34	20	0	35	10	4	0	0	25.5319	85.7143	EtOH	NA	Diwater	50	55	Lübtow1
A-nBuOx-A-L	Curcumin	None	MeOx	MeOx	nBuOx	None	MeOx	Pid	34	20	0	35	10	4	0	5	25.5319	85.7143	EtOH	NA	Diwater	50	55	Lübtow1
A-nBuOx-A-L	Curcumin	None	MeOx	MeOx	nBuOx	None	MeOx	Pid	34	20	0	35	10	4	0	10	24.2424	80	EtOH	NA	Diwater	50	55	Lübtow1
A-nBuOx-A-L	Curcumin	None	MeOx	MeOx	nBuOx	None	MeOx	Pid	34	20	0	35	10	4	0	30	14.6341	42.8571	EtOH	NA	Diwater	50	55	Lübtow1
A-nBuOx-A-L	Curcumin	None	MeOx	MeOx	nBuOx	None	MeOx	Pid	34	20	0	35	10	6	0	0	15.4589	30.4762	EtOH	NA	Diwater	50	55	Lübtow1
A-nBuOx-A-L	Curcumin	None	MeOx	MeOx	nBuOx	None	MeOx	Pid	34	20	0	35	10	6	0	5	15.4589	30.4762	EtOH	NA	Diwater	50	55	Lübtow1
A-nBuOx-A-L	Curcumin	None	MeOx	MeOx	nBuOx	None	MeOx	Pid	34	20	0	35	10	6	0	10	12.0603	22.8571	EtOH	NA	Diwater	50	55	Lübtow1
A-nBuOx-A-L	Curcumin	None	MeOx	MeOx	nBuOx	None	MeOx	Pid	34	20	0	35	10	6	0	30	14.6341	28.5714	EtOH	NA	Diwater	50	55	Lübtow1
A-nBuOx-A-L	Curcumin	None	MeOx	MeOx	nBuOx	None	MeOx	Pid	34	20	0	35	10	8	0	0	1.12994	1.42857	EtOH	NA	Diwater	50	55	Lübtow1
A-nBuOx-A-L	Curcumin	None	MeOx	MeOx	nBuOx	None	MeOx	Pid	34	20	0	35	10	8	0	5	1.12994	1.42857	EtOH	NA	Diwater	50	55	Lübtow1
A-nBuOx-A-L	Curcumin	None	MeOx	MeOx	nBuOx	None	MeOx	Pid	34	20	0	35	10	8	0	10	1.12994	1.42857	EtOH	NA	Diwater	50	55	Lübtow1
A-nBuOx-A-L	Curcumin	None	MeOx	MeOx	nBuOx	None	MeOx	Pid	34	20	0	35	10	8	0	30	14.6341	21.4286	EtOH	NA	Diwater	50	55	Lübtow1
A-nBuOx-A-L	Curcumin	None	MeOx	MeOx	nBuOx	None	MeOx	Pid	34	20	0	35	10	10	0	0	16.2679	19.4286	EtOH	NA	Diwater	50	55	Lübtow1
A-nBuOx-A-L	Curcumin	None	MeOx	MeOx	nBuOx	None	MeOx	Pid	34	20	0	35	10	10	0	5	14.6341	17.1429	EtOH	NA	Diwater	50	55	Lübtow1
A-nBuOx-A-L	Curcumin	None	MeOx	MeOx	nBuOx	None	MeOx	Pid	34	20	0	35	10	10	0	10	14.6341	17.1429	EtOH	NA	Diwater	50	55	Lübtow1
A-nBuOx-A-L	Curcumin	None	MeOx	MeOx	nBuOx	None	MeOx	Pid	34	20	0	35	10	10	0	30	11.1675	12.5714	EtOH	NA	Diwater	50	55	Lübtow1
A-nBuOx-A-L	Curcumin	None	MeOx	MeOx	nBuOx	None	MeOx	Pid	34	20	0	35	10	12	0	0	10.2564	9.52381	EtOH	NA	Diwater	50	55	Lübtow1
A-nBuOx-A-L	Curcumin	None	MeOx	MeOx	nBuOx	None	MeOx	Pid	34	20	0	35	10	12	0	5	10.2564	9.52381	EtOH	NA	Diwater	50	55	Lübtow1
A-nBuOx-A-L	Curcumin	None	MeOx	MeOx	nBuOx	None	MeOx	Pid	34	20	0	35	10	12	0	10	8.37696	7.61905	EtOH	NA	Diwater	50	55	Lübtow1
A-nBuOx-A-L	Curcumin	None	MeOx	MeOx	nBuOx	None	MeOx	Pid	34	20	0	35	10	12	0	30	10.2564	9.52381	EtOH	NA	Diwater	50	55	Lübtow1
A-nBuOzi-A-L	Curcumin	None	PgMeOx	MeOx	nBuOzi	None	MeOx	PipBoc	34	20	0	35	10	2	0	0	15.4589	91.4286	EtOH	NA	Diwater	50	55	Lübtow1
A-nBuOzi-A-L	Curcumin	None	PgMeOx	MeOx	nBuOzi	None	MeOx	PipBoc	34	20	0	35	10	2	0	5	16.2679	97.1429	EtOH	NA	Diwater	50	55	Lübtow1
A-nBuOzi-A-L	Curcumin	None	PgMeOx	MeOx	nBuOzi	None	MeOx	PipBoc	34	20	0	35	10	2	0	10	15.4589	91.4286	EtOH	NA	Diwater	50	55	Lübtow1
A-nBuOzi-A-L	Curcumin	None	PgMeOx	MeOx	nBuOzi	None	MeOx	PipBoc	34	20	0	35	10	2	0	30	14.6341	85.7143	EtOH	NA	Diwater	50	55	Lübtow1
A-nBuOzi-A-L	Curcumin	None	PgMeOx	MeOx	nBuOzi	None	MeOx	PipBoc	34	20	0	35	10	4	0	0	26.1603	88.5714	EtOH	NA	Diwater	50	55	Lübtow1
A-nBuOzi-A-L	Curcumin	None	PgMeOx	MeOx	nBuOzi	None	MeOx	PipBoc	34	20	0	35	10	4	0	5	26.1603	88.5714	EtOH	NA	Diwater	50	55	Lübtow1
A-nBuOzi-A-L	Curcumin	None	PgMeOx	MeOx	nBuOzi	None	MeOx	PipBoc	34	20	0	35	10	4	0	10	24.8927	82.8571	EtOH	NA	Diwater	50	55	Lübtow1
A-nBuOzi-A-L	Curcumin	None	PgMeOx	MeOx	nBuOzi	None	MeOx	PipBoc	34	20	0	35	10	4	0	30	22.9075	74.2857	EtOH	NA	Diwater	50	55	Lübtow1
A-nBuOzi-A-L	Curcumin	None	PgMeOx	MeOx	nBuOzi	None	MeOx	PipBoc	34	20	0	35	10	6	0	0	36.3636	95.2381	EtOH	NA	Diwater	50	55	Lübtow1
A-nBuOzi-A-L	Curcumin	None	PgMeOx	MeOx	nBuOzi	None	MeOx	PipBoc	34	20	0	35	10	6	0	5	35.8974	93.3333	EtOH	NA	Diwater	50	55	Lübtow1
A-nBuOzi-A-L	Curcumin	None	PgMeOx	MeOx	nBuOzi	None	MeOx	PipBoc	34	20	0	35	10	6	0	10	33.9623	85.7143	EtOH	NA	Diwater	50	55	Lübtow1
A-nBuOzi-A-L	Curcumin	None	PgMeOx	MeOx	nBuOzi	None	MeOx	PipBoc	34	20	0	35	10	6	0	30	31.3725	76.1905	EtOH	NA	Diwater	50	55	Lübtow1
A-nBuOzi-A-L	Curcumin	None	PgMeOx	MeOx	nBuOzi	None	MeOx	PipBoc	34	20	0	35	10	8	0	0	38.5965	78.5714	EtOH	NA	Diwater	50	55	Lübtow1
A-nBuOzi-A-L	Curcumin	None	PgMeOx	MeOx	nBuOzi	None	MeOx	PipBoc	34	20	0	35	10	8	0	5	38.5965	78.5714	EtOH	NA	Diwater	50	55	Lübtow1
A-nBuOzi-A-L	Curcumin	None	PgMeOx	MeOx	nBuOzi	None	MeOx	PipBoc	34	20	0	35	10	8	0	10	34.9442	67.1429	EtOH	NA	Diwater	50	55	Lübtow1
A-nBuOzi-A-L	Curcumin	None	PgMeOx	MeOx	nBuOzi	None	MeOx	PipBoc	34	20	0	35	10	8	0	30	34.4569	65.7143	EtOH	NA	Diwater	50	55	Lübtow1
A-nBuOzi-A-L	Curcumin	None	PgMeOx	MeOx	nBuOzi	None	MeOx	PipBoc	34	20	0	35	10	10	0	0	45.1411	82.2857	EtOH	NA	Diwater	50	55	Lübtow1
A-nBuOzi-A-L	Curcumin	None	PgMeOx	MeOx	nBuOzi	None	MeOx	PipBoc	34	20	0	35	10	10	0	5	45.4829	83.4286	EtOH	NA	Diwater	50	55	Lübtow1
A-nBuOzi-A-L	Curcumin	None	PgMeOx	MeOx	nBuOzi	None	MeOx	PipBoc	34	20	0	35	10	10	0	10	44.795	81.1429	EtOH	NA	Diwater	50	55	Lübtow1
A-nBuOzi-A-L	Curcumin	None	PgMeOx	MeOx	nBuOzi	None	MeOx	PipBoc	34	20	0	35	10	10	0	30	44.4444	80	EtOH	NA	Diwater	50	55	Lübtow1
A-nBuOzi-A-L	Curcumin	None	PgMeOx	MeOx	nBuOzi	None	MeOx	PipBoc	34	20	0	35	10	12	0	0	44.795	67.619	EtOH	NA	Diwater	50	55	Lübtow1
A-nBuOzi-A-L	Curcumin	None	PgMeOx	MeOx	nBuOzi	None	MeOx	PipBoc	34	20	0	35	10	12	0	5	44.4444	66.6667	EtOH	NA	Diwater	50	55	Lübtow1
A-nBuOzi-A-L	Curcumin	None	PgMeOx	MeOx	nBuOzi	None	MeOx	PipBoc	34	20	0	35	10	12	0	10	45.8204	70.4762	EtOH	NA	Diwater	50	55	Lübtow1
A-nBuOzi-A-L	Curcumin	None	PgMeOx	MeOx	nBuOzi	None	MeOx	PipBoc	34	20	0	35	10	12	0	30	42.9967	62.8571	EtOH	NA	Diwater	50	55	Lübtow1
A-iBuOx-A	Curcumin	None	MeOx	MeOx	iBuOx	None	MeOx	PipBoc	33	19	0	35	10	2	0	0	14.6341	85.7143	EtOH	NA	Diwater	50	55	Lübtow1
A-iBuOx-A	Curcumin	None	MeOx	MeOx	iBuOx	None	MeOx	PipBoc	33	19	0	35	10	2	0	5	16.2679	97.1429	EtOH	NA	Diwater	50	55	Lübtow1
A-iBuOx-A	Curcumin	None	MeOx	MeOx	iBuOx	None	MeOx	PipBoc	33	19	0	35	10	2	0	10	15.4589	91.4286	EtOH	NA	Diwater	50	55	Lübtow1
A-iBuOx-A	Curcumin	None	MeOx	MeOx	iBuOx	None	MeOx	PipBoc	33	19	0	35	10	2	0	30	14.6341	85.7143	EtOH	NA	Diwater	50	55	Lübtow1
A-iBuOx-A	Curcumin	None	MeOx	MeOx	iBuOx	None	MeOx	PipBoc	33	19	0	35	10	4	0	0	24.8927	82.8571	EtOH	NA	Diwater	50	55	Lübtow1
A-iBuOx-A	Curcumin	None	MeOx	MeOx	iBuOx	None	MeOx	PipBoc	33	19	0	35	10	4	0	5	26.1603	88.5714	EtOH	NA	Diwater	50	55	Lübtow1
A-iBuOx-A	Curcumin	None	MeOx	MeOx	iBuOx	None	MeOx	PipBoc	33	19	0	35	10	4	0	10	25.5319	85.7143	EtOH	NA	Diwater	50	55	Lübtow1
A-iBuOx-A	Curcumin	None	MeOx	MeOx	iBuOx	None	MeOx	PipBoc	33	19	0	35	10	4	0	30	27.3859	94.2857	EtOH	NA	Diwater	50	55	Lübtow1
A-iBuOx-A	Curcumin	None	MeOx	MeOx	iBuOx	None	MeOx	PipBoc	33	19	0	35	10	6	0	0	33.4601	83.8095	EtOH	NA	Diwater	50	55	Lübtow1
A-iBuOx-A	Curcumin	None	MeOx	MeOx	iBuOx	None	MeOx	PipBoc	33	19	0	35	10	6	0	5	35.4244	91.4286	EtOH	NA	Diwater	50	55	Lübtow1
A-iBuOx-A	Curcumin	None	MeOx	MeOx	iBuOx	None	MeOx	PipBoc	33	19	0	35	10	6	0	10	33.9623	85.7143	EtOH	NA	Diwater	50	55	Lübtow1
A-iBuOx-A	Curcumin	None	MeOx	MeOx	iBuOx	None	MeOx	PipBoc	33	19	0	35	10	6	0	30	32.9502	81.9048	EtOH	NA	Diwater	50	55	Lübtow1
A-iBuOx-A	Curcumin	None	MeOx	MeOx	iBuOx	None	MeOx	PipBoc	33	19	0	35	10	8	0	0	31.3725	57.1429	EtOH	NA	Diwater	50	55	Lübtow1
A-iBuOx-A	Curcumin	None	MeOx	MeOx	iBuOx	None	MeOx	PipBoc	33	19	0	35	10	8	0	5	29.7189	52.8571	EtOH	NA	Diwater	50	55	Lübtow1
A-iBuOx-A	Curcumin	None	MeOx	MeOx	iBuOx	None	MeOx	PipBoc	33	19	0	35	10	8	0	10	28.5714	50	EtOH	NA	Diwater	50	55	Lübtow1
A-iBuOx-A	Curcumin	None	MeOx	MeOx	iBuOx	None	MeOx	PipBoc	33	19	0	35	10	8	0	30	31.9066	58.5714	EtOH	NA	Diwater	50	55	Lübtow1
A-iBuOx-A	Curcumin	None	MeOx	MeOx	iBuOx	None	MeOx	PipBoc	33	19	0	35	10	10	0	0	23.5808	30.8571	EtOH	NA	Diwater	50	55	Lübtow1
A-iBuOx-A	Curcumin	None	MeOx	MeOx	iBuOx	None	MeOx	PipBoc	33	19	0	35	10	10	0	5	25.5319	34.2857	EtOH	NA	Diwater	50	55	Lübtow1
A-iBuOx-A	Curcumin	None	MeOx	MeOx	iBuOx	None	MeOx	PipBoc	33	19	0	35	10	10	0	10	26.7782	36.5714	EtOH	NA	Diwater	50	55	Lübtow1
A-iBuOx-A	Curcumin	None	MeOx	MeOx	iBuOx	None	MeOx	PipBoc	33	19	0	35	10	10	0	30	27.3859	37.7143	EtOH	NA	Diwater	50	55	Lübtow1
A-iBuOx-A	Curcumin	None	MeOx	MeOx	iBuOx	None	MeOx	PipBoc	33	19	0	35	10	12	0	0	44.0895	65.7143	EtOH	NA	Diwater	50	55	Lübtow1
A-iBuOx-A	Curcumin	None	MeOx	MeOx	iBuOx	None	MeOx	PipBoc	33	19	0	35	10	12	0	5	44.0895	65.7143	EtOH	NA	Diwater	50	55	Lübtow1
A-iBuOx-A	Curcumin	None	MeOx	MeOx	iBuOx	None	MeOx	PipBoc	33	19	0	35	10	12	0	10	42.623	61.9048	EtOH	NA	Diwater	50	55	Lübtow1
A-iBuOx-A	Curcumin	None	MeOx	MeOx	iBuOx	None	MeOx	PipBoc	33	19	0	35	10	12	0	30	39.0244	53.3333	EtOH	NA	Diwater	50	55	Lübtow1
A-iBuOzi-A	Curcumin	None	MeOx	MeOx	iBuOzi	None	MeOx	PipBoc	34	18	0	34	10	2	0	0	16.2679	97.1429	EtOH	NA	Diwater	50	55	Lübtow1
A-iBuOzi-A	Curcumin	None	MeOx	MeOx	iBuOzi	None	MeOx	PipBoc	34	18	0	34	10	2	0	5	16.6667	100	EtOH	NA	Diwater	50	55	Lübtow1
A-iBuOzi-A	Curcumin	None	MeOx	MeOx	iBuOzi	None	MeOx	PipBoc	34	18	0	34	10	2	0	10	15.4589	91.4286	EtOH	NA	Diwater	50	55	Lübtow1
A-iBuOzi-A	Curcumin	None	MeOx	MeOx	iBuOzi	None	MeOx	PipBoc	34	18	0	34	10	2	0	30	14.6341	85.7143	EtOH	NA	Diwater	50	55	Lübtow1
A-iBuOzi-A	Curcumin	None	MeOx	MeOx	iBuOzi	None	MeOx	PipBoc	34	18	0	34	10	4	0	0	27.3859	94.2857	EtOH	NA	Diwater	50	55	Lübtow1
A-iBuOzi-A	Curcumin	None	MeOx	MeOx	iBuOzi	None	MeOx	PipBoc	34	18	0	34	10	4	0	5	27.9835	97.1429	EtOH	NA	Diwater	50	55	Lübtow1
A-iBuOzi-A	Curcumin	None	MeOx	MeOx	iBuOzi	None	MeOx	PipBoc	34	18	0	34	10	4	0	10	26.7782	91.4286	EtOH	NA	Diwater	50	55	Lübtow1
A-iBuOzi-A	Curcumin	None	MeOx	MeOx	iBuOzi	None	MeOx	PipBoc	34	18	0	34	10	4	0	30	26.1603	88.5714	EtOH	NA	Diwater	50	55	Lübtow1
A-iBuOzi-A	Curcumin	None	MeOx	MeOx	iBuOzi	None	MeOx	PipBoc	34	18	0	34	10	6	0	0	21.5247	45.7143	EtOH	NA	Diwater	50	55	Lübtow1
A-iBuOzi-A	Curcumin	None	MeOx	MeOx	iBuOzi	None	MeOx	PipBoc	34	18	0	34	10	6	0	5	32.4324	80	EtOH	NA	Diwater	50	55	Lübtow1
A-iBuOzi-A	Curcumin	None	MeOx	MeOx	iBuOzi	None	MeOx	PipBoc	34	18	0	34	10	6	0	10	35.8974	93.3333	EtOH	NA	Diwater	50	55	Lübtow1
A-iBuOzi-A	Curcumin	None	MeOx	MeOx	iBuOzi	None	MeOx	PipBoc	34	18	0	34	10	6	0	30	33.9623	85.7143	EtOH	NA	Diwater	50	55	Lübtow1
A-iBuOzi-A	Curcumin	None	MeOx	MeOx	iBuOzi	None	MeOx	PipBoc	34	18	0	34	10	8	0	0	4.37158	5.71429	EtOH	NA	Diwater	50	55	Lübtow1
A-iBuOzi-A	Curcumin	None	MeOx	MeOx	iBuOzi	None	MeOx	PipBoc	34	18	0	34	10	8	0	5	5.40541	7.14286	EtOH	NA	Diwater	50	55	Lübtow1
A-iBuOzi-A	Curcumin	None	MeOx	MeOx	iBuOzi	None	MeOx	PipBoc	34	18	0	34	10	8	0	10	7.40741	10	EtOH	NA	Diwater	50	55	Lübtow1
A-iBuOzi-A	Curcumin	None	MeOx	MeOx	iBuOzi	None	MeOx	PipBoc	34	18	0	34	10	8	0	30	12.0603	17.1429	EtOH	NA	Diwater	50	55	Lübtow1
A-iBuOzi-A	Curcumin	None	MeOx	MeOx	iBuOzi	None	MeOx	PipBoc	34	18	0	34	10	10	0	0	30.2789	43.4286	EtOH	NA	Diwater	50	55	Lübtow1
A-iBuOzi-A	Curcumin	None	MeOx	MeOx	iBuOzi	None	MeOx	PipBoc	34	18	0	34	10	10	0	5	30.83	44.5714	EtOH	NA	Diwater	50	55	Lübtow1
A-iBuOzi-A	Curcumin	None	MeOx	MeOx	iBuOzi	None	MeOx	PipBoc	34	18	0	34	10	10	0	10	30.2789	43.4286	EtOH	NA	Diwater	50	55	Lübtow1
A-iBuOzi-A	Curcumin	None	MeOx	MeOx	iBuOzi	None	MeOx	PipBoc	34	18	0	34	10	10	0	30	31.3725	45.7143	EtOH	NA	Diwater	50	55	Lübtow1
A-iBuOzi-A	Curcumin	None	MeOx	MeOx	iBuOzi	None	MeOx	PipBoc	34	18	0	34	10	12	0	0	46.1538	71.4286	EtOH	NA	Diwater	50	55	Lübtow1
A-iBuOzi-A	Curcumin	None	MeOx	MeOx	iBuOzi	None	MeOx	PipBoc	34	18	0	34	10	12	0	5	46.8085	73.3333	EtOH	NA	Diwater	50	55	Lübtow1
A-iBuOzi-A	Curcumin	None	MeOx	MeOx	iBuOzi	None	MeOx	PipBoc	34	18	0	34	10	12	0	10	45.4829	69.5238	EtOH	NA	Diwater	50	55	Lübtow1
A-iBuOzi-A	Curcumin	None	MeOx	MeOx	iBuOzi	None	MeOx	PipBoc	34	18	0	34	10	12	0	30	45.4829	69.5238	EtOH	NA	Diwater	50	55	Lübtow1
A-sBuOx-A	Curcumin	None	MeOx	MeOx	sBuOx	None	MeOx	PipBoc	33	18	0	35	10	2	0	0	15.4589	91.4286	EtOH	NA	Diwater	50	55	Lübtow1
A-sBuOx-A	Curcumin	None	MeOx	MeOx	sBuOx	None	MeOx	PipBoc	33	18	0	35	10	2	0	5	16.2679	97.1429	EtOH	NA	Diwater	50	55	Lübtow1
A-sBuOx-A	Curcumin	None	MeOx	MeOx	sBuOx	None	MeOx	PipBoc	33	18	0	35	10	2	0	10	15.4589	91.4286	EtOH	NA	Diwater	50	55	Lübtow1
A-sBuOx-A	Curcumin	None	MeOx	MeOx	sBuOx	None	MeOx	PipBoc	33	18	0	35	10	2	0	30	13.7931	80	EtOH	NA	Diwater	50	55	Lübtow1
A-sBuOx-A	Curcumin	None	MeOx	MeOx	sBuOx	None	MeOx	PipBoc	33	18	0	35	10	4	0	0	26.1603	88.5714	EtOH	NA	Diwater	50	55	Lübtow1
A-sBuOx-A	Curcumin	None	MeOx	MeOx	sBuOx	None	MeOx	PipBoc	33	18	0	35	10	4	0	5	27.3859	94.2857	EtOH	NA	Diwater	50	55	Lübtow1
A-sBuOx-A	Curcumin	None	MeOx	MeOx	sBuOx	None	MeOx	PipBoc	33	18	0	35	10	4	0	10	26.7782	91.4286	EtOH	NA	Diwater	50	55	Lübtow1
A-sBuOx-A	Curcumin	None	MeOx	MeOx	sBuOx	None	MeOx	PipBoc	33	18	0	35	10	4	0	30	26.1603	88.5714	EtOH	NA	Diwater	50	55	Lübtow1
A-sBuOx-A	Curcumin	None	MeOx	MeOx	sBuOx	None	MeOx	PipBoc	33	18	0	35	10	6	0	0	34.4569	87.619	EtOH	NA	Diwater	50	55	Lübtow1
A-sBuOx-A	Curcumin	None	MeOx	MeOx	sBuOx	None	MeOx	PipBoc	33	18	0	35	10	6	0	5	35.4244	91.4286	EtOH	NA	Diwater	50	55	Lübtow1
A-sBuOx-A	Curcumin	None	MeOx	MeOx	sBuOx	None	MeOx	PipBoc	33	18	0	35	10	6	0	10	35.4244	91.4286	EtOH	NA	Diwater	50	55	Lübtow1
A-sBuOx-A	Curcumin	None	MeOx	MeOx	sBuOx	None	MeOx	PipBoc	33	18	0	35	10	6	0	30	32.9502	81.9048	EtOH	NA	Diwater	50	55	Lübtow1
A-sBuOx-A	Curcumin	None	MeOx	MeOx	sBuOx	None	MeOx	PipBoc	33	18	0	35	10	8	0	0	29.7189	52.8571	EtOH	NA	Diwater	50	55	Lübtow1
A-sBuOx-A	Curcumin	None	MeOx	MeOx	sBuOx	None	MeOx	PipBoc	33	18	0	35	10	8	0	5	32.4324	60	EtOH	NA	Diwater	50	55	Lübtow1
A-sBuOx-A	Curcumin	None	MeOx	MeOx	sBuOx	None	MeOx	PipBoc	33	18	0	35	10	8	0	10	29.1498	51.4286	EtOH	NA	Diwater	50	55	Lübtow1
A-sBuOx-A	Curcumin	None	MeOx	MeOx	sBuOx	None	MeOx	PipBoc	33	18	0	35	10	8	0	30	30.2789	54.2857	EtOH	NA	Diwater	50	55	Lübtow1
A-sBuOx-A	Curcumin	None	MeOx	MeOx	sBuOx	None	MeOx	PipBoc	33	18	0	35	10	10	0	0	34.9442	53.7143	EtOH	NA	Diwater	50	55	Lübtow1
A-sBuOx-A	Curcumin	None	MeOx	MeOx	sBuOx	None	MeOx	PipBoc	33	18	0	35	10	10	0	5	36.3636	57.1429	EtOH	NA	Diwater	50	55	Lübtow1
A-sBuOx-A	Curcumin	None	MeOx	MeOx	sBuOx	None	MeOx	PipBoc	33	18	0	35	10	10	0	10	37.276	59.4286	EtOH	NA	Diwater	50	55	Lübtow1
A-sBuOx-A	Curcumin	None	MeOx	MeOx	sBuOx	None	MeOx	PipBoc	33	18	0	35	10	10	0	30	37.7224	60.5714	EtOH	NA	Diwater	50	55	Lübtow1
A-sBuOx-A	Curcumin	None	MeOx	MeOx	sBuOx	None	MeOx	PipBoc	33	18	0	35	10	12	0	0	47.1299	74.2857	EtOH	NA	Diwater	50	55	Lübtow1
A-sBuOx-A	Curcumin	None	MeOx	MeOx	sBuOx	None	MeOx	PipBoc	33	18	0	35	10	12	0	5	46.4832	72.381	EtOH	NA	Diwater	50	55	Lübtow1
A-sBuOx-A	Curcumin	None	MeOx	MeOx	sBuOx	None	MeOx	PipBoc	33	18	0	35	10	12	0	10	45.4829	69.5238	EtOH	NA	Diwater	50	55	Lübtow1
A-sBuOx-A	Curcumin	None	MeOx	MeOx	sBuOx	None	MeOx	PipBoc	33	18	0	35	10	12	0	30	44.795	67.619	EtOH	NA	Diwater	50	55	Lübtow1
A-sBuOzi-A	Curcumin	None	MeOx	MeOx	sBuOzi	None	MeOx	PipBoc	34	15	0	35	10	2	0	0	16.6667	100	EtOH	NA	Diwater	50	55	Lübtow1
A-sBuOzi-A	Curcumin	None	MeOx	MeOx	sBuOzi	None	MeOx	PipBoc	34	15	0	35	10	2	0	5	16.6667	100	EtOH	NA	Diwater	50	55	Lübtow1
A-sBuOzi-A	Curcumin	None	MeOx	MeOx	sBuOzi	None	MeOx	PipBoc	34	15	0	35	10	2	0	10	15.4589	91.4286	EtOH	NA	Diwater	50	55	Lübtow1
A-sBuOzi-A	Curcumin	None	MeOx	MeOx	sBuOzi	None	MeOx	PipBoc	34	15	0	35	10	2	0	30	15.4589	91.4286	EtOH	NA	Diwater	50	55	Lübtow1
A-sBuOzi-A	Curcumin	None	MeOx	MeOx	sBuOzi	None	MeOx	PipBoc	34	15	0	35	10	4	0	0	26.7782	91.4286	EtOH	NA	Diwater	50	55	Lübtow1
A-sBuOzi-A	Curcumin	None	MeOx	MeOx	sBuOzi	None	MeOx	PipBoc	34	15	0	35	10	4	0	5	27.3859	94.2857	EtOH	NA	Diwater	50	55	Lübtow1
A-sBuOzi-A	Curcumin	None	MeOx	MeOx	sBuOzi	None	MeOx	PipBoc	34	15	0	35	10	4	0	10	25.5319	85.7143	EtOH	NA	Diwater	50	55	Lübtow1
A-sBuOzi-A	Curcumin	None	MeOx	MeOx	sBuOzi	None	MeOx	PipBoc	34	15	0	35	10	4	0	30	24.8927	82.8571	EtOH	NA	Diwater	50	55	Lübtow1
A-sBuOzi-A	Curcumin	None	MeOx	MeOx	sBuOzi	None	MeOx	PipBoc	34	15	0	35	10	6	0	0	34.9442	89.5238	EtOH	NA	Diwater	50	55	Lübtow1
A-sBuOzi-A	Curcumin	None	MeOx	MeOx	sBuOzi	None	MeOx	PipBoc	34	15	0	35	10	6	0	5	35.8974	93.3333	EtOH	NA	Diwater	50	55	Lübtow1
A-sBuOzi-A	Curcumin	None	MeOx	MeOx	sBuOzi	None	MeOx	PipBoc	34	15	0	35	10	6	0	10	33.9623	85.7143	EtOH	NA	Diwater	50	55	Lübtow1
A-sBuOzi-A	Curcumin	None	MeOx	MeOx	sBuOzi	None	MeOx	PipBoc	34	15	0	35	10	6	0	30	34.9442	89.5238	EtOH	NA	Diwater	50	55	Lübtow1
A-sBuOzi-A	Curcumin	None	MeOx	MeOx	sBuOzi	None	MeOx	PipBoc	34	15	0	35	10	8	0	0	42.9967	94.2857	EtOH	NA	Diwater	50	55	Lübtow1
A-sBuOzi-A	Curcumin	None	MeOx	MeOx	sBuOzi	None	MeOx	PipBoc	34	15	0	35	10	8	0	5	43.7299	97.1429	EtOH	NA	Diwater	50	55	Lübtow1
A-sBuOzi-A	Curcumin	None	MeOx	MeOx	sBuOzi	None	MeOx	PipBoc	34	15	0	35	10	8	0	10	41.8605	90	EtOH	NA	Diwater	50	55	Lübtow1
A-sBuOzi-A	Curcumin	None	MeOx	MeOx	sBuOzi	None	MeOx	PipBoc	34	15	0	35	10	8	0	30	42.623	92.8571	EtOH	NA	Diwater	50	55	Lübtow1
A-sBuOzi-A	Curcumin	None	MeOx	MeOx	sBuOzi	None	MeOx	PipBoc	34	15	0	35	10	10	0	0	48.0712	92.5714	EtOH	NA	Diwater	50	55	Lübtow1
A-sBuOzi-A	Curcumin	None	MeOx	MeOx	sBuOzi	None	MeOx	PipBoc	34	15	0	35	10	10	0	5	49.5677	98.2857	EtOH	NA	Diwater	50	55	Lübtow1
A-sBuOzi-A	Curcumin	None	MeOx	MeOx	sBuOzi	None	MeOx	PipBoc	34	15	0	35	10	10	0	10	45.1411	82.2857	EtOH	NA	Diwater	50	55	Lübtow1
A-sBuOzi-A	Curcumin	None	MeOx	MeOx	sBuOzi	None	MeOx	PipBoc	34	15	0	35	10	10	0	30	44.4444	80	EtOH	NA	Diwater	50	55	Lübtow1
A-sBuOzi-A	Curcumin	None	MeOx	MeOx	sBuOzi	None	MeOx	PipBoc	34	15	0	35	10	12	0	0	50.7042	85.7143	EtOH	NA	Diwater	50	55	Lübtow1
A-sBuOzi-A	Curcumin	None	MeOx	MeOx	sBuOzi	None	MeOx	PipBoc	34	15	0	35	10	12	0	5	52.0548	90.4762	EtOH	NA	Diwater	50	55	Lübtow1
A-sBuOzi-A	Curcumin	None	MeOx	MeOx	sBuOzi	None	MeOx	PipBoc	34	15	0	35	10	12	0	10	51.7906	89.5238	EtOH	NA	Diwater	50	55	Lübtow1
A-sBuOzi-A	Curcumin	None	MeOx	MeOx	sBuOzi	None	MeOx	PipBoc	34	15	0	35	10	12	0	30	50.4249	84.7619	EtOH	NA	Diwater	50	55	Lübtow1
A-EtHepOx-A	Curcumin	None	MeOx	MeOx	EtHepOx	None	MeOx	PipBoc	35	13	0	36	10	2	0	0	0.581959	2.92683	EtOH	NA	Diwater	50	55	Lübtow1
A-EtHepOx-A	Curcumin	None	MeOx	MeOx	EtHepOx	None	MeOx	PipBoc	35	13	0	36	10	2	0	5	0.581959	2.92683	EtOH	NA	Diwater	50	55	Lübtow1
A-EtHepOx-A	Curcumin	None	MeOx	MeOx	EtHepOx	None	MeOx	PipBoc	35	13	0	36	10	2	0	10	9.53222	52.6829	EtOH	NA	Diwater	50	55	Lübtow1
A-EtHepOx-A	Curcumin	None	MeOx	MeOx	EtHepOx	None	MeOx	PipBoc	35	13	0	36	10	2	0	30	11.4088	64.3902	EtOH	NA	Diwater	50	55	Lübtow1
A-EtHepOx-A	Curcumin	None	MeOx	MeOx	EtHepOx	None	MeOx	PipBoc	35	13	0	36	10	4	0	0	16.1897	48.2927	EtOH	NA	Diwater	50	55	Lübtow1
A-EtHepOx-A	Curcumin	None	MeOx	MeOx	EtHepOx	None	MeOx	PipBoc	35	13	0	36	10	4	0	5	19.3548	60	EtOH	NA	Diwater	50	55	Lübtow1
A-EtHepOx-A	Curcumin	None	MeOx	MeOx	EtHepOx	None	MeOx	PipBoc	35	13	0	36	10	4	0	10	20.481	64.3902	EtOH	NA	Diwater	50	55	Lübtow1
A-EtHepOx-A	Curcumin	None	MeOx	MeOx	EtHepOx	None	MeOx	PipBoc	35	13	0	36	10	4	0	30	13.6479	39.5122	EtOH	NA	Diwater	50	55	Lübtow1
A-EtHepOx-A	Curcumin	None	MeOx	MeOx	EtHepOx	None	MeOx	PipBoc	35	13	0	36	10	6	0	0	21.9345	46.8293	EtOH	NA	Diwater	50	55	Lübtow1
A-EtHepOx-A	Curcumin	None	MeOx	MeOx	EtHepOx	None	MeOx	PipBoc	35	13	0	36	10	6	0	5	22.9902	49.7561	EtOH	NA	Diwater	50	55	Lübtow1
A-EtHepOx-A	Curcumin	None	MeOx	MeOx	EtHepOx	None	MeOx	PipBoc	35	13	0	36	10	6	0	10	24.3542	53.6585	EtOH	NA	Diwater	50	55	Lübtow1
A-EtHepOx-A	Curcumin	None	MeOx	MeOx	EtHepOx	None	MeOx	PipBoc	35	13	0	36	10	6	0	30	13.2091	25.3659	EtOH	NA	Diwater	50	55	Lübtow1
A-EtHepOx-A	Curcumin	None	MeOx	MeOx	EtHepOx	None	MeOx	PipBoc	35	13	0	36	10	8	0	0	19.3548	30	EtOH	NA	Diwater	50	55	Lübtow1
A-EtHepOx-A	Curcumin	None	MeOx	MeOx	EtHepOx	None	MeOx	PipBoc	35	13	0	36	10	8	0	5	22.2896	35.8537	EtOH	NA	Diwater	50	55	Lübtow1
A-EtHepOx-A	Curcumin	None	MeOx	MeOx	EtHepOx	None	MeOx	PipBoc	35	13	0	36	10	8	0	10	27.8677	48.2927	EtOH	NA	Diwater	50	55	Lübtow1
A-EtHepOx-A	Curcumin	None	MeOx	MeOx	EtHepOx	None	MeOx	PipBoc	35	13	0	36	10	8	0	30	10.4803	14.6341	EtOH	NA	Diwater	50	55	Lübtow1
A-EtHepOx-A	Curcumin	None	MeOx	MeOx	EtHepOx	None	MeOx	PipBoc	35	13	0	36	10	10	0	0	25.0183	33.3659	EtOH	NA	Diwater	50	55	Lübtow1
A-EtHepOx-A	Curcumin	None	MeOx	MeOx	EtHepOx	None	MeOx	PipBoc	35	13	0	36	10	10	0	5	31.0693	45.0732	EtOH	NA	Diwater	50	55	Lübtow1
A-EtHepOx-A	Curcumin	None	MeOx	MeOx	EtHepOx	None	MeOx	PipBoc	35	13	0	36	10	10	0	10	35.2495	54.439	EtOH	NA	Diwater	50	55	Lübtow1
A-EtHepOx-A	Curcumin	None	MeOx	MeOx	EtHepOx	None	MeOx	PipBoc	35	13	0	36	10	10	0	30	14.0821	16.3902	EtOH	NA	Diwater	50	55	Lübtow1
A-EtHepOzi-A	Curcumin	None	MeOx	MeOx	EtHepOzi	None	MeOx	PipBoc	35	11	0	36	10	2	0	0	16.6667	100	EtOH	NA	Diwater	50	55	Lübtow1
A-EtHepOzi-A	Curcumin	None	MeOx	MeOx	EtHepOzi	None	MeOx	PipBoc	35	11	0	36	10	2	0	5	12.3182	70.2439	EtOH	NA	Diwater	50	55	Lübtow1
A-EtHepOzi-A	Curcumin	None	MeOx	MeOx	EtHepOzi	None	MeOx	PipBoc	35	11	0	36	10	2	0	10	13.2091	76.0976	EtOH	NA	Diwater	50	55	Lübtow1
A-EtHepOzi-A	Curcumin	None	MeOx	MeOx	EtHepOzi	None	MeOx	PipBoc	35	11	0	36	10	2	0	30	7.57439	40.9756	EtOH	NA	Diwater	50	55	Lübtow1
A-EtHepOzi-A	Curcumin	None	MeOx	MeOx	EtHepOzi	None	MeOx	PipBoc	35	11	0	36	10	4	0	0	23.3358	76.0976	EtOH	NA	Diwater	50	55	Lübtow1
A-EtHepOzi-A	Curcumin	None	MeOx	MeOx	EtHepOzi	None	MeOx	PipBoc	35	11	0	36	10	4	0	5	13.2091	38.0488	EtOH	NA	Diwater	50	55	Lübtow1
A-EtHepOzi-A	Curcumin	None	MeOx	MeOx	EtHepOzi	None	MeOx	PipBoc	35	11	0	36	10	4	0	10	11.8659	33.6585	EtOH	NA	Diwater	50	55	Lübtow1
A-EtHepOzi-A	Curcumin	None	MeOx	MeOx	EtHepOzi	None	MeOx	PipBoc	35	11	0	36	10	4	0	30	10.4803	29.2683	EtOH	NA	Diwater	50	55	Lübtow1
A-EtHepOzi-A	Curcumin	None	MeOx	MeOx	EtHepOzi	None	MeOx	PipBoc	35	11	0	36	10	6	0	0	27.5618	63.4146	EtOH	NA	Diwater	50	55	Lübtow1
A-EtHepOzi-A	Curcumin	None	MeOx	MeOx	EtHepOzi	None	MeOx	PipBoc	35	11	0	36	10	6	0	5	10.947	20.4878	EtOH	NA	Diwater	50	55	Lübtow1
A-EtHepOzi-A	Curcumin	None	MeOx	MeOx	EtHepOzi	None	MeOx	PipBoc	35	11	0	36	10	6	0	10	11.4088	21.4634	EtOH	NA	Diwater	50	55	Lübtow1
A-EtHepOzi-A	Curcumin	None	MeOx	MeOx	EtHepOzi	None	MeOx	PipBoc	35	11	0	36	10	6	0	30	11.8659	22.439	EtOH	NA	Diwater	50	55	Lübtow1
A-EtHepOzi-A	Curcumin	None	MeOx	MeOx	EtHepOzi	None	MeOx	PipBoc	35	11	0	36	10	8	0	0	36.6893	72.439	EtOH	NA	Diwater	50	55	Lübtow1
A-EtHepOzi-A	Curcumin	None	MeOx	MeOx	EtHepOzi	None	MeOx	PipBoc	35	11	0	36	10	8	0	5	28.171	49.0244	EtOH	NA	Diwater	50	55	Lübtow1
A-EtHepOzi-A	Curcumin	None	MeOx	MeOx	EtHepOzi	None	MeOx	PipBoc	35	11	0	36	10	8	0	10	13.2091	19.0244	EtOH	NA	Diwater	50	55	Lübtow1
A-EtHepOzi-A	Curcumin	None	MeOx	MeOx	EtHepOzi	None	MeOx	PipBoc	35	11	0	36	10	8	0	30	14.5121	21.2195	EtOH	NA	Diwater	50	55	Lübtow1
A-EtHepOzi-A	Curcumin	None	MeOx	MeOx	EtHepOzi	None	MeOx	PipBoc	35	11	0	36	10	10	0	0	30.2246	43.3171	EtOH	NA	Diwater	50	55	Lübtow1
A-EtHepOzi-A	Curcumin	None	MeOx	MeOx	EtHepOzi	None	MeOx	PipBoc	35	11	0	36	10	10	0	5	30.79	44.4878	EtOH	NA	Diwater	50	55	Lübtow1
A-EtHepOzi-A	Curcumin	None	MeOx	MeOx	EtHepOzi	None	MeOx	PipBoc	35	11	0	36	10	10	0	10	15.7765	18.7317	EtOH	NA	Diwater	50	55	Lübtow1
A-EtHepOzi-A	Curcumin	None	MeOx	MeOx	EtHepOzi	None	MeOx	PipBoc	35	11	0	36	10	10	0	30	14.9378	17.561	EtOH	NA	Diwater	50	55	Lübtow1
A-nNonOx-A	Curcumin	None	MeOx	MeOx	nNonOx	None	MeOx	PipBoc	34	12	0	35	10	2	0	0	0.581959	2.92683	EtOH	NA	Diwater	50	55	Lübtow1
A-nNonOx-A	Curcumin	None	MeOx	MeOx	nNonOx	None	MeOx	PipBoc	34	12	0	35	10	2	0	5	1.72579	8.78049	EtOH	NA	Diwater	50	55	Lübtow1
A-nNonOx-A	Curcumin	None	MeOx	MeOx	nNonOx	None	MeOx	PipBoc	34	12	0	35	10	2	0	10	1.72579	8.78049	EtOH	NA	Diwater	50	55	Lübtow1
A-nNonOx-A	Curcumin	None	MeOx	MeOx	nNonOx	None	MeOx	PipBoc	34	12	0	35	10	2	0	30	2.8436	14.6341	EtOH	NA	Diwater	50	55	Lübtow1
A-nNonOx-A	Curcumin	None	MeOx	MeOx	nNonOx	None	MeOx	PipBoc	34	12	0	35	10	4	0	0	4.47344	11.7073	EtOH	NA	Diwater	50	55	Lübtow1
A-nNonOx-A	Curcumin	None	MeOx	MeOx	nNonOx	None	MeOx	PipBoc	34	12	0	35	10	4	0	5	5.00463	13.1707	EtOH	NA	Diwater	50	55	Lübtow1
A-nNonOx-A	Curcumin	None	MeOx	MeOx	nNonOx	None	MeOx	PipBoc	34	12	0	35	10	4	0	10	3.93627	10.2439	EtOH	NA	Diwater	50	55	Lübtow1
A-nNonOx-A	Curcumin	None	MeOx	MeOx	nNonOx	None	MeOx	PipBoc	34	12	0	35	10	4	0	30	4.47344	11.7073	EtOH	NA	Diwater	50	55	Lübtow1
A-nNonOx-A	Curcumin	None	MeOx	MeOx	nNonOx	None	MeOx	PipBoc	34	12	0	35	10	6	0	0	12.766	24.3902	EtOH	NA	Diwater	50	55	Lübtow1
A-nNonOx-A	Curcumin	None	MeOx	MeOx	nNonOx	None	MeOx	PipBoc	34	12	0	35	10	6	0	5	9.53222	17.561	EtOH	NA	Diwater	50	55	Lübtow1
A-nNonOx-A	Curcumin	None	MeOx	MeOx	nNonOx	None	MeOx	PipBoc	34	12	0	35	10	6	0	10	15.7765	31.2195	EtOH	NA	Diwater	50	55	Lübtow1
A-nNonOx-A	Curcumin	None	MeOx	MeOx	nNonOx	None	MeOx	PipBoc	34	12	0	35	10	6	0	30	8.56378	15.6098	EtOH	NA	Diwater	50	55	Lübtow1
A-nNonOx-A	Curcumin	None	MeOx	MeOx	nNonOx	None	MeOx	PipBoc	34	12	0	35	10	8	0	0	24.6877	40.9756	EtOH	NA	Diwater	50	55	Lübtow1
A-nNonOx-A	Curcumin	None	MeOx	MeOx	nNonOx	None	MeOx	PipBoc	34	12	0	35	10	8	0	5	15.7765	23.4146	EtOH	NA	Diwater	50	55	Lübtow1
A-nNonOx-A	Curcumin	None	MeOx	MeOx	nNonOx	None	MeOx	PipBoc	34	12	0	35	10	8	0	10	3.93627	5.12195	EtOH	NA	Diwater	50	55	Lübtow1
A-nNonOx-A	Curcumin	None	MeOx	MeOx	nNonOx	None	MeOx	PipBoc	34	12	0	35	10	8	0	30	8.07175	10.9756	EtOH	NA	Diwater	50	55	Lübtow1
A-nNonOx-A	Curcumin	None	MeOx	MeOx	nNonOx	None	MeOx	PipBoc	34	12	0	35	10	10	0	0	12.766	14.6341	EtOH	NA	Diwater	50	55	Lübtow1
A-nNonOx-A	Curcumin	None	MeOx	MeOx	nNonOx	None	MeOx	PipBoc	34	12	0	35	10	10	0	5	11.8659	13.4634	EtOH	NA	Diwater	50	55	Lübtow1
A-nNonOx-A	Curcumin	None	MeOx	MeOx	nNonOx	None	MeOx	PipBoc	34	12	0	35	10	10	0	10	9.05058	9.95122	EtOH	NA	Diwater	50	55	Lübtow1
A-nNonOx-A	Curcumin	None	MeOx	MeOx	nNonOx	None	MeOx	PipBoc	34	12	0	35	10	10	0	30	10.0088	11.122	EtOH	NA	Diwater	50	55	Lübtow1
A-nNonOzi-A	Curcumin	None	MeOx	MeOx	nNonOzi	None	MeOx	PipBoc	34	11	0	35	10	2	0	0	16.5989	99.5122	EtOH	NA	Diwater	50	55	Lübtow1
A-nNonOzi-A	Curcumin	None	MeOx	MeOx	nNonOzi	None	MeOx	PipBoc	34	11	0	35	10	2	0	5	14.5121	84.878	EtOH	NA	Diwater	50	55	Lübtow1
A-nNonOzi-A	Curcumin	None	MeOx	MeOx	nNonOzi	None	MeOx	PipBoc	34	11	0	35	10	2	0	10	12.766	73.1707	EtOH	NA	Diwater	50	55	Lübtow1
A-nNonOzi-A	Curcumin	None	MeOx	MeOx	nNonOzi	None	MeOx	PipBoc	34	11	0	35	10	2	0	30	11.4088	64.3902	EtOH	NA	Diwater	50	55	Lübtow1
A-nNonOzi-A	Curcumin	None	MeOx	MeOx	nNonOzi	None	MeOx	PipBoc	34	11	0	35	10	4	0	0	27.8677	96.5854	EtOH	NA	Diwater	50	55	Lübtow1
A-nNonOzi-A	Curcumin	None	MeOx	MeOx	nNonOzi	None	MeOx	PipBoc	34	11	0	35	10	4	0	5	17.4053	52.6829	EtOH	NA	Diwater	50	55	Lübtow1
A-nNonOzi-A	Curcumin	None	MeOx	MeOx	nNonOzi	None	MeOx	PipBoc	34	11	0	35	10	4	0	10	12.3182	35.122	EtOH	NA	Diwater	50	55	Lübtow1
A-nNonOzi-A	Curcumin	None	MeOx	MeOx	nNonOzi	None	MeOx	PipBoc	34	11	0	35	10	4	0	30	9.05058	24.878	EtOH	NA	Diwater	50	55	Lübtow1
A-nNonOzi-A	Curcumin	None	MeOx	MeOx	nNonOzi	None	MeOx	PipBoc	34	11	0	35	10	6	0	0	31.0693	75.122	EtOH	NA	Diwater	50	55	Lübtow1
A-nNonOzi-A	Curcumin	None	MeOx	MeOx	nNonOzi	None	MeOx	PipBoc	34	11	0	35	10	6	0	5	14.9378	29.2683	EtOH	NA	Diwater	50	55	Lübtow1
A-nNonOzi-A	Curcumin	None	MeOx	MeOx	nNonOzi	None	MeOx	PipBoc	34	11	0	35	10	6	0	10	13.6479	26.3415	EtOH	NA	Diwater	50	55	Lübtow1
A-nNonOzi-A	Curcumin	None	MeOx	MeOx	nNonOzi	None	MeOx	PipBoc	34	11	0	35	10	6	0	30	10.4803	19.5122	EtOH	NA	Diwater	50	55	Lübtow1
A-nNonOzi-A	Curcumin	None	MeOx	MeOx	nNonOzi	None	MeOx	PipBoc	34	11	0	35	10	8	0	0	34.2527	65.122	EtOH	NA	Diwater	50	55	Lübtow1
A-nNonOzi-A	Curcumin	None	MeOx	MeOx	nNonOzi	None	MeOx	PipBoc	34	11	0	35	10	8	0	5	19.7338	30.7317	EtOH	NA	Diwater	50	55	Lübtow1
A-nNonOzi-A	Curcumin	None	MeOx	MeOx	nNonOzi	None	MeOx	PipBoc	34	11	0	35	10	8	0	10	12.766	18.2927	EtOH	NA	Diwater	50	55	Lübtow1
A-nNonOzi-A	Curcumin	None	MeOx	MeOx	nNonOzi	None	MeOx	PipBoc	34	11	0	35	10	8	0	30	19.7338	30.7317	EtOH	NA	Diwater	50	55	Lübtow1
A-nNonOzi-A	Curcumin	None	MeOx	MeOx	nNonOzi	None	MeOx	PipBoc	34	11	0	35	10	10	0	0	44.1417	79.0244	EtOH	NA	Diwater	50	55	Lübtow1
A-nNonOzi-A	Curcumin	None	MeOx	MeOx	nNonOzi	None	MeOx	PipBoc	34	11	0	35	10	10	0	5	24.3542	32.1951	EtOH	NA	Diwater	50	55	Lübtow1
A-nNonOzi-A	Curcumin	None	MeOx	MeOx	nNonOzi	None	MeOx	PipBoc	34	11	0	35	10	10	0	10	14.9378	17.561	EtOH	NA	Diwater	50	55	Lübtow1
A-nNonOzi-A	Curcumin	None	MeOx	MeOx	nNonOzi	None	MeOx	PipBoc	34	11	0	35	10	10	0	30	16.5989	19.9024	EtOH	NA	Diwater	50	55	Lübtow1
A-nNonOzi-A	Curcumin	None	MeOx	MeOx	nNonOzi	None	MeOx	PipBoc	34	11	0	35	10	12	0	0	34.5048	43.9024	EtOH	NA	Diwater	50	55	Lübtow1
A-nNonOzi-A	Curcumin	None	MeOx	MeOx	nNonOzi	None	MeOx	PipBoc	34	11	0	35	10	12	0	5	17.8027	18.0488	EtOH	NA	Diwater	50	55	Lübtow1
A-nNonOzi-A	Curcumin	None	MeOx	MeOx	nNonOzi	None	MeOx	PipBoc	34	11	0	35	10	12	0	10	14.0821	13.6585	EtOH	NA	Diwater	50	55	Lübtow1
A-nNonOzi-A	Curcumin	None	MeOx	MeOx	nNonOzi	None	MeOx	PipBoc	34	11	0	35	10	12	0	30	13.6479	13.1707	EtOH	NA	Diwater	50	55	Lübtow1
A-cPrOx-A	Efavirenz	None	MeOx	MeOx	cPrOx	None	MeOx	PipBoc	34	18	0	36	10	2	0	0	1.94265	9.90566	EtOH	NA	Diwater	50	55	Lübtow1
A-cPrOx-A	Efavirenz	None	MeOx	MeOx	cPrOx	None	MeOx	PipBoc	34	18	0	36	10	2	0	5	0.28222	1.41509	EtOH	NA	Diwater	50	55	Lübtow1
A-cPrOx-A	Efavirenz	None	MeOx	MeOx	cPrOx	None	MeOx	PipBoc	34	18	0	36	10	2	0	10	0	0	EtOH	NA	Diwater	50	55	Lübtow1
A-cPrOx-A	Efavirenz	None	MeOx	MeOx	cPrOx	None	MeOx	PipBoc	34	18	0	36	10	2	0	30	0	0	EtOH	NA	Diwater	50	55	Lübtow1
A-cPrOx-A	Efavirenz	None	MeOx	MeOx	cPrOx	None	MeOx	PipBoc	34	18	0	36	10	4	0	0	0	0	EtOH	NA	Diwater	50	55	Lübtow1
A-cPrOx-A	Efavirenz	None	MeOx	MeOx	cPrOx	None	MeOx	PipBoc	34	18	0	36	10	4	0	5	0	0	EtOH	NA	Diwater	50	55	Lübtow1
A-cPrOx-A	Efavirenz	None	MeOx	MeOx	cPrOx	None	MeOx	PipBoc	34	18	0	36	10	4	0	10	0	0	EtOH	NA	Diwater	50	55	Lübtow1
A-cPrOx-A	Efavirenz	None	MeOx	MeOx	cPrOx	None	MeOx	PipBoc	34	18	0	36	10	4	0	30	0	0	EtOH	NA	Diwater	50	55	Lübtow1
A-cPrOx-A	Efavirenz	None	MeOx	MeOx	cPrOx	None	MeOx	PipBoc	34	18	0	36	10	6	0	0	0	0	EtOH	NA	Diwater	50	55	Lübtow1
A-cPrOx-A	Efavirenz	None	MeOx	MeOx	cPrOx	None	MeOx	PipBoc	34	18	0	36	10	6	0	5	0	0	EtOH	NA	Diwater	50	55	Lübtow1
A-cPrOx-A	Efavirenz	None	MeOx	MeOx	cPrOx	None	MeOx	PipBoc	34	18	0	36	10	6	0	10	0	0	EtOH	NA	Diwater	50	55	Lübtow1
A-cPrOx-A	Efavirenz	None	MeOx	MeOx	cPrOx	None	MeOx	PipBoc	34	18	0	36	10	6	0	30	0	0	EtOH	NA	Diwater	50	55	Lübtow1
A-cPrOx-A	Efavirenz	None	MeOx	MeOx	cPrOx	None	MeOx	PipBoc	34	18	0	36	10	8	0	0	1.21156	1.53302	EtOH	NA	Diwater	50	55	Lübtow1
A-cPrOx-A	Efavirenz	None	MeOx	MeOx	cPrOx	None	MeOx	PipBoc	34	18	0	36	10	8	0	5	0	0	EtOH	NA	Diwater	50	55	Lübtow1
A-cPrOx-A	Efavirenz	None	MeOx	MeOx	cPrOx	None	MeOx	PipBoc	34	18	0	36	10	8	0	10	0	0	EtOH	NA	Diwater	50	55	Lübtow1
A-cPrOx-A	Efavirenz	None	MeOx	MeOx	cPrOx	None	MeOx	PipBoc	34	18	0	36	10	8	0	30	0	0	EtOH	NA	Diwater	50	55	Lübtow1
A-cPrOx-A	Efavirenz	None	MeOx	MeOx	cPrOx	None	MeOx	PipBoc	34	18	0	36	10	10	0	0	1.94265	1.98113	EtOH	NA	Diwater	50	55	Lübtow1
A-cPrOx-A	Efavirenz	None	MeOx	MeOx	cPrOx	None	MeOx	PipBoc	34	18	0	36	10	10	0	5	0.841908	0.849057	EtOH	NA	Diwater	50	55	Lübtow1
A-cPrOx-A	Efavirenz	None	MeOx	MeOx	cPrOx	None	MeOx	PipBoc	34	18	0	36	10	10	0	10	0.0942507	0.0943396	EtOH	NA	Diwater	50	55	Lübtow1
A-cPrOx-A	Efavirenz	None	MeOx	MeOx	cPrOx	None	MeOx	PipBoc	34	18	0	36	10	10	0	30	0.0942507	0.0943396	EtOH	NA	Diwater	50	55	Lübtow1
A-cPrOx-A	Efavirenz	None	MeOx	MeOx	cPrOx	None	MeOx	PipBoc	34	18	0	36	10	12	0	0	2.30415	1.96541	EtOH	NA	Diwater	50	55	Lübtow1
A-cPrOx-A	Efavirenz	None	MeOx	MeOx	cPrOx	None	MeOx	PipBoc	34	18	0	36	10	12	0	5	1.39535	1.17925	EtOH	NA	Diwater	50	55	Lübtow1
A-cPrOx-A	Efavirenz	None	MeOx	MeOx	cPrOx	None	MeOx	PipBoc	34	18	0	36	10	12	0	10	0.656045	0.550314	EtOH	NA	Diwater	50	55	Lübtow1
A-cPrOx-A	Efavirenz	None	MeOx	MeOx	cPrOx	None	MeOx	PipBoc	34	18	0	36	10	12	0	30	0	0	EtOH	NA	Diwater	50	55	Lübtow1
A-cPrOzi-A	Efavirenz	None	MeOx	MeOx	cPrOzi	None	MeOx	PipBoc	35	18	0	36	10	2	0	0	15.0943	88.8889	EtOH	NA	Diwater	50	55	Lübtow1
A-cPrOzi-A	Efavirenz	None	MeOx	MeOx	cPrOzi	None	MeOx	PipBoc	35	18	0	36	10	2	0	5	15.0943	88.8889	EtOH	NA	Diwater	50	55	Lübtow1
A-cPrOzi-A	Efavirenz	None	MeOx	MeOx	cPrOzi	None	MeOx	PipBoc	35	18	0	36	10	2	0	10	15.0943	88.8889	EtOH	NA	Diwater	50	55	Lübtow1
A-cPrOzi-A	Efavirenz	None	MeOx	MeOx	cPrOzi	None	MeOx	PipBoc	35	18	0	36	10	2	0	30	15.0943	88.8889	EtOH	NA	Diwater	50	55	Lübtow1
A-cPrOzi-A	Efavirenz	None	MeOx	MeOx	cPrOzi	None	MeOx	PipBoc	35	18	0	36	10	4	0	0	25	83.3333	EtOH	NA	Diwater	50	55	Lübtow1
A-cPrOzi-A	Efavirenz	None	MeOx	MeOx	cPrOzi	None	MeOx	PipBoc	35	18	0	36	10	4	0	5	24.6862	81.9444	EtOH	NA	Diwater	50	55	Lübtow1
A-cPrOzi-A	Efavirenz	None	MeOx	MeOx	cPrOzi	None	MeOx	PipBoc	35	18	0	36	10	4	0	10	25	83.3333	EtOH	NA	Diwater	50	55	Lübtow1
A-cPrOzi-A	Efavirenz	None	MeOx	MeOx	cPrOzi	None	MeOx	PipBoc	35	18	0	36	10	4	0	30	24.3697	80.5556	EtOH	NA	Diwater	50	55	Lübtow1
A-cPrOzi-A	Efavirenz	None	MeOx	MeOx	cPrOzi	None	MeOx	PipBoc	35	18	0	36	10	6	0	0	7.69231	13.8889	EtOH	NA	Diwater	50	55	Lübtow1
A-cPrOzi-A	Efavirenz	None	MeOx	MeOx	cPrOzi	None	MeOx	PipBoc	35	18	0	36	10	6	0	5	7.69231	13.8889	EtOH	NA	Diwater	50	55	Lübtow1
A-cPrOzi-A	Efavirenz	None	MeOx	MeOx	cPrOzi	None	MeOx	PipBoc	35	18	0	36	10	6	0	10	7.21649	12.963	EtOH	NA	Diwater	50	55	Lübtow1
A-cPrOzi-A	Efavirenz	None	MeOx	MeOx	cPrOzi	None	MeOx	PipBoc	35	18	0	36	10	6	0	30	8.16327	14.8148	EtOH	NA	Diwater	50	55	Lübtow1
A-cPrOzi-A	Efavirenz	None	MeOx	MeOx	cPrOzi	None	MeOx	PipBoc	35	18	0	36	10	8	0	0	3.22581	4.16667	EtOH	NA	Diwater	50	55	Lübtow1
A-cPrOzi-A	Efavirenz	None	MeOx	MeOx	cPrOzi	None	MeOx	PipBoc	35	18	0	36	10	8	0	5	3.22581	4.16667	EtOH	NA	Diwater	50	55	Lübtow1
A-cPrOzi-A	Efavirenz	None	MeOx	MeOx	cPrOzi	None	MeOx	PipBoc	35	18	0	36	10	8	0	10	3.22581	4.16667	EtOH	NA	Diwater	50	55	Lübtow1
A-cPrOzi-A	Efavirenz	None	MeOx	MeOx	cPrOzi	None	MeOx	PipBoc	35	18	0	36	10	8	0	30	3.22581	4.16667	EtOH	NA	Diwater	50	55	Lübtow1
A-cPrOzi-A	Efavirenz	None	MeOx	MeOx	cPrOzi	None	MeOx	PipBoc	35	18	0	36	10	10	0	0	3.22581	3.33333	EtOH	NA	Diwater	50	55	Lübtow1
A-cPrOzi-A	Efavirenz	None	MeOx	MeOx	cPrOzi	None	MeOx	PipBoc	35	18	0	36	10	10	0	5	2.7027	2.77778	EtOH	NA	Diwater	50	55	Lübtow1
A-cPrOzi-A	Efavirenz	None	MeOx	MeOx	cPrOzi	None	MeOx	PipBoc	35	18	0	36	10	10	0	10	1.63934	1.66667	EtOH	NA	Diwater	50	55	Lübtow1
A-cPrOzi-A	Efavirenz	None	MeOx	MeOx	cPrOzi	None	MeOx	PipBoc	35	18	0	36	10	10	0	30	1.63934	1.66667	EtOH	NA	Diwater	50	55	Lübtow1
A-cPrOzi-A	Efavirenz	None	MeOx	MeOx	cPrOzi	None	MeOx	PipBoc	35	18	0	36	10	12	0	0	13.8756	13.4259	EtOH	NA	Diwater	50	55	Lübtow1
A-cPrOzi-A	Efavirenz	None	MeOx	MeOx	cPrOzi	None	MeOx	PipBoc	35	18	0	36	10	12	0	5	11.7647	11.1111	EtOH	NA	Diwater	50	55	Lübtow1
A-cPrOzi-A	Efavirenz	None	MeOx	MeOx	cPrOzi	None	MeOx	PipBoc	35	18	0	36	10	12	0	10	11.33	10.6481	EtOH	NA	Diwater	50	55	Lübtow1
A-cPrOzi-A	Efavirenz	None	MeOx	MeOx	cPrOzi	None	MeOx	PipBoc	35	18	0	36	10	12	0	30	13.0435	12.5	EtOH	NA	Diwater	50	55	Lübtow1
A-nPrOx-A	Efavirenz	None	MeOx	MeOx	nPrOx	None	MeOx	PipBoc	35	20	0	36	10	2	0	0	13.7931	80	EtOH	NA	Diwater	50	55	Lübtow1
A-nPrOx-A	Efavirenz	None	MeOx	MeOx	nPrOx	None	MeOx	PipBoc	35	20	0	36	10	2	0	5	14.2012	82.7586	EtOH	NA	Diwater	50	55	Lübtow1
A-nPrOx-A	Efavirenz	None	MeOx	MeOx	nPrOx	None	MeOx	PipBoc	35	20	0	36	10	2	0	10	13.7931	80	EtOH	NA	Diwater	50	55	Lübtow1
A-nPrOx-A	Efavirenz	None	MeOx	MeOx	nPrOx	None	MeOx	PipBoc	35	20	0	36	10	2	0	30	15.0059	88.2759	EtOH	NA	Diwater	50	55	Lübtow1
A-nPrOx-A	Efavirenz	None	MeOx	MeOx	nPrOx	None	MeOx	PipBoc	35	20	0	36	10	4	0	0	24.5578	81.3793	EtOH	NA	Diwater	50	55	Lübtow1
A-nPrOx-A	Efavirenz	None	MeOx	MeOx	nPrOx	None	MeOx	PipBoc	35	20	0	36	10	4	0	5	23.9244	78.6207	EtOH	NA	Diwater	50	55	Lübtow1
A-nPrOx-A	Efavirenz	None	MeOx	MeOx	nPrOx	None	MeOx	PipBoc	35	20	0	36	10	4	0	10	25.1806	84.1379	EtOH	NA	Diwater	50	55	Lübtow1
A-nPrOx-A	Efavirenz	None	MeOx	MeOx	nPrOx	None	MeOx	PipBoc	35	20	0	36	10	4	0	30	26.9889	92.4138	EtOH	NA	Diwater	50	55	Lübtow1
A-nPrOx-A	Efavirenz	None	MeOx	MeOx	nPrOx	None	MeOx	PipBoc	35	20	0	36	10	6	0	0	29.5432	69.8851	EtOH	NA	Diwater	50	55	Lübtow1
A-nPrOx-A	Efavirenz	None	MeOx	MeOx	nPrOx	None	MeOx	PipBoc	35	20	0	36	10	6	0	5	26.0958	58.8506	EtOH	NA	Diwater	50	55	Lübtow1
A-nPrOx-A	Efavirenz	None	MeOx	MeOx	nPrOx	None	MeOx	PipBoc	35	20	0	36	10	6	0	10	23.6038	51.4943	EtOH	NA	Diwater	50	55	Lübtow1
A-nPrOx-A	Efavirenz	None	MeOx	MeOx	nPrOx	None	MeOx	PipBoc	35	20	0	36	10	6	0	30	27.8607	64.3678	EtOH	NA	Diwater	50	55	Lübtow1
A-nPrOx-A	Efavirenz	None	MeOx	MeOx	nPrOx	None	MeOx	PipBoc	35	20	0	36	10	8	0	0	15.0059	22.069	EtOH	NA	Diwater	50	55	Lübtow1
A-nPrOx-A	Efavirenz	None	MeOx	MeOx	nPrOx	None	MeOx	PipBoc	35	20	0	36	10	8	0	5	7.17029	9.65517	EtOH	NA	Diwater	50	55	Lübtow1
A-nPrOx-A	Efavirenz	None	MeOx	MeOx	nPrOx	None	MeOx	PipBoc	35	20	0	36	10	8	0	10	7.64331	10.3448	EtOH	NA	Diwater	50	55	Lübtow1
A-nPrOx-A	Efavirenz	None	MeOx	MeOx	nPrOx	None	MeOx	PipBoc	35	20	0	36	10	8	0	30	9.03388	12.4138	EtOH	NA	Diwater	50	55	Lübtow1
A-nPrOx-A	Efavirenz	None	MeOx	MeOx	nPrOx	None	MeOx	PipBoc	35	20	0	36	10	10	0	0	2.15924	2.2069	EtOH	NA	Diwater	50	55	Lübtow1
A-nPrOx-A	Efavirenz	None	MeOx	MeOx	nPrOx	None	MeOx	PipBoc	35	20	0	36	10	10	0	5	1.09141	1.10345	EtOH	NA	Diwater	50	55	Lübtow1
A-nPrOx-A	Efavirenz	None	MeOx	MeOx	nPrOx	None	MeOx	PipBoc	35	20	0	36	10	10	0	10	0.548697	0.551724	EtOH	NA	Diwater	50	55	Lübtow1
A-nPrOx-A	Efavirenz	None	MeOx	MeOx	nPrOx	None	MeOx	PipBoc	35	20	0	36	10	10	0	30	1.09141	1.10345	EtOH	NA	Diwater	50	55	Lübtow1
A-nPrOx-A	Efavirenz	None	MeOx	MeOx	nPrOx	None	MeOx	PipBoc	35	20	0	36	10	12	0	0	3.20427	2.75862	EtOH	NA	Diwater	50	55	Lübtow1
A-nPrOx-A	Efavirenz	None	MeOx	MeOx	nPrOx	None	MeOx	PipBoc	35	20	0	36	10	12	0	5	1.62822	1.37931	EtOH	NA	Diwater	50	55	Lübtow1
A-nPrOx-A	Efavirenz	None	MeOx	MeOx	nPrOx	None	MeOx	PipBoc	35	20	0	36	10	12	0	10	1.09141	0.91954	EtOH	NA	Diwater	50	55	Lübtow1
A-nPrOx-A	Efavirenz	None	MeOx	MeOx	nPrOx	None	MeOx	PipBoc	35	20	0	36	10	12	0	30	1.62822	1.37931	EtOH	NA	Diwater	50	55	Lübtow1
A-nPrOzi-A-L	Efavirenz	None	MeOx	MeOx	nPrOzi	None	MeOx	PipBoc	34	20	0	35	10	2	0	0	14.2012	82.7586	EtOH	NA	Diwater	50	55	Lübtow1
A-nPrOzi-A-L	Efavirenz	None	MeOx	MeOx	nPrOzi	None	MeOx	PipBoc	34	20	0	35	10	2	0	5	12.5452	71.7241	EtOH	NA	Diwater	50	55	Lübtow1
A-nPrOzi-A-L	Efavirenz	None	MeOx	MeOx	nPrOzi	None	MeOx	PipBoc	34	20	0	35	10	2	0	10	14.6054	85.5172	EtOH	NA	Diwater	50	55	Lübtow1
A-nPrOzi-A-L	Efavirenz	None	MeOx	MeOx	nPrOzi	None	MeOx	PipBoc	34	20	0	35	10	2	0	30	14.6054	85.5172	EtOH	NA	Diwater	50	55	Lübtow1
A-nPrOzi-A-L	Efavirenz	None	MeOx	MeOx	nPrOzi	None	MeOx	PipBoc	34	20	0	35	10	4	0	0	25.7932	86.8966	EtOH	NA	Diwater	50	55	Lübtow1
A-nPrOzi-A-L	Efavirenz	None	MeOx	MeOx	nPrOzi	None	MeOx	PipBoc	34	20	0	35	10	4	0	5	26.3959	89.6552	EtOH	NA	Diwater	50	55	Lübtow1
A-nPrOzi-A-L	Efavirenz	None	MeOx	MeOx	nPrOzi	None	MeOx	PipBoc	34	20	0	35	10	4	0	10	26.6936	91.0345	EtOH	NA	Diwater	50	55	Lübtow1
A-nPrOzi-A-L	Efavirenz	None	MeOx	MeOx	nPrOzi	None	MeOx	PipBoc	34	20	0	35	10	4	0	30	27.8607	96.5517	EtOH	NA	Diwater	50	55	Lübtow1
A-nPrOzi-A-L	Efavirenz	None	MeOx	MeOx	nPrOzi	None	MeOx	PipBoc	34	20	0	35	10	6	0	0	33.4252	83.6782	EtOH	NA	Diwater	50	55	Lübtow1
A-nPrOzi-A-L	Efavirenz	None	MeOx	MeOx	nPrOzi	None	MeOx	PipBoc	34	20	0	35	10	6	0	5	32.9325	81.8391	EtOH	NA	Diwater	50	55	Lübtow1
A-nPrOzi-A-L	Efavirenz	None	MeOx	MeOx	nPrOzi	None	MeOx	PipBoc	34	20	0	35	10	6	0	10	33.9107	85.5172	EtOH	NA	Diwater	50	55	Lübtow1
A-nPrOzi-A-L	Efavirenz	None	MeOx	MeOx	nPrOzi	None	MeOx	PipBoc	34	20	0	35	10	6	0	30	35.094	90.1149	EtOH	NA	Diwater	50	55	Lübtow1
A-nPrOzi-A-L	Efavirenz	None	MeOx	MeOx	nPrOzi	None	MeOx	PipBoc	34	20	0	35	10	8	0	0	12.5452	17.931	EtOH	NA	Diwater	50	55	Lübtow1
A-nPrOzi-A-L	Efavirenz	None	MeOx	MeOx	nPrOzi	None	MeOx	PipBoc	34	20	0	35	10	8	0	5	11.6931	16.5517	EtOH	NA	Diwater	50	55	Lübtow1
A-nPrOzi-A-L	Efavirenz	None	MeOx	MeOx	nPrOzi	None	MeOx	PipBoc	34	20	0	35	10	8	0	10	12.5452	17.931	EtOH	NA	Diwater	50	55	Lübtow1
A-nPrOzi-A-L	Efavirenz	None	MeOx	MeOx	nPrOzi	None	MeOx	PipBoc	34	20	0	35	10	8	0	30	13.7931	20	EtOH	NA	Diwater	50	55	Lübtow1
A-nPrOzi-A-L	Efavirenz	None	MeOx	MeOx	nPrOzi	None	MeOx	PipBoc	34	20	0	35	10	10	0	0	1.62822	1.65517	EtOH	NA	Diwater	50	55	Lübtow1
A-nPrOzi-A-L	Efavirenz	None	MeOx	MeOx	nPrOzi	None	MeOx	PipBoc	34	20	0	35	10	10	0	5	2.15924	2.2069	EtOH	NA	Diwater	50	55	Lübtow1
A-nPrOzi-A-L	Efavirenz	None	MeOx	MeOx	nPrOzi	None	MeOx	PipBoc	34	20	0	35	10	10	0	10	2.68456	2.75862	EtOH	NA	Diwater	50	55	Lübtow1
A-nPrOzi-A-L	Efavirenz	None	MeOx	MeOx	nPrOzi	None	MeOx	PipBoc	34	20	0	35	10	10	0	30	2.68456	2.75862	EtOH	NA	Diwater	50	55	Lübtow1
A-nPrOzi-A-L	Efavirenz	None	MeOx	MeOx	nPrOzi	None	MeOx	PipBoc	34	20	0	35	10	12	0	0	3.20427	2.75862	EtOH	NA	Diwater	50	55	Lübtow1
A-nPrOzi-A-L	Efavirenz	None	MeOx	MeOx	nPrOzi	None	MeOx	PipBoc	34	20	0	35	10	12	0	5	3.20427	2.75862	EtOH	NA	Diwater	50	55	Lübtow1
A-nPrOzi-A-L	Efavirenz	None	MeOx	MeOx	nPrOzi	None	MeOx	PipBoc	34	20	0	35	10	12	0	10	4.73062	4.13793	EtOH	NA	Diwater	50	55	Lübtow1
A-nPrOzi-A-L	Efavirenz	None	MeOx	MeOx	nPrOzi	None	MeOx	PipBoc	34	20	0	35	10	12	0	30	4.73062	4.13793	EtOH	NA	Diwater	50	55	Lübtow1
A-iPrOx-A	Efavirenz	None	MeOx	MeOx	iPrOx	None	MeOx	PipBoc	33	20	0	35	10	2	0	0	9.93789	55.1724	EtOH	NA	Diwater	50	55	Lübtow1
A-iPrOx-A	Efavirenz	None	MeOx	MeOx	iPrOx	None	MeOx	PipBoc	33	20	0	35	10	2	0	5	6.20957	33.1034	EtOH	NA	Diwater	50	55	Lübtow1
A-iPrOx-A	Efavirenz	None	MeOx	MeOx	iPrOx	None	MeOx	PipBoc	33	20	0	35	10	2	0	10	4.73062	24.8276	EtOH	NA	Diwater	50	55	Lübtow1
A-iPrOx-A	Efavirenz	None	MeOx	MeOx	iPrOx	None	MeOx	PipBoc	33	20	0	35	10	2	0	30	3.71846	19.3103	EtOH	NA	Diwater	50	55	Lübtow1
A-iPrOx-A	Efavirenz	None	MeOx	MeOx	iPrOx	None	MeOx	PipBoc	33	20	0	35	10	4	0	0	18.4477	56.5517	EtOH	NA	Diwater	50	55	Lübtow1
A-iPrOx-A	Efavirenz	None	MeOx	MeOx	iPrOx	None	MeOx	PipBoc	33	20	0	35	10	4	0	5	12.9652	37.2414	EtOH	NA	Diwater	50	55	Lübtow1
A-iPrOx-A	Efavirenz	None	MeOx	MeOx	iPrOx	None	MeOx	PipBoc	33	20	0	35	10	4	0	10	9.48814	26.2069	EtOH	NA	Diwater	50	55	Lübtow1
A-iPrOx-A	Efavirenz	None	MeOx	MeOx	iPrOx	None	MeOx	PipBoc	33	20	0	35	10	4	0	30	5.72172	15.1724	EtOH	NA	Diwater	50	55	Lübtow1
A-iPrOx-A	Efavirenz	None	MeOx	MeOx	iPrOx	None	MeOx	PipBoc	33	20	0	35	10	6	0	0	7.17029	12.8736	EtOH	NA	Diwater	50	55	Lübtow1
A-iPrOx-A	Efavirenz	None	MeOx	MeOx	iPrOx	None	MeOx	PipBoc	33	20	0	35	10	6	0	5	4.22721	7.35632	EtOH	NA	Diwater	50	55	Lübtow1
A-iPrOx-A	Efavirenz	None	MeOx	MeOx	iPrOx	None	MeOx	PipBoc	33	20	0	35	10	6	0	10	1.62822	2.75862	EtOH	NA	Diwater	50	55	Lübtow1
A-iPrOx-A	Efavirenz	None	MeOx	MeOx	iPrOx	None	MeOx	PipBoc	33	20	0	35	10	6	0	30	1.09141	1.83908	EtOH	NA	Diwater	50	55	Lübtow1
A-iPrOx-A	Efavirenz	None	MeOx	MeOx	iPrOx	None	MeOx	PipBoc	33	20	0	35	10	8	0	0	2.68456	3.44828	EtOH	NA	Diwater	50	55	Lübtow1
A-iPrOx-A	Efavirenz	None	MeOx	MeOx	iPrOx	None	MeOx	PipBoc	33	20	0	35	10	8	0	5	1.09141	1.37931	EtOH	NA	Diwater	50	55	Lübtow1
A-iPrOx-A	Efavirenz	None	MeOx	MeOx	iPrOx	None	MeOx	PipBoc	33	20	0	35	10	8	0	10	0.548697	0.689655	EtOH	NA	Diwater	50	55	Lübtow1
A-iPrOx-A	Efavirenz	None	MeOx	MeOx	iPrOx	None	MeOx	PipBoc	33	20	0	35	10	8	0	30	0.548697	0.689655	EtOH	NA	Diwater	50	55	Lübtow1
A-iPrOx-A	Efavirenz	None	MeOx	MeOx	iPrOx	None	MeOx	PipBoc	33	20	0	35	10	10	0	0	5.22876	5.51724	EtOH	NA	Diwater	50	55	Lübtow1
A-iPrOx-A	Efavirenz	None	MeOx	MeOx	iPrOx	None	MeOx	PipBoc	33	20	0	35	10	10	0	5	2.15924	2.2069	EtOH	NA	Diwater	50	55	Lübtow1
A-iPrOx-A	Efavirenz	None	MeOx	MeOx	iPrOx	None	MeOx	PipBoc	33	20	0	35	10	10	0	10	0	0	EtOH	NA	Diwater	50	55	Lübtow1
A-iPrOx-A	Efavirenz	None	MeOx	MeOx	iPrOx	None	MeOx	PipBoc	33	20	0	35	10	10	0	30	0	0	EtOH	NA	Diwater	50	55	Lübtow1
A-iPrOx-A	Efavirenz	None	MeOx	MeOx	iPrOx	None	MeOx	PipBoc	33	20	0	35	10	12	0	0	12.9652	12.4138	EtOH	NA	Diwater	50	55	Lübtow1
A-iPrOx-A	Efavirenz	None	MeOx	MeOx	iPrOx	None	MeOx	PipBoc	33	20	0	35	10	12	0	5	4.73062	4.13793	EtOH	NA	Diwater	50	55	Lübtow1
A-iPrOx-A	Efavirenz	None	MeOx	MeOx	iPrOx	None	MeOx	PipBoc	33	20	0	35	10	12	0	10	2.15924	1.83908	EtOH	NA	Diwater	50	55	Lübtow1
A-iPrOx-A	Efavirenz	None	MeOx	MeOx	iPrOx	None	MeOx	PipBoc	33	20	0	35	10	12	0	30	1.09141	0.91954	EtOH	NA	Diwater	50	55	Lübtow1
A-iPrOzi-A	Efavirenz	None	MeOx	MeOx	iPrOzi	None	MeOx	PipBoc	34	18	0	35	10	2	0	0	15.4026	91.0345	EtOH	NA	Diwater	50	55	Lübtow1
A-iPrOzi-A	Efavirenz	None	MeOx	MeOx	iPrOzi	None	MeOx	PipBoc	34	18	0	35	10	2	0	5	15.4026	91.0345	EtOH	NA	Diwater	50	55	Lübtow1
A-iPrOzi-A	Efavirenz	None	MeOx	MeOx	iPrOzi	None	MeOx	PipBoc	34	18	0	35	10	2	0	10	16.185	96.5517	EtOH	NA	Diwater	50	55	Lübtow1
A-iPrOzi-A	Efavirenz	None	MeOx	MeOx	iPrOzi	None	MeOx	PipBoc	34	18	0	35	10	2	0	30	15.4026	91.0345	EtOH	NA	Diwater	50	55	Lübtow1
A-iPrOzi-A	Efavirenz	None	MeOx	MeOx	iPrOzi	None	MeOx	PipBoc	34	18	0	35	10	4	0	0	26.0958	88.2759	EtOH	NA	Diwater	50	55	Lübtow1
A-iPrOzi-A	Efavirenz	None	MeOx	MeOx	iPrOzi	None	MeOx	PipBoc	34	18	0	35	10	4	0	5	25.7932	86.8966	EtOH	NA	Diwater	50	55	Lübtow1
A-iPrOzi-A	Efavirenz	None	MeOx	MeOx	iPrOzi	None	MeOx	PipBoc	34	18	0	35	10	4	0	10	25.1806	84.1379	EtOH	NA	Diwater	50	55	Lübtow1
A-iPrOzi-A	Efavirenz	None	MeOx	MeOx	iPrOzi	None	MeOx	PipBoc	34	18	0	35	10	4	0	30	26.3959	89.6552	EtOH	NA	Diwater	50	55	Lübtow1
A-iPrOzi-A	Efavirenz	None	MeOx	MeOx	iPrOzi	None	MeOx	PipBoc	34	18	0	35	10	6	0	0	28.9912	68.046	EtOH	NA	Diwater	50	55	Lübtow1
A-iPrOzi-A	Efavirenz	None	MeOx	MeOx	iPrOzi	None	MeOx	PipBoc	34	18	0	35	10	6	0	5	27.8607	64.3678	EtOH	NA	Diwater	50	55	Lübtow1
A-iPrOzi-A	Efavirenz	None	MeOx	MeOx	iPrOzi	None	MeOx	PipBoc	34	18	0	35	10	6	0	10	28.7119	67.1264	EtOH	NA	Diwater	50	55	Lübtow1
A-iPrOzi-A	Efavirenz	None	MeOx	MeOx	iPrOzi	None	MeOx	PipBoc	34	18	0	35	10	6	0	30	28.4304	66.2069	EtOH	NA	Diwater	50	55	Lübtow1
A-iPrOzi-A	Efavirenz	None	MeOx	MeOx	iPrOzi	None	MeOx	PipBoc	34	18	0	35	10	8	0	0	12.9652	18.6207	EtOH	NA	Diwater	50	55	Lübtow1
A-iPrOzi-A	Efavirenz	None	MeOx	MeOx	iPrOzi	None	MeOx	PipBoc	34	18	0	35	10	8	0	5	10.8241	15.1724	EtOH	NA	Diwater	50	55	Lübtow1
A-iPrOzi-A	Efavirenz	None	MeOx	MeOx	iPrOzi	None	MeOx	PipBoc	34	18	0	35	10	8	0	10	10.3832	14.4828	EtOH	NA	Diwater	50	55	Lübtow1
A-iPrOzi-A	Efavirenz	None	MeOx	MeOx	iPrOzi	None	MeOx	PipBoc	34	18	0	35	10	8	0	30	9.48814	13.1034	EtOH	NA	Diwater	50	55	Lübtow1
A-iPrOzi-A	Efavirenz	None	MeOx	MeOx	iPrOzi	None	MeOx	PipBoc	34	18	0	35	10	10	0	0	1.09141	1.10345	EtOH	NA	Diwater	50	55	Lübtow1
A-iPrOzi-A	Efavirenz	None	MeOx	MeOx	iPrOzi	None	MeOx	PipBoc	34	18	0	35	10	10	0	5	0.548697	0.551724	EtOH	NA	Diwater	50	55	Lübtow1
A-iPrOzi-A	Efavirenz	None	MeOx	MeOx	iPrOzi	None	MeOx	PipBoc	34	18	0	35	10	10	0	10	1.62822	1.65517	EtOH	NA	Diwater	50	55	Lübtow1
A-iPrOzi-A	Efavirenz	None	MeOx	MeOx	iPrOzi	None	MeOx	PipBoc	34	18	0	35	10	10	0	30	1.62822	1.65517	EtOH	NA	Diwater	50	55	Lübtow1
A-iPrOzi-A	Efavirenz	None	MeOx	MeOx	iPrOzi	None	MeOx	PipBoc	34	18	0	35	10	12	0	0	1.62822	1.37931	EtOH	NA	Diwater	50	55	Lübtow1
A-iPrOzi-A	Efavirenz	None	MeOx	MeOx	iPrOzi	None	MeOx	PipBoc	34	18	0	35	10	12	0	5	1.09141	0.91954	EtOH	NA	Diwater	50	55	Lübtow1
A-iPrOzi-A	Efavirenz	None	MeOx	MeOx	iPrOzi	None	MeOx	PipBoc	34	18	0	35	10	12	0	10	1.62822	1.37931	EtOH	NA	Diwater	50	55	Lübtow1
A-iPrOzi-A	Efavirenz	None	MeOx	MeOx	iPrOzi	None	MeOx	PipBoc	34	18	0	35	10	12	0	30	1.62822	1.37931	EtOH	NA	Diwater	50	55	Lübtow1
A-cPrMeOx-A	Efavirenz	None	MeOx	MeOx	cPrMeOx	None	MeOx	PipBoc	34	18	0	36	10	2	0	0	14.8607	87.2727	EtOH	NA	Diwater	50	55	Lübtow1
A-cPrMeOx-A	Efavirenz	None	MeOx	MeOx	cPrMeOx	None	MeOx	PipBoc	34	18	0	36	10	2	0	5	14.8607	87.2727	EtOH	NA	Diwater	50	55	Lübtow1
A-cPrMeOx-A	Efavirenz	None	MeOx	MeOx	cPrMeOx	None	MeOx	PipBoc	34	18	0	36	10	2	0	10	15.9021	94.5455	EtOH	NA	Diwater	50	55	Lübtow1
A-cPrMeOx-A	Efavirenz	None	MeOx	MeOx	cPrMeOx	None	MeOx	PipBoc	34	18	0	36	10	2	0	30	15.3846	90.9091	EtOH	NA	Diwater	50	55	Lübtow1
A-cPrMeOx-A	Efavirenz	None	MeOx	MeOx	cPrMeOx	None	MeOx	PipBoc	34	18	0	36	10	4	0	0	18.8791	58.1818	EtOH	NA	Diwater	50	55	Lübtow1
A-cPrMeOx-A	Efavirenz	None	MeOx	MeOx	cPrMeOx	None	MeOx	PipBoc	34	18	0	36	10	4	0	5	18.3976	56.3636	EtOH	NA	Diwater	50	55	Lübtow1
A-cPrMeOx-A	Efavirenz	None	MeOx	MeOx	cPrMeOx	None	MeOx	PipBoc	34	18	0	36	10	4	0	10	18.8791	58.1818	EtOH	NA	Diwater	50	55	Lübtow1
A-cPrMeOx-A	Efavirenz	None	MeOx	MeOx	cPrMeOx	None	MeOx	PipBoc	34	18	0	36	10	4	0	30	18.8791	58.1818	EtOH	NA	Diwater	50	55	Lübtow1
A-cPrMeOx-A	Efavirenz	None	MeOx	MeOx	cPrMeOx	None	MeOx	PipBoc	34	18	0	36	10	6	0	0	13.2492	25.4545	EtOH	NA	Diwater	50	55	Lübtow1
A-cPrMeOx-A	Efavirenz	None	MeOx	MeOx	cPrMeOx	None	MeOx	PipBoc	34	18	0	36	10	6	0	5	11.0032	20.6061	EtOH	NA	Diwater	50	55	Lübtow1
A-cPrMeOx-A	Efavirenz	None	MeOx	MeOx	cPrMeOx	None	MeOx	PipBoc	34	18	0	36	10	6	0	10	12.1406	23.0303	EtOH	NA	Diwater	50	55	Lübtow1
A-cPrMeOx-A	Efavirenz	None	MeOx	MeOx	cPrMeOx	None	MeOx	PipBoc	34	18	0	36	10	6	0	30	11.0032	20.6061	EtOH	NA	Diwater	50	55	Lübtow1
A-cPrMeOx-A	Efavirenz	None	MeOx	MeOx	cPrMeOx	None	MeOx	PipBoc	34	18	0	36	10	8	0	0	1.43369	1.81818	EtOH	NA	Diwater	50	55	Lübtow1
A-cPrMeOx-A	Efavirenz	None	MeOx	MeOx	cPrMeOx	None	MeOx	PipBoc	34	18	0	36	10	8	0	5	1.43369	1.81818	EtOH	NA	Diwater	50	55	Lübtow1
A-cPrMeOx-A	Efavirenz	None	MeOx	MeOx	cPrMeOx	None	MeOx	PipBoc	34	18	0	36	10	8	0	10	1.43369	1.81818	EtOH	NA	Diwater	50	55	Lübtow1
A-cPrMeOx-A	Efavirenz	None	MeOx	MeOx	cPrMeOx	None	MeOx	PipBoc	34	18	0	36	10	8	0	30	1.43369	1.81818	EtOH	NA	Diwater	50	55	Lübtow1
A-cPrMeOx-A	Efavirenz	None	MeOx	MeOx	cPrMeOx	None	MeOx	PipBoc	34	18	0	36	10	10	0	0	3.50877	3.63636	EtOH	NA	Diwater	50	55	Lübtow1
A-cPrMeOx-A	Efavirenz	None	MeOx	MeOx	cPrMeOx	None	MeOx	PipBoc	34	18	0	36	10	10	0	5	2.13523	2.18182	EtOH	NA	Diwater	50	55	Lübtow1
A-cPrMeOx-A	Efavirenz	None	MeOx	MeOx	cPrMeOx	None	MeOx	PipBoc	34	18	0	36	10	10	0	10	2.13523	2.18182	EtOH	NA	Diwater	50	55	Lübtow1
A-cPrMeOx-A	Efavirenz	None	MeOx	MeOx	cPrMeOx	None	MeOx	PipBoc	34	18	0	36	10	10	0	30	2.13523	2.18182	EtOH	NA	Diwater	50	55	Lübtow1
A-cPrMeOx-A	Efavirenz	None	MeOx	MeOx	cPrMeOx	None	MeOx	PipBoc	34	18	0	36	10	12	0	0	16.9184	16.9697	EtOH	NA	Diwater	50	55	Lübtow1
A-cPrMeOx-A	Efavirenz	None	MeOx	MeOx	cPrMeOx	None	MeOx	PipBoc	34	18	0	36	10	12	0	5	11.5756	10.9091	EtOH	NA	Diwater	50	55	Lübtow1
A-cPrMeOx-A	Efavirenz	None	MeOx	MeOx	cPrMeOx	None	MeOx	PipBoc	34	18	0	36	10	12	0	10	11.5756	10.9091	EtOH	NA	Diwater	50	55	Lübtow1
A-cPrMeOx-A	Efavirenz	None	MeOx	MeOx	cPrMeOx	None	MeOx	PipBoc	34	18	0	36	10	12	0	30	10.4235	9.69697	EtOH	NA	Diwater	50	55	Lübtow1
A-cPrMeOzi-A	Efavirenz	None	MeOx	MeOx	cPrMeOzi	None	MeOx	PipBoc	34	15	0	34	10	2	0	0	15.3846	90.9091	EtOH	NA	Diwater	50	55	Lübtow1
A-cPrMeOzi-A	Efavirenz	None	MeOx	MeOx	cPrMeOzi	None	MeOx	PipBoc	34	15	0	34	10	2	0	5	13.7931	80	EtOH	NA	Diwater	50	55	Lübtow1
A-cPrMeOzi-A	Efavirenz	None	MeOx	MeOx	cPrMeOzi	None	MeOx	PipBoc	34	15	0	34	10	2	0	10	14.8607	87.2727	EtOH	NA	Diwater	50	55	Lübtow1
A-cPrMeOzi-A	Efavirenz	None	MeOx	MeOx	cPrMeOzi	None	MeOx	PipBoc	34	15	0	34	10	2	0	30	13.7931	80	EtOH	NA	Diwater	50	55	Lübtow1
A-cPrMeOzi-A	Efavirenz	None	MeOx	MeOx	cPrMeOzi	None	MeOx	PipBoc	34	15	0	34	10	4	0	0	26.6667	90.9091	EtOH	NA	Diwater	50	55	Lübtow1
A-cPrMeOzi-A	Efavirenz	None	MeOx	MeOx	cPrMeOzi	None	MeOx	PipBoc	34	15	0	34	10	4	0	5	25.4743	85.4545	EtOH	NA	Diwater	50	55	Lübtow1
A-cPrMeOzi-A	Efavirenz	None	MeOx	MeOx	cPrMeOzi	None	MeOx	PipBoc	34	15	0	34	10	4	0	10	26.2735	89.0909	EtOH	NA	Diwater	50	55	Lübtow1
A-cPrMeOzi-A	Efavirenz	None	MeOx	MeOx	cPrMeOzi	None	MeOx	PipBoc	34	15	0	34	10	4	0	30	25.4743	85.4545	EtOH	NA	Diwater	50	55	Lübtow1
A-cPrMeOzi-A	Efavirenz	None	MeOx	MeOx	cPrMeOzi	None	MeOx	PipBoc	34	15	0	34	10	6	0	0	36.1949	94.5455	EtOH	NA	Diwater	50	55	Lübtow1
A-cPrMeOzi-A	Efavirenz	None	MeOx	MeOx	cPrMeOzi	None	MeOx	PipBoc	34	15	0	34	10	6	0	5	35.8974	93.3333	EtOH	NA	Diwater	50	55	Lübtow1
A-cPrMeOzi-A	Efavirenz	None	MeOx	MeOx	cPrMeOzi	None	MeOx	PipBoc	34	15	0	34	10	6	0	10	37.0709	98.1818	EtOH	NA	Diwater	50	55	Lübtow1
A-cPrMeOzi-A	Efavirenz	None	MeOx	MeOx	cPrMeOzi	None	MeOx	PipBoc	34	15	0	34	10	6	0	30	36.4896	95.7576	EtOH	NA	Diwater	50	55	Lübtow1
A-cPrMeOzi-A	Efavirenz	None	MeOx	MeOx	cPrMeOzi	None	MeOx	PipBoc	34	15	0	34	10	8	0	0	19.8251	30.9091	EtOH	NA	Diwater	50	55	Lübtow1
A-cPrMeOzi-A	Efavirenz	None	MeOx	MeOx	cPrMeOzi	None	MeOx	PipBoc	34	15	0	34	10	8	0	5	19.3548	30	EtOH	NA	Diwater	50	55	Lübtow1
A-cPrMeOzi-A	Efavirenz	None	MeOx	MeOx	cPrMeOzi	None	MeOx	PipBoc	34	15	0	34	10	8	0	10	16.4134	24.5455	EtOH	NA	Diwater	50	55	Lübtow1
A-cPrMeOzi-A	Efavirenz	None	MeOx	MeOx	cPrMeOzi	None	MeOx	PipBoc	34	15	0	34	10	8	0	30	18.3976	28.1818	EtOH	NA	Diwater	50	55	Lübtow1
A-cPrMeOzi-A	Efavirenz	None	MeOx	MeOx	cPrMeOzi	None	MeOx	PipBoc	34	15	0	34	10	10	0	0	0.722022	0.727273	EtOH	NA	Diwater	50	55	Lübtow1
A-cPrMeOzi-A	Efavirenz	None	MeOx	MeOx	cPrMeOzi	None	MeOx	PipBoc	34	15	0	34	10	10	0	5	0	0	EtOH	NA	Diwater	50	55	Lübtow1
A-cPrMeOzi-A	Efavirenz	None	MeOx	MeOx	cPrMeOzi	None	MeOx	PipBoc	34	15	0	34	10	10	0	10	0	0	EtOH	NA	Diwater	50	55	Lübtow1
A-cPrMeOzi-A	Efavirenz	None	MeOx	MeOx	cPrMeOzi	None	MeOx	PipBoc	34	15	0	34	10	10	0	30	0	0	EtOH	NA	Diwater	50	55	Lübtow1
A-cPrMeOzi-A	Efavirenz	None	MeOx	MeOx	cPrMeOzi	None	MeOx	PipBoc	34	15	0	34	10	12	0	0	2.82686	2.42424	EtOH	NA	Diwater	50	55	Lübtow1
A-cPrMeOzi-A	Efavirenz	None	MeOx	MeOx	cPrMeOzi	None	MeOx	PipBoc	34	15	0	34	10	12	0	5	2.82686	2.42424	EtOH	NA	Diwater	50	55	Lübtow1
A-cPrMeOzi-A	Efavirenz	None	MeOx	MeOx	cPrMeOzi	None	MeOx	PipBoc	34	15	0	34	10	12	0	10	2.82686	2.42424	EtOH	NA	Diwater	50	55	Lübtow1
A-cPrMeOzi-A	Efavirenz	None	MeOx	MeOx	cPrMeOzi	None	MeOx	PipBoc	34	15	0	34	10	12	0	30	4.18118	3.63636	EtOH	NA	Diwater	50	55	Lübtow1
A-nBuOx-A-L	Efavirenz	None	MeOx	MeOx	nBuOx	None	MeOx	Pid	34	20	0	35	10	2	0	0	14.8607	87.2727	EtOH	NA	Diwater	50	55	Lübtow1
A-nBuOx-A-L	Efavirenz	None	MeOx	MeOx	nBuOx	None	MeOx	Pid	34	20	0	35	10	2	0	5	14.3302	83.6364	EtOH	NA	Diwater	50	55	Lübtow1
A-nBuOx-A-L	Efavirenz	None	MeOx	MeOx	nBuOx	None	MeOx	Pid	34	20	0	35	10	2	0	10	14.3302	83.6364	EtOH	NA	Diwater	50	55	Lübtow1
A-nBuOx-A-L	Efavirenz	None	MeOx	MeOx	nBuOx	None	MeOx	Pid	34	20	0	35	10	2	0	30	14.8607	87.2727	EtOH	NA	Diwater	50	55	Lübtow1
A-nBuOx-A-L	Efavirenz	None	MeOx	MeOx	nBuOx	None	MeOx	Pid	34	20	0	35	10	4	0	0	27.8215	96.3636	EtOH	NA	Diwater	50	55	Lübtow1
A-nBuOx-A-L	Efavirenz	None	MeOx	MeOx	nBuOx	None	MeOx	Pid	34	20	0	35	10	4	0	5	24.6575	81.8182	EtOH	NA	Diwater	50	55	Lübtow1
A-nBuOx-A-L	Efavirenz	None	MeOx	MeOx	nBuOx	None	MeOx	Pid	34	20	0	35	10	4	0	10	27.4406	94.5455	EtOH	NA	Diwater	50	55	Lübtow1
A-nBuOx-A-L	Efavirenz	None	MeOx	MeOx	nBuOx	None	MeOx	Pid	34	20	0	35	10	4	0	30	26.6667	90.9091	EtOH	NA	Diwater	50	55	Lübtow1
A-nBuOx-A-L	Efavirenz	None	MeOx	MeOx	nBuOx	None	MeOx	Pid	34	20	0	35	10	6	0	0	29.6675	70.303	EtOH	NA	Diwater	50	55	Lübtow1
A-nBuOx-A-L	Efavirenz	None	MeOx	MeOx	nBuOx	None	MeOx	Pid	34	20	0	35	10	6	0	5	32.4324	80	EtOH	NA	Diwater	50	55	Lübtow1
A-nBuOx-A-L	Efavirenz	None	MeOx	MeOx	nBuOx	None	MeOx	Pid	34	20	0	35	10	6	0	10	33.09	82.4242	EtOH	NA	Diwater	50	55	Lübtow1
A-nBuOx-A-L	Efavirenz	None	MeOx	MeOx	nBuOx	None	MeOx	Pid	34	20	0	35	10	6	0	30	35.8974	93.3333	EtOH	NA	Diwater	50	55	Lübtow1
A-nBuOx-A-L	Efavirenz	None	MeOx	MeOx	nBuOx	None	MeOx	Pid	34	20	0	35	10	8	0	0	31.0777	56.3636	EtOH	NA	Diwater	50	55	Lübtow1
A-nBuOx-A-L	Efavirenz	None	MeOx	MeOx	nBuOx	None	MeOx	Pid	34	20	0	35	10	8	0	5	27.8215	48.1818	EtOH	NA	Diwater	50	55	Lübtow1
A-nBuOx-A-L	Efavirenz	None	MeOx	MeOx	nBuOx	None	MeOx	Pid	34	20	0	35	10	8	0	10	31.7618	58.1818	EtOH	NA	Diwater	50	55	Lübtow1
A-nBuOx-A-L	Efavirenz	None	MeOx	MeOx	nBuOx	None	MeOx	Pid	34	20	0	35	10	8	0	30	32.4324	60	EtOH	NA	Diwater	50	55	Lübtow1
A-nBuOx-A-L	Efavirenz	None	MeOx	MeOx	nBuOx	None	MeOx	Pid	34	20	0	35	10	10	0	0	12.1406	13.8182	EtOH	NA	Diwater	50	55	Lübtow1
A-nBuOx-A-L	Efavirenz	None	MeOx	MeOx	nBuOx	None	MeOx	Pid	34	20	0	35	10	10	0	5	11.5756	13.0909	EtOH	NA	Diwater	50	55	Lübtow1
A-nBuOx-A-L	Efavirenz	None	MeOx	MeOx	nBuOx	None	MeOx	Pid	34	20	0	35	10	10	0	10	12.1406	13.8182	EtOH	NA	Diwater	50	55	Lübtow1
A-nBuOx-A-L	Efavirenz	None	MeOx	MeOx	nBuOx	None	MeOx	Pid	34	20	0	35	10	10	0	30	14.3302	16.7273	EtOH	NA	Diwater	50	55	Lübtow1
A-nBuOx-A-L	Efavirenz	None	MeOx	MeOx	nBuOx	None	MeOx	Pid	34	20	0	35	10	12	0	0	14.3302	13.9394	EtOH	NA	Diwater	50	55	Lübtow1
A-nBuOx-A-L	Efavirenz	None	MeOx	MeOx	nBuOx	None	MeOx	Pid	34	20	0	35	10	12	0	5	13.7931	13.3333	EtOH	NA	Diwater	50	55	Lübtow1
A-nBuOx-A-L	Efavirenz	None	MeOx	MeOx	nBuOx	None	MeOx	Pid	34	20	0	35	10	12	0	10	24.6575	27.2727	EtOH	NA	Diwater	50	55	Lübtow1
A-nBuOx-A-L	Efavirenz	None	MeOx	MeOx	nBuOx	None	MeOx	Pid	34	20	0	35	10	12	0	30	23.8227	26.0606	EtOH	NA	Diwater	50	55	Lübtow1
A-nBuOzi-A-L	Efavirenz	None	PgMeOx	MeOx	nBuOzi	None	MeOx	PipBoc	34	20	0	35	10	2	0	0	13.7931	80	EtOH	NA	Diwater	50	55	Lübtow1
A-nBuOzi-A-L	Efavirenz	None	PgMeOx	MeOx	nBuOzi	None	MeOx	PipBoc	34	20	0	35	10	2	0	5	13.7931	80	EtOH	NA	Diwater	50	55	Lübtow1
A-nBuOzi-A-L	Efavirenz	None	PgMeOx	MeOx	nBuOzi	None	MeOx	PipBoc	34	20	0	35	10	2	0	10	14.3302	83.6364	EtOH	NA	Diwater	50	55	Lübtow1
A-nBuOzi-A-L	Efavirenz	None	PgMeOx	MeOx	nBuOzi	None	MeOx	PipBoc	34	20	0	35	10	2	0	30	14.8607	87.2727	EtOH	NA	Diwater	50	55	Lübtow1
A-nBuOzi-A-L	Efavirenz	None	PgMeOx	MeOx	nBuOzi	None	MeOx	PipBoc	34	20	0	35	10	4	0	0	27.0557	92.7273	EtOH	NA	Diwater	50	55	Lübtow1
A-nBuOzi-A-L	Efavirenz	None	PgMeOx	MeOx	nBuOzi	None	MeOx	PipBoc	34	20	0	35	10	4	0	5	26.2735	89.0909	EtOH	NA	Diwater	50	55	Lübtow1
A-nBuOzi-A-L	Efavirenz	None	PgMeOx	MeOx	nBuOzi	None	MeOx	PipBoc	34	20	0	35	10	4	0	10	26.2735	89.0909	EtOH	NA	Diwater	50	55	Lübtow1
A-nBuOzi-A-L	Efavirenz	None	PgMeOx	MeOx	nBuOzi	None	MeOx	PipBoc	34	20	0	35	10	4	0	30	27.8215	96.3636	EtOH	NA	Diwater	50	55	Lübtow1
A-nBuOzi-A-L	Efavirenz	None	PgMeOx	MeOx	nBuOzi	None	MeOx	PipBoc	34	20	0	35	10	6	0	0	35.2941	90.9091	EtOH	NA	Diwater	50	55	Lübtow1
A-nBuOzi-A-L	Efavirenz	None	PgMeOx	MeOx	nBuOzi	None	MeOx	PipBoc	34	20	0	35	10	6	0	5	32.7628	81.2121	EtOH	NA	Diwater	50	55	Lübtow1
A-nBuOzi-A-L	Efavirenz	None	PgMeOx	MeOx	nBuOzi	None	MeOx	PipBoc	34	20	0	35	10	6	0	10	34.0528	86.0606	EtOH	NA	Diwater	50	55	Lübtow1
A-nBuOzi-A-L	Efavirenz	None	PgMeOx	MeOx	nBuOzi	None	MeOx	PipBoc	34	20	0	35	10	6	0	30	34.9882	89.697	EtOH	NA	Diwater	50	55	Lübtow1
A-nBuOzi-A-L	Efavirenz	None	PgMeOx	MeOx	nBuOzi	None	MeOx	PipBoc	34	20	0	35	10	8	0	0	39.2936	80.9091	EtOH	NA	Diwater	50	55	Lübtow1
A-nBuOzi-A-L	Efavirenz	None	PgMeOx	MeOx	nBuOzi	None	MeOx	PipBoc	34	20	0	35	10	8	0	5	36.7816	72.7273	EtOH	NA	Diwater	50	55	Lübtow1
A-nBuOzi-A-L	Efavirenz	None	PgMeOx	MeOx	nBuOzi	None	MeOx	PipBoc	34	20	0	35	10	8	0	10	29.3059	51.8182	EtOH	NA	Diwater	50	55	Lübtow1
A-nBuOzi-A-L	Efavirenz	None	PgMeOx	MeOx	nBuOzi	None	MeOx	PipBoc	34	20	0	35	10	8	0	30	27.8215	48.1818	EtOH	NA	Diwater	50	55	Lübtow1
A-nBuOzi-A-L	Efavirenz	None	PgMeOx	MeOx	nBuOzi	None	MeOx	PipBoc	34	20	0	35	10	10	0	0	21.2034	26.9091	EtOH	NA	Diwater	50	55	Lübtow1
A-nBuOzi-A-L	Efavirenz	None	PgMeOx	MeOx	nBuOzi	None	MeOx	PipBoc	34	20	0	35	10	10	0	5	18.8791	23.2727	EtOH	NA	Diwater	50	55	Lübtow1
A-nBuOzi-A-L	Efavirenz	None	PgMeOx	MeOx	nBuOzi	None	MeOx	PipBoc	34	20	0	35	10	10	0	10	21.6524	27.6364	EtOH	NA	Diwater	50	55	Lübtow1
A-nBuOzi-A-L	Efavirenz	None	PgMeOx	MeOx	nBuOzi	None	MeOx	PipBoc	34	20	0	35	10	10	0	30	22.5352	29.0909	EtOH	NA	Diwater	50	55	Lübtow1
A-nBuOzi-A-L	Efavirenz	None	PgMeOx	MeOx	nBuOzi	None	MeOx	PipBoc	34	20	0	35	10	12	0	0	8.63787	7.87879	EtOH	NA	Diwater	50	55	Lübtow1
A-nBuOzi-A-L	Efavirenz	None	PgMeOx	MeOx	nBuOzi	None	MeOx	PipBoc	34	20	0	35	10	12	0	5	9.83607	9.09091	EtOH	NA	Diwater	50	55	Lübtow1
A-nBuOzi-A-L	Efavirenz	None	PgMeOx	MeOx	nBuOzi	None	MeOx	PipBoc	34	20	0	35	10	12	0	10	11.0032	10.303	EtOH	NA	Diwater	50	55	Lübtow1
A-nBuOzi-A-L	Efavirenz	None	PgMeOx	MeOx	nBuOzi	None	MeOx	PipBoc	34	20	0	35	10	12	0	30	12.1406	11.5152	EtOH	NA	Diwater	50	55	Lübtow1
A-iBuOx-A	Efavirenz	None	MeOx	MeOx	iBuOx	None	MeOx	PipBoc	33	19	0	35	10	2	0	0	14.7465	86.4865	EtOH	NA	Diwater	50	55	Lübtow1
A-iBuOx-A	Efavirenz	None	MeOx	MeOx	iBuOx	None	MeOx	PipBoc	33	19	0	35	10	2	0	5	14.7465	86.4865	EtOH	NA	Diwater	50	55	Lübtow1
A-iBuOx-A	Efavirenz	None	MeOx	MeOx	iBuOx	None	MeOx	PipBoc	33	19	0	35	10	2	0	10	15.7815	93.6937	EtOH	NA	Diwater	50	55	Lübtow1
A-iBuOx-A	Efavirenz	None	MeOx	MeOx	iBuOx	None	MeOx	PipBoc	33	19	0	35	10	2	0	30	15.2672	90.0901	EtOH	NA	Diwater	50	55	Lübtow1
A-iBuOx-A	Efavirenz	None	MeOx	MeOx	iBuOx	None	MeOx	PipBoc	33	19	0	35	10	4	0	0	26.0985	88.2883	EtOH	NA	Diwater	50	55	Lübtow1
A-iBuOx-A	Efavirenz	None	MeOx	MeOx	iBuOx	None	MeOx	PipBoc	33	19	0	35	10	4	0	5	26.0985	88.2883	EtOH	NA	Diwater	50	55	Lübtow1
A-iBuOx-A	Efavirenz	None	MeOx	MeOx	iBuOx	None	MeOx	PipBoc	33	19	0	35	10	4	0	10	26.0985	88.2883	EtOH	NA	Diwater	50	55	Lübtow1
A-iBuOx-A	Efavirenz	None	MeOx	MeOx	iBuOx	None	MeOx	PipBoc	33	19	0	35	10	4	0	30	26.4901	90.0901	EtOH	NA	Diwater	50	55	Lübtow1
A-iBuOx-A	Efavirenz	None	MeOx	MeOx	iBuOx	None	MeOx	PipBoc	33	19	0	35	10	6	0	0	22.3776	48.048	EtOH	NA	Diwater	50	55	Lübtow1
A-iBuOx-A	Efavirenz	None	MeOx	MeOx	iBuOx	None	MeOx	PipBoc	33	19	0	35	10	6	0	5	21.0526	44.4444	EtOH	NA	Diwater	50	55	Lübtow1
A-iBuOx-A	Efavirenz	None	MeOx	MeOx	iBuOx	None	MeOx	PipBoc	33	19	0	35	10	6	0	10	19.6816	40.8408	EtOH	NA	Diwater	50	55	Lübtow1
A-iBuOx-A	Efavirenz	None	MeOx	MeOx	iBuOx	None	MeOx	PipBoc	33	19	0	35	10	6	0	30	20.1439	42.042	EtOH	NA	Diwater	50	55	Lübtow1
A-iBuOx-A	Efavirenz	None	MeOx	MeOx	iBuOx	None	MeOx	PipBoc	33	19	0	35	10	8	0	0	7.34558	9.90991	EtOH	NA	Diwater	50	55	Lübtow1
A-iBuOx-A	Efavirenz	None	MeOx	MeOx	iBuOx	None	MeOx	PipBoc	33	19	0	35	10	8	0	5	7.9602	10.8108	EtOH	NA	Diwater	50	55	Lübtow1
A-iBuOx-A	Efavirenz	None	MeOx	MeOx	iBuOx	None	MeOx	PipBoc	33	19	0	35	10	8	0	10	9.7561	13.5135	EtOH	NA	Diwater	50	55	Lübtow1
A-iBuOx-A	Efavirenz	None	MeOx	MeOx	iBuOx	None	MeOx	PipBoc	33	19	0	35	10	8	0	30	12.0444	17.1171	EtOH	NA	Diwater	50	55	Lübtow1
A-iBuOx-A	Efavirenz	None	MeOx	MeOx	iBuOx	None	MeOx	PipBoc	33	19	0	35	10	10	0	0	7.9602	8.64865	EtOH	NA	Diwater	50	55	Lübtow1
A-iBuOx-A	Efavirenz	None	MeOx	MeOx	iBuOx	None	MeOx	PipBoc	33	19	0	35	10	10	0	5	7.9602	8.64865	EtOH	NA	Diwater	50	55	Lübtow1
A-iBuOx-A	Efavirenz	None	MeOx	MeOx	iBuOx	None	MeOx	PipBoc	33	19	0	35	10	10	0	10	8.56672	9.36937	EtOH	NA	Diwater	50	55	Lübtow1
A-iBuOx-A	Efavirenz	None	MeOx	MeOx	iBuOx	None	MeOx	PipBoc	33	19	0	35	10	10	0	30	10.3393	11.5315	EtOH	NA	Diwater	50	55	Lübtow1
A-iBuOx-A	Efavirenz	None	MeOx	MeOx	iBuOx	None	MeOx	PipBoc	33	19	0	35	10	12	0	0	6.09137	5.40541	EtOH	NA	Diwater	50	55	Lübtow1
A-iBuOx-A	Efavirenz	None	MeOx	MeOx	iBuOx	None	MeOx	PipBoc	33	19	0	35	10	12	0	5	6.09137	5.40541	EtOH	NA	Diwater	50	55	Lübtow1
A-iBuOx-A	Efavirenz	None	MeOx	MeOx	iBuOx	None	MeOx	PipBoc	33	19	0	35	10	12	0	10	6.09137	5.40541	EtOH	NA	Diwater	50	55	Lübtow1
A-iBuOx-A	Efavirenz	None	MeOx	MeOx	iBuOx	None	MeOx	PipBoc	33	19	0	35	10	12	0	30	9.1653	8.40841	EtOH	NA	Diwater	50	55	Lübtow1
A-iBuOzi-A	Efavirenz	None	MeOx	MeOx	iBuOzi	None	MeOx	PipBoc	34	18	0	34	10	2	0	0	14.7465	86.4865	EtOH	NA	Diwater	50	55	Lübtow1
A-iBuOzi-A	Efavirenz	None	MeOx	MeOx	iBuOzi	None	MeOx	PipBoc	34	18	0	34	10	2	0	5	14.7465	86.4865	EtOH	NA	Diwater	50	55	Lübtow1
A-iBuOzi-A	Efavirenz	None	MeOx	MeOx	iBuOzi	None	MeOx	PipBoc	34	18	0	34	10	2	0	10	14.7465	86.4865	EtOH	NA	Diwater	50	55	Lübtow1
A-iBuOzi-A	Efavirenz	None	MeOx	MeOx	iBuOzi	None	MeOx	PipBoc	34	18	0	34	10	2	0	30	14.7465	86.4865	EtOH	NA	Diwater	50	55	Lübtow1
A-iBuOzi-A	Efavirenz	None	MeOx	MeOx	iBuOzi	None	MeOx	PipBoc	34	18	0	34	10	4	0	0	26.4901	90.0901	EtOH	NA	Diwater	50	55	Lübtow1
A-iBuOzi-A	Efavirenz	None	MeOx	MeOx	iBuOzi	None	MeOx	PipBoc	34	18	0	34	10	4	0	5	25.7028	86.4865	EtOH	NA	Diwater	50	55	Lübtow1
A-iBuOzi-A	Efavirenz	None	MeOx	MeOx	iBuOzi	None	MeOx	PipBoc	34	18	0	34	10	4	0	10	27.2608	93.6937	EtOH	NA	Diwater	50	55	Lübtow1
A-iBuOzi-A	Efavirenz	None	MeOx	MeOx	iBuOzi	None	MeOx	PipBoc	34	18	0	34	10	4	0	30	25.7028	86.4865	EtOH	NA	Diwater	50	55	Lübtow1
A-iBuOzi-A	Efavirenz	None	MeOx	MeOx	iBuOzi	None	MeOx	PipBoc	34	18	0	34	10	6	0	0	1.42096	2.4024	EtOH	NA	Diwater	50	55	Lübtow1
A-iBuOzi-A	Efavirenz	None	MeOx	MeOx	iBuOzi	None	MeOx	PipBoc	34	18	0	34	10	6	0	5	1.42096	2.4024	EtOH	NA	Diwater	50	55	Lübtow1
A-iBuOzi-A	Efavirenz	None	MeOx	MeOx	iBuOzi	None	MeOx	PipBoc	34	18	0	34	10	6	0	10	2.1164	3.6036	EtOH	NA	Diwater	50	55	Lübtow1
A-iBuOzi-A	Efavirenz	None	MeOx	MeOx	iBuOzi	None	MeOx	PipBoc	34	18	0	34	10	6	0	30	2.1164	3.6036	EtOH	NA	Diwater	50	55	Lübtow1
A-iBuOzi-A	Efavirenz	None	MeOx	MeOx	iBuOzi	None	MeOx	PipBoc	34	18	0	34	10	8	0	0	2.1164	2.7027	EtOH	NA	Diwater	50	55	Lübtow1
A-iBuOzi-A	Efavirenz	None	MeOx	MeOx	iBuOzi	None	MeOx	PipBoc	34	18	0	34	10	8	0	5	2.1164	2.7027	EtOH	NA	Diwater	50	55	Lübtow1
A-iBuOzi-A	Efavirenz	None	MeOx	MeOx	iBuOzi	None	MeOx	PipBoc	34	18	0	34	10	8	0	10	2.8021	3.6036	EtOH	NA	Diwater	50	55	Lübtow1
A-iBuOzi-A	Efavirenz	None	MeOx	MeOx	iBuOzi	None	MeOx	PipBoc	34	18	0	34	10	8	0	30	3.47826	4.5045	EtOH	NA	Diwater	50	55	Lübtow1
A-iBuOzi-A	Efavirenz	None	MeOx	MeOx	iBuOzi	None	MeOx	PipBoc	34	18	0	34	10	10	0	0	4.14508	4.32432	EtOH	NA	Diwater	50	55	Lübtow1
A-iBuOzi-A	Efavirenz	None	MeOx	MeOx	iBuOzi	None	MeOx	PipBoc	34	18	0	34	10	10	0	5	3.47826	3.6036	EtOH	NA	Diwater	50	55	Lübtow1
A-iBuOzi-A	Efavirenz	None	MeOx	MeOx	iBuOzi	None	MeOx	PipBoc	34	18	0	34	10	10	0	10	4.80274	5.04505	EtOH	NA	Diwater	50	55	Lübtow1
A-iBuOzi-A	Efavirenz	None	MeOx	MeOx	iBuOzi	None	MeOx	PipBoc	34	18	0	34	10	10	0	30	4.80274	5.04505	EtOH	NA	Diwater	50	55	Lübtow1
A-iBuOzi-A	Efavirenz	None	MeOx	MeOx	iBuOzi	None	MeOx	PipBoc	34	18	0	34	10	12	0	0	4.14508	3.6036	EtOH	NA	Diwater	50	55	Lübtow1
A-iBuOzi-A	Efavirenz	None	MeOx	MeOx	iBuOzi	None	MeOx	PipBoc	34	18	0	34	10	12	0	5	3.47826	3.003	EtOH	NA	Diwater	50	55	Lübtow1
A-iBuOzi-A	Efavirenz	None	MeOx	MeOx	iBuOzi	None	MeOx	PipBoc	34	18	0	34	10	12	0	10	4.80274	4.2042	EtOH	NA	Diwater	50	55	Lübtow1
A-iBuOzi-A	Efavirenz	None	MeOx	MeOx	iBuOzi	None	MeOx	PipBoc	34	18	0	34	10	12	0	30	5.45145	4.8048	EtOH	NA	Diwater	50	55	Lübtow1
A-sBuOx-A	Efavirenz	None	MeOx	MeOx	sBuOx	None	MeOx	PipBoc	33	18	0	35	10	2	0	0	9.7561	54.0541	EtOH	NA	Diwater	50	55	Lübtow1
A-sBuOx-A	Efavirenz	None	MeOx	MeOx	sBuOx	None	MeOx	PipBoc	33	18	0	35	10	2	0	5	10.9149	61.2613	EtOH	NA	Diwater	50	55	Lübtow1
A-sBuOx-A	Efavirenz	None	MeOx	MeOx	sBuOx	None	MeOx	PipBoc	33	18	0	35	10	2	0	10	9.7561	54.0541	EtOH	NA	Diwater	50	55	Lübtow1
A-sBuOx-A	Efavirenz	None	MeOx	MeOx	sBuOx	None	MeOx	PipBoc	33	18	0	35	10	2	0	30	10.3393	57.6577	EtOH	NA	Diwater	50	55	Lübtow1
A-sBuOx-A	Efavirenz	None	MeOx	MeOx	sBuOx	None	MeOx	PipBoc	33	18	0	35	10	4	0	0	26.0985	88.2883	EtOH	NA	Diwater	50	55	Lübtow1
A-sBuOx-A	Efavirenz	None	MeOx	MeOx	sBuOx	None	MeOx	PipBoc	33	18	0	35	10	4	0	5	26.8775	91.8919	EtOH	NA	Diwater	50	55	Lübtow1
A-sBuOx-A	Efavirenz	None	MeOx	MeOx	sBuOx	None	MeOx	PipBoc	33	18	0	35	10	4	0	10	26.4901	90.0901	EtOH	NA	Diwater	50	55	Lübtow1
A-sBuOx-A	Efavirenz	None	MeOx	MeOx	sBuOx	None	MeOx	PipBoc	33	18	0	35	10	4	0	30	26.4901	90.0901	EtOH	NA	Diwater	50	55	Lübtow1
A-sBuOx-A	Efavirenz	None	MeOx	MeOx	sBuOx	None	MeOx	PipBoc	33	18	0	35	10	6	0	0	31.2268	75.6757	EtOH	NA	Diwater	50	55	Lübtow1
A-sBuOx-A	Efavirenz	None	MeOx	MeOx	sBuOx	None	MeOx	PipBoc	33	18	0	35	10	6	0	5	31.2268	75.6757	EtOH	NA	Diwater	50	55	Lübtow1
A-sBuOx-A	Efavirenz	None	MeOx	MeOx	sBuOx	None	MeOx	PipBoc	33	18	0	35	10	6	0	10	31.566	76.8769	EtOH	NA	Diwater	50	55	Lübtow1
A-sBuOx-A	Efavirenz	None	MeOx	MeOx	sBuOx	None	MeOx	PipBoc	33	18	0	35	10	6	0	30	27.2608	62.4625	EtOH	NA	Diwater	50	55	Lübtow1
A-sBuOx-A	Efavirenz	None	MeOx	MeOx	sBuOx	None	MeOx	PipBoc	33	18	0	35	10	8	0	0	2.8021	3.6036	EtOH	NA	Diwater	50	55	Lübtow1
A-sBuOx-A	Efavirenz	None	MeOx	MeOx	sBuOx	None	MeOx	PipBoc	33	18	0	35	10	8	0	5	3.47826	4.5045	EtOH	NA	Diwater	50	55	Lübtow1
A-sBuOx-A	Efavirenz	None	MeOx	MeOx	sBuOx	None	MeOx	PipBoc	33	18	0	35	10	8	0	10	4.14508	5.40541	EtOH	NA	Diwater	50	55	Lübtow1
A-sBuOx-A	Efavirenz	None	MeOx	MeOx	sBuOx	None	MeOx	PipBoc	33	18	0	35	10	8	0	30	5.45145	7.20721	EtOH	NA	Diwater	50	55	Lübtow1
A-sBuOx-A	Efavirenz	None	MeOx	MeOx	sBuOx	None	MeOx	PipBoc	33	18	0	35	10	10	0	0	4.80274	5.04505	EtOH	NA	Diwater	50	55	Lübtow1
A-sBuOx-A	Efavirenz	None	MeOx	MeOx	sBuOx	None	MeOx	PipBoc	33	18	0	35	10	10	0	5	4.80274	5.04505	EtOH	NA	Diwater	50	55	Lübtow1
A-sBuOx-A	Efavirenz	None	MeOx	MeOx	sBuOx	None	MeOx	PipBoc	33	18	0	35	10	10	0	10	6.09137	6.48649	EtOH	NA	Diwater	50	55	Lübtow1
A-sBuOx-A	Efavirenz	None	MeOx	MeOx	sBuOx	None	MeOx	PipBoc	33	18	0	35	10	10	0	30	7.34558	7.92793	EtOH	NA	Diwater	50	55	Lübtow1
A-sBuOx-A	Efavirenz	None	MeOx	MeOx	sBuOx	None	MeOx	PipBoc	33	18	0	35	10	12	0	0	7.34558	6.60661	EtOH	NA	Diwater	50	55	Lübtow1
A-sBuOx-A	Efavirenz	None	MeOx	MeOx	sBuOx	None	MeOx	PipBoc	33	18	0	35	10	12	0	5	7.9602	7.20721	EtOH	NA	Diwater	50	55	Lübtow1
A-sBuOx-A	Efavirenz	None	MeOx	MeOx	sBuOx	None	MeOx	PipBoc	33	18	0	35	10	12	0	10	8.56672	7.80781	EtOH	NA	Diwater	50	55	Lübtow1
A-sBuOx-A	Efavirenz	None	MeOx	MeOx	sBuOx	None	MeOx	PipBoc	33	18	0	35	10	12	0	30	10.3393	9.60961	EtOH	NA	Diwater	50	55	Lübtow1
A-sBuOzi-A	Efavirenz	None	MeOx	MeOx	sBuOzi	None	MeOx	PipBoc	34	15	0	35	10	2	0	0	14.7465	86.4865	EtOH	NA	Diwater	50	55	Lübtow1
A-sBuOzi-A	Efavirenz	None	MeOx	MeOx	sBuOzi	None	MeOx	PipBoc	34	15	0	35	10	2	0	5	15.2672	90.0901	EtOH	NA	Diwater	50	55	Lübtow1
A-sBuOzi-A	Efavirenz	None	MeOx	MeOx	sBuOzi	None	MeOx	PipBoc	34	15	0	35	10	2	0	10	15.7815	93.6937	EtOH	NA	Diwater	50	55	Lübtow1
A-sBuOzi-A	Efavirenz	None	MeOx	MeOx	sBuOzi	None	MeOx	PipBoc	34	15	0	35	10	2	0	30	15.2672	90.0901	EtOH	NA	Diwater	50	55	Lübtow1
A-sBuOzi-A	Efavirenz	None	MeOx	MeOx	sBuOzi	None	MeOx	PipBoc	34	15	0	35	10	4	0	0	25.3028	84.6847	EtOH	NA	Diwater	50	55	Lübtow1
A-sBuOzi-A	Efavirenz	None	MeOx	MeOx	sBuOzi	None	MeOx	PipBoc	34	15	0	35	10	4	0	5	26.0985	88.2883	EtOH	NA	Diwater	50	55	Lübtow1
A-sBuOzi-A	Efavirenz	None	MeOx	MeOx	sBuOzi	None	MeOx	PipBoc	34	15	0	35	10	4	0	10	25.7028	86.4865	EtOH	NA	Diwater	50	55	Lübtow1
A-sBuOzi-A	Efavirenz	None	MeOx	MeOx	sBuOzi	None	MeOx	PipBoc	34	15	0	35	10	4	0	30	26.0985	88.2883	EtOH	NA	Diwater	50	55	Lübtow1
A-sBuOzi-A	Efavirenz	None	MeOx	MeOx	sBuOzi	None	MeOx	PipBoc	34	15	0	35	10	6	0	0	20.1439	42.042	EtOH	NA	Diwater	50	55	Lübtow1
A-sBuOzi-A	Efavirenz	None	MeOx	MeOx	sBuOzi	None	MeOx	PipBoc	34	15	0	35	10	6	0	5	20.6009	43.2432	EtOH	NA	Diwater	50	55	Lübtow1
A-sBuOzi-A	Efavirenz	None	MeOx	MeOx	sBuOzi	None	MeOx	PipBoc	34	15	0	35	10	6	0	10	24.0766	52.8529	EtOH	NA	Diwater	50	55	Lübtow1
A-sBuOzi-A	Efavirenz	None	MeOx	MeOx	sBuOzi	None	MeOx	PipBoc	34	15	0	35	10	6	0	30	25.3028	56.4565	EtOH	NA	Diwater	50	55	Lübtow1
A-sBuOzi-A	Efavirenz	None	MeOx	MeOx	sBuOzi	None	MeOx	PipBoc	34	15	0	35	10	8	0	0	0.715564	0.900901	EtOH	NA	Diwater	50	55	Lübtow1
A-sBuOzi-A	Efavirenz	None	MeOx	MeOx	sBuOzi	None	MeOx	PipBoc	34	15	0	35	10	8	0	5	1.42096	1.8018	EtOH	NA	Diwater	50	55	Lübtow1
A-sBuOzi-A	Efavirenz	None	MeOx	MeOx	sBuOzi	None	MeOx	PipBoc	34	15	0	35	10	8	0	10	1.42096	1.8018	EtOH	NA	Diwater	50	55	Lübtow1
A-sBuOzi-A	Efavirenz	None	MeOx	MeOx	sBuOzi	None	MeOx	PipBoc	34	15	0	35	10	8	0	30	1.42096	1.8018	EtOH	NA	Diwater	50	55	Lübtow1
A-sBuOzi-A	Efavirenz	None	MeOx	MeOx	sBuOzi	None	MeOx	PipBoc	34	15	0	35	10	10	0	0	2.1164	2.16216	EtOH	NA	Diwater	50	55	Lübtow1
A-sBuOzi-A	Efavirenz	None	MeOx	MeOx	sBuOzi	None	MeOx	PipBoc	34	15	0	35	10	10	0	5	2.1164	2.16216	EtOH	NA	Diwater	50	55	Lübtow1
A-sBuOzi-A	Efavirenz	None	MeOx	MeOx	sBuOzi	None	MeOx	PipBoc	34	15	0	35	10	10	0	10	2.8021	2.88288	EtOH	NA	Diwater	50	55	Lübtow1
A-sBuOzi-A	Efavirenz	None	MeOx	MeOx	sBuOzi	None	MeOx	PipBoc	34	15	0	35	10	10	0	30	2.8021	2.88288	EtOH	NA	Diwater	50	55	Lübtow1
A-sBuOzi-A	Efavirenz	None	MeOx	MeOx	sBuOzi	None	MeOx	PipBoc	34	15	0	35	10	12	0	0	4.14508	3.6036	EtOH	NA	Diwater	50	55	Lübtow1
A-sBuOzi-A	Efavirenz	None	MeOx	MeOx	sBuOzi	None	MeOx	PipBoc	34	15	0	35	10	12	0	5	3.47826	3.003	EtOH	NA	Diwater	50	55	Lübtow1
A-sBuOzi-A	Efavirenz	None	MeOx	MeOx	sBuOzi	None	MeOx	PipBoc	34	15	0	35	10	12	0	10	4.14508	3.6036	EtOH	NA	Diwater	50	55	Lübtow1
A-sBuOzi-A	Efavirenz	None	MeOx	MeOx	sBuOzi	None	MeOx	PipBoc	34	15	0	35	10	12	0	30	4.14508	3.6036	EtOH	NA	Diwater	50	55	Lübtow1
A-EtHepOx-A	Efavirenz	None	MeOx	MeOx	EtHepOx	None	MeOx	PipBoc	35	13	0	36	10	2	0	0	8.03213	43.6681	EtOH	NA	Diwater	50	55	Lübtow1
A-EtHepOx-A	Efavirenz	None	MeOx	MeOx	EtHepOx	None	MeOx	PipBoc	35	13	0	36	10	2	0	5	9.19905	50.655	EtOH	NA	Diwater	50	55	Lübtow1
A-EtHepOx-A	Efavirenz	None	MeOx	MeOx	EtHepOx	None	MeOx	PipBoc	35	13	0	36	10	2	0	10	12.5286	71.6157	EtOH	NA	Diwater	50	55	Lübtow1
A-EtHepOx-A	Efavirenz	None	MeOx	MeOx	EtHepOx	None	MeOx	PipBoc	35	13	0	36	10	2	0	30	6.83483	36.6812	EtOH	NA	Diwater	50	55	Lübtow1
A-EtHepOx-A	Efavirenz	None	MeOx	MeOx	EtHepOx	None	MeOx	PipBoc	35	13	0	36	10	4	0	0	21.4139	68.1223	EtOH	NA	Diwater	50	55	Lübtow1
A-EtHepOx-A	Efavirenz	None	MeOx	MeOx	EtHepOx	None	MeOx	PipBoc	35	13	0	36	10	4	0	5	22.6874	73.3624	EtOH	NA	Diwater	50	55	Lübtow1
A-EtHepOx-A	Efavirenz	None	MeOx	MeOx	EtHepOx	None	MeOx	PipBoc	35	13	0	36	10	4	0	10	25.89	87.3362	EtOH	NA	Diwater	50	55	Lübtow1
A-EtHepOx-A	Efavirenz	None	MeOx	MeOx	EtHepOx	None	MeOx	PipBoc	35	13	0	36	10	4	0	30	23.7175	77.7293	EtOH	NA	Diwater	50	55	Lübtow1
A-EtHepOx-A	Efavirenz	None	MeOx	MeOx	EtHepOx	None	MeOx	PipBoc	35	13	0	36	10	6	0	0	18.2727	37.2635	EtOH	NA	Diwater	50	55	Lübtow1
A-EtHepOx-A	Efavirenz	None	MeOx	MeOx	EtHepOx	None	MeOx	PipBoc	35	13	0	36	10	6	0	5	15.8707	31.441	EtOH	NA	Diwater	50	55	Lübtow1
A-EtHepOx-A	Efavirenz	None	MeOx	MeOx	EtHepOx	None	MeOx	PipBoc	35	13	0	36	10	6	0	10	15.1223	29.6943	EtOH	NA	Diwater	50	55	Lübtow1
A-EtHepOx-A	Efavirenz	None	MeOx	MeOx	EtHepOx	None	MeOx	PipBoc	35	13	0	36	10	6	0	30	13.5849	26.2009	EtOH	NA	Diwater	50	55	Lübtow1
A-EtHepOx-A	Efavirenz	None	MeOx	MeOx	EtHepOx	None	MeOx	PipBoc	35	13	0	36	10	8	0	0	8.32666	11.3537	EtOH	NA	Diwater	50	55	Lübtow1
A-EtHepOx-A	Efavirenz	None	MeOx	MeOx	EtHepOx	None	MeOx	PipBoc	35	13	0	36	10	8	0	5	8.61931	11.7904	EtOH	NA	Diwater	50	55	Lübtow1
A-EtHepOx-A	Efavirenz	None	MeOx	MeOx	EtHepOx	None	MeOx	PipBoc	35	13	0	36	10	8	0	10	7.43735	10.0437	EtOH	NA	Diwater	50	55	Lübtow1
A-EtHepOx-A	Efavirenz	None	MeOx	MeOx	EtHepOx	None	MeOx	PipBoc	35	13	0	36	10	8	0	30	7.13706	9.60699	EtOH	NA	Diwater	50	55	Lübtow1
A-EtHepOx-A	Efavirenz	None	MeOx	MeOx	EtHepOx	None	MeOx	PipBoc	35	13	0	36	10	10	0	0	8.9101	9.78166	EtOH	NA	Diwater	50	55	Lübtow1
A-EtHepOx-A	Efavirenz	None	MeOx	MeOx	EtHepOx	None	MeOx	PipBoc	35	13	0	36	10	10	0	5	6.22441	6.63755	EtOH	NA	Diwater	50	55	Lübtow1
A-EtHepOx-A	Efavirenz	None	MeOx	MeOx	EtHepOx	None	MeOx	PipBoc	35	13	0	36	10	10	0	10	4.66278	4.89083	EtOH	NA	Diwater	50	55	Lübtow1
A-EtHepOx-A	Efavirenz	None	MeOx	MeOx	EtHepOx	None	MeOx	PipBoc	35	13	0	36	10	10	0	30	4.02347	4.19214	EtOH	NA	Diwater	50	55	Lübtow1
A-EtHepOx-A	Efavirenz	None	MeOx	MeOx	EtHepOx	None	MeOx	PipBoc	35	13	0	36	10	12	0	0	4.66278	4.07569	EtOH	NA	Diwater	50	55	Lübtow1
A-EtHepOx-A	Efavirenz	None	MeOx	MeOx	EtHepOx	None	MeOx	PipBoc	35	13	0	36	10	12	0	5	1.37812	1.16448	EtOH	NA	Diwater	50	55	Lübtow1
A-EtHepOx-A	Efavirenz	None	MeOx	MeOx	EtHepOx	None	MeOx	PipBoc	35	13	0	36	10	12	0	10	1.71674	1.4556	EtOH	NA	Diwater	50	55	Lübtow1
A-EtHepOx-A	Efavirenz	None	MeOx	MeOx	EtHepOx	None	MeOx	PipBoc	35	13	0	36	10	12	0	30	1.71674	1.4556	EtOH	NA	Diwater	50	55	Lübtow1
A-EtHepOzi-A	Efavirenz	None	MeOx	MeOx	EtHepOzi	None	MeOx	PipBoc	35	11	0	36	10	2	0	0	16.1172	96.0699	EtOH	NA	Diwater	50	55	Lübtow1
A-EtHepOzi-A	Efavirenz	None	MeOx	MeOx	EtHepOzi	None	MeOx	PipBoc	35	11	0	36	10	2	0	5	14.8699	87.3362	EtOH	NA	Diwater	50	55	Lübtow1
A-EtHepOzi-A	Efavirenz	None	MeOx	MeOx	EtHepOzi	None	MeOx	PipBoc	35	11	0	36	10	2	0	10	15.6227	92.5764	EtOH	NA	Diwater	50	55	Lübtow1
A-EtHepOzi-A	Efavirenz	None	MeOx	MeOx	EtHepOzi	None	MeOx	PipBoc	35	11	0	36	10	2	0	30	14.8699	87.3362	EtOH	NA	Diwater	50	55	Lübtow1
A-EtHepOzi-A	Efavirenz	None	MeOx	MeOx	EtHepOzi	None	MeOx	PipBoc	35	11	0	36	10	4	0	0	18.9667	58.5153	EtOH	NA	Diwater	50	55	Lübtow1
A-EtHepOzi-A	Efavirenz	None	MeOx	MeOx	EtHepOzi	None	MeOx	PipBoc	35	11	0	36	10	4	0	5	22.478	72.4891	EtOH	NA	Diwater	50	55	Lübtow1
A-EtHepOzi-A	Efavirenz	None	MeOx	MeOx	EtHepOzi	None	MeOx	PipBoc	35	11	0	36	10	4	0	10	24.1219	79.476	EtOH	NA	Diwater	50	55	Lübtow1
A-EtHepOzi-A	Efavirenz	None	MeOx	MeOx	EtHepOzi	None	MeOx	PipBoc	35	11	0	36	10	4	0	30	22.478	72.4891	EtOH	NA	Diwater	50	55	Lübtow1
A-EtHepOzi-A	Efavirenz	None	MeOx	MeOx	EtHepOzi	None	MeOx	PipBoc	35	11	0	36	10	6	0	0	34.2332	86.754	EtOH	NA	Diwater	50	55	Lübtow1
A-EtHepOzi-A	Efavirenz	None	MeOx	MeOx	EtHepOzi	None	MeOx	PipBoc	35	11	0	36	10	6	0	5	33.6232	84.425	EtOH	NA	Diwater	50	55	Lübtow1
A-EtHepOzi-A	Efavirenz	None	MeOx	MeOx	EtHepOzi	None	MeOx	PipBoc	35	11	0	36	10	6	0	10	30.2255	72.198	EtOH	NA	Diwater	50	55	Lübtow1
A-EtHepOzi-A	Efavirenz	None	MeOx	MeOx	EtHepOzi	None	MeOx	PipBoc	35	11	0	36	10	6	0	30	28.3031	65.7933	EtOH	NA	Diwater	50	55	Lübtow1
A-EtHepOzi-A	Efavirenz	None	MeOx	MeOx	EtHepOzi	None	MeOx	PipBoc	35	11	0	36	10	8	0	0	0.693842	0.873362	EtOH	NA	Diwater	50	55	Lübtow1
A-EtHepOzi-A	Efavirenz	None	MeOx	MeOx	EtHepOzi	None	MeOx	PipBoc	35	11	0	36	10	8	0	5	0.693842	0.873362	EtOH	NA	Diwater	50	55	Lübtow1
A-EtHepOzi-A	Efavirenz	None	MeOx	MeOx	EtHepOzi	None	MeOx	PipBoc	35	11	0	36	10	8	0	10	0.693842	0.873362	EtOH	NA	Diwater	50	55	Lübtow1
A-EtHepOzi-A	Efavirenz	None	MeOx	MeOx	EtHepOzi	None	MeOx	PipBoc	35	11	0	36	10	8	0	30	0.693842	0.873362	EtOH	NA	Diwater	50	55	Lübtow1
A-EtHepOzi-A	Efavirenz	None	MeOx	MeOx	EtHepOzi	None	MeOx	PipBoc	35	11	0	36	10	10	0	0	24.3225	32.1397	EtOH	NA	Diwater	50	55	Lübtow1
A-EtHepOzi-A	Efavirenz	None	MeOx	MeOx	EtHepOzi	None	MeOx	PipBoc	35	11	0	36	10	10	0	5	21.843	27.9476	EtOH	NA	Diwater	50	55	Lübtow1
A-EtHepOzi-A	Efavirenz	None	MeOx	MeOx	EtHepOzi	None	MeOx	PipBoc	35	11	0	36	10	10	0	10	22.6874	29.345	EtOH	NA	Diwater	50	55	Lübtow1
A-EtHepOzi-A	Efavirenz	None	MeOx	MeOx	EtHepOzi	None	MeOx	PipBoc	35	11	0	36	10	10	0	30	20.7612	26.2009	EtOH	NA	Diwater	50	55	Lübtow1
A-EtHepOzi-A	Efavirenz	None	MeOx	MeOx	EtHepOzi	None	MeOx	PipBoc	35	11	0	36	10	12	0	0	11.1715	10.4803	EtOH	NA	Diwater	50	55	Lübtow1
A-EtHepOzi-A	Efavirenz	None	MeOx	MeOx	EtHepOzi	None	MeOx	PipBoc	35	11	0	36	10	12	0	5	0.693842	0.582242	EtOH	NA	Diwater	50	55	Lübtow1
A-EtHepOzi-A	Efavirenz	None	MeOx	MeOx	EtHepOzi	None	MeOx	PipBoc	35	11	0	36	10	12	0	10	12.2605	11.6448	EtOH	NA	Diwater	50	55	Lübtow1
A-EtHepOzi-A	Efavirenz	None	MeOx	MeOx	EtHepOzi	None	MeOx	PipBoc	35	11	0	36	10	12	0	30	10.8949	10.1892	EtOH	NA	Diwater	50	55	Lübtow1
A-nNonOx-A	Efavirenz	None	MeOx	MeOx	nNonOx	None	MeOx	PipBoc	34	12	0	35	10	2	0	0	6.58436	35.2423	EtOH	NA	Diwater	50	55	Lübtow1
A-nNonOx-A	Efavirenz	None	MeOx	MeOx	nNonOx	None	MeOx	PipBoc	34	12	0	35	10	2	0	5	6.58436	35.2423	EtOH	NA	Diwater	50	55	Lübtow1
A-nNonOx-A	Efavirenz	None	MeOx	MeOx	nNonOx	None	MeOx	PipBoc	34	12	0	35	10	2	0	10	6.27581	33.4802	EtOH	NA	Diwater	50	55	Lübtow1
A-nNonOx-A	Efavirenz	None	MeOx	MeOx	nNonOx	None	MeOx	PipBoc	34	12	0	35	10	2	0	30	5.9652	31.7181	EtOH	NA	Diwater	50	55	Lübtow1
A-nNonOx-A	Efavirenz	None	MeOx	MeOx	nNonOx	None	MeOx	PipBoc	34	12	0	35	10	4	0	0	20.2389	63.4361	EtOH	NA	Diwater	50	55	Lübtow1
A-nNonOx-A	Efavirenz	None	MeOx	MeOx	nNonOx	None	MeOx	PipBoc	34	12	0	35	10	4	0	5	19.3319	59.9119	EtOH	NA	Diwater	50	55	Lübtow1
A-nNonOx-A	Efavirenz	None	MeOx	MeOx	nNonOx	None	MeOx	PipBoc	34	12	0	35	10	4	0	10	19.1019	59.0308	EtOH	NA	Diwater	50	55	Lübtow1
A-nNonOx-A	Efavirenz	None	MeOx	MeOx	nNonOx	None	MeOx	PipBoc	34	12	0	35	10	4	0	30	17.694	53.7445	EtOH	NA	Diwater	50	55	Lübtow1
A-nNonOx-A	Efavirenz	None	MeOx	MeOx	nNonOx	None	MeOx	PipBoc	34	12	0	35	10	6	0	0	18.8706	38.7665	EtOH	NA	Diwater	50	55	Lübtow1
A-nNonOx-A	Efavirenz	None	MeOx	MeOx	nNonOx	None	MeOx	PipBoc	34	12	0	35	10	6	0	5	16.9715	34.0675	EtOH	NA	Diwater	50	55	Lübtow1
A-nNonOx-A	Efavirenz	None	MeOx	MeOx	nNonOx	None	MeOx	PipBoc	34	12	0	35	10	6	0	10	15.9882	31.7181	EtOH	NA	Diwater	50	55	Lübtow1
A-nNonOx-A	Efavirenz	None	MeOx	MeOx	nNonOx	None	MeOx	PipBoc	34	12	0	35	10	6	0	30	14.4687	28.1938	EtOH	NA	Diwater	50	55	Lübtow1
A-nNonOx-A	Efavirenz	None	MeOx	MeOx	nNonOx	None	MeOx	PipBoc	34	12	0	35	10	8	0	0	6.58436	8.81057	EtOH	NA	Diwater	50	55	Lübtow1
A-nNonOx-A	Efavirenz	None	MeOx	MeOx	nNonOx	None	MeOx	PipBoc	34	12	0	35	10	8	0	5	4.70193	6.1674	EtOH	NA	Diwater	50	55	Lübtow1
A-nNonOx-A	Efavirenz	None	MeOx	MeOx	nNonOx	None	MeOx	PipBoc	34	12	0	35	10	8	0	10	3.0743	3.96476	EtOH	NA	Diwater	50	55	Lübtow1
A-nNonOx-A	Efavirenz	None	MeOx	MeOx	nNonOx	None	MeOx	PipBoc	34	12	0	35	10	8	0	30	2.40757	3.0837	EtOH	NA	Diwater	50	55	Lübtow1
A-nNonOx-A	Efavirenz	None	MeOx	MeOx	nNonOx	None	MeOx	PipBoc	34	12	0	35	10	10	0	0	5.33778	5.63877	EtOH	NA	Diwater	50	55	Lübtow1
A-nNonOx-A	Efavirenz	None	MeOx	MeOx	nNonOx	None	MeOx	PipBoc	34	12	0	35	10	10	0	5	1.7316	1.76211	EtOH	NA	Diwater	50	55	Lübtow1
A-nNonOx-A	Efavirenz	None	MeOx	MeOx	nNonOx	None	MeOx	PipBoc	34	12	0	35	10	10	0	10	1.3901	1.40969	EtOH	NA	Diwater	50	55	Lübtow1
A-nNonOx-A	Efavirenz	None	MeOx	MeOx	nNonOx	None	MeOx	PipBoc	34	12	0	35	10	10	0	30	1.7316	1.76211	EtOH	NA	Diwater	50	55	Lübtow1
A-nNonOx-A	Efavirenz	None	MeOx	MeOx	nNonOx	None	MeOx	PipBoc	34	12	0	35	10	12	0	0	0.699913	0.587372	EtOH	NA	Diwater	50	55	Lübtow1
A-nNonOx-A	Efavirenz	None	MeOx	MeOx	nNonOx	None	MeOx	PipBoc	34	12	0	35	10	12	0	5	0.351185	0.293686	EtOH	NA	Diwater	50	55	Lübtow1
A-nNonOx-A	Efavirenz	None	MeOx	MeOx	nNonOx	None	MeOx	PipBoc	34	12	0	35	10	12	0	10	0.351185	0.293686	EtOH	NA	Diwater	50	55	Lübtow1
A-nNonOx-A	Efavirenz	None	MeOx	MeOx	nNonOx	None	MeOx	PipBoc	34	12	0	35	10	12	0	30	0.351185	0.293686	EtOH	NA	Diwater	50	55	Lübtow1
A-nNonOzi-A	Efavirenz	None	MeOx	MeOx	nNonOzi	None	MeOx	PipBoc	34	11	0	35	10	2	0	0	5.65254	29.9559	EtOH	NA	Diwater	50	55	Lübtow1
A-nNonOzi-A	Efavirenz	None	MeOx	MeOx	nNonOzi	None	MeOx	PipBoc	34	11	0	35	10	2	0	5	8.39387	45.815	EtOH	NA	Diwater	50	55	Lübtow1
A-nNonOzi-A	Efavirenz	None	MeOx	MeOx	nNonOzi	None	MeOx	PipBoc	34	11	0	35	10	2	0	10	12.0837	68.7225	EtOH	NA	Diwater	50	55	Lübtow1
A-nNonOzi-A	Efavirenz	None	MeOx	MeOx	nNonOzi	None	MeOx	PipBoc	34	11	0	35	10	2	0	30	10.9804	61.674	EtOH	NA	Diwater	50	55	Lübtow1
A-nNonOzi-A	Efavirenz	None	MeOx	MeOx	nNonOzi	None	MeOx	PipBoc	34	11	0	35	10	4	0	0	6.89089	18.5022	EtOH	NA	Diwater	50	55	Lübtow1
A-nNonOzi-A	Efavirenz	None	MeOx	MeOx	nNonOzi	None	MeOx	PipBoc	34	11	0	35	10	4	0	5	5.33778	14.0969	EtOH	NA	Diwater	50	55	Lübtow1
A-nNonOzi-A	Efavirenz	None	MeOx	MeOx	nNonOzi	None	MeOx	PipBoc	34	11	0	35	10	4	0	10	5.33778	14.0969	EtOH	NA	Diwater	50	55	Lübtow1
A-nNonOzi-A	Efavirenz	None	MeOx	MeOx	nNonOzi	None	MeOx	PipBoc	34	11	0	35	10	4	0	30	5.65254	14.978	EtOH	NA	Diwater	50	55	Lübtow1
A-nNonOzi-A	Efavirenz	None	MeOx	MeOx	nNonOzi	None	MeOx	PipBoc	34	11	0	35	10	6	0	0	32.2388	79.2952	EtOH	NA	Diwater	50	55	Lübtow1
A-nNonOzi-A	Efavirenz	None	MeOx	MeOx	nNonOzi	None	MeOx	PipBoc	34	11	0	35	10	6	0	5	30.4108	72.8341	EtOH	NA	Diwater	50	55	Lübtow1
A-nNonOzi-A	Efavirenz	None	MeOx	MeOx	nNonOzi	None	MeOx	PipBoc	34	11	0	35	10	6	0	10	32.4002	79.8825	EtOH	NA	Diwater	50	55	Lübtow1
A-nNonOzi-A	Efavirenz	None	MeOx	MeOx	nNonOzi	None	MeOx	PipBoc	34	11	0	35	10	6	0	30	30.0678	71.6593	EtOH	NA	Diwater	50	55	Lübtow1
A-nNonOzi-A	Efavirenz	None	MeOx	MeOx	nNonOzi	None	MeOx	PipBoc	34	11	0	35	10	8	0	0	28.8401	50.6608	EtOH	NA	Diwater	50	55	Lübtow1
A-nNonOzi-A	Efavirenz	None	MeOx	MeOx	nNonOzi	None	MeOx	PipBoc	34	11	0	35	10	8	0	5	20.0141	31.2775	EtOH	NA	Diwater	50	55	Lübtow1
A-nNonOzi-A	Efavirenz	None	MeOx	MeOx	nNonOzi	None	MeOx	PipBoc	34	11	0	35	10	8	0	10	15.7387	23.348	EtOH	NA	Diwater	50	55	Lübtow1
A-nNonOzi-A	Efavirenz	None	MeOx	MeOx	nNonOzi	None	MeOx	PipBoc	34	11	0	35	10	8	0	30	14.2101	20.7048	EtOH	NA	Diwater	50	55	Lübtow1
A-nNonOzi-A	Efavirenz	None	MeOx	MeOx	nNonOzi	None	MeOx	PipBoc	34	11	0	35	10	10	0	0	26.8214	36.652	EtOH	NA	Diwater	50	55	Lübtow1
A-nNonOzi-A	Efavirenz	None	MeOx	MeOx	nNonOzi	None	MeOx	PipBoc	34	11	0	35	10	10	0	5	18.8706	23.2599	EtOH	NA	Diwater	50	55	Lübtow1
A-nNonOzi-A	Efavirenz	None	MeOx	MeOx	nNonOzi	None	MeOx	PipBoc	34	11	0	35	10	10	0	10	17.694	21.4978	EtOH	NA	Diwater	50	55	Lübtow1
A-nNonOzi-A	Efavirenz	None	MeOx	MeOx	nNonOzi	None	MeOx	PipBoc	34	11	0	35	10	10	0	30	15.9882	19.0308	EtOH	NA	Diwater	50	55	Lübtow1
A-nNonOzi-A	Efavirenz	None	MeOx	MeOx	nNonOzi	None	MeOx	PipBoc	34	11	0	35	10	12	0	0	4.38079	3.81791	EtOH	NA	Diwater	50	55	Lübtow1
A-nNonOzi-A	Efavirenz	None	MeOx	MeOx	nNonOzi	None	MeOx	PipBoc	34	11	0	35	10	12	0	5	0.699913	0.587372	EtOH	NA	Diwater	50	55	Lübtow1
A-nNonOzi-A	Efavirenz	None	MeOx	MeOx	nNonOzi	None	MeOx	PipBoc	34	11	0	35	10	12	0	10	5.02092	4.40529	EtOH	NA	Diwater	50	55	Lübtow1
A-nNonOzi-A	Efavirenz	None	MeOx	MeOx	nNonOzi	None	MeOx	PipBoc	34	11	0	35	10	12	0	30	4.38079	3.81791	EtOH	NA	Diwater	50	55	Lübtow1
A-cPrOx-A	Dexamethason	None	MeOx	MeOx	cPrOx	None	MeOx	PipBoc	34	18	0	36	10	2	0	0	1.81058	9.21986	EtOH	NA	Diwater	50	55	Lübtow1
A-cPrOx-A	Dexamethason	None	MeOx	MeOx	cPrOx	None	MeOx	PipBoc	34	18	0	36	10	4	0	0	4.34193	11.3475	EtOH	NA	Diwater	50	55	Lübtow1
A-cPrOx-A	Dexamethason	None	MeOx	MeOx	cPrOx	None	MeOx	PipBoc	34	18	0	36	10	6	0	0	3.81992	6.61939	EtOH	NA	Diwater	50	55	Lübtow1
A-cPrOx-A	Dexamethason	None	MeOx	MeOx	cPrOx	None	MeOx	PipBoc	34	18	0	36	10	8	0	0	1.81058	2.30496	EtOH	NA	Diwater	50	55	Lübtow1
A-cPrOx-A	Dexamethason	None	MeOx	MeOx	cPrOx	None	MeOx	PipBoc	34	18	0	36	10	10	0	0	2.89256	2.97872	EtOH	NA	Diwater	50	55	Lübtow1
A-cPrOx-A	Dexamethason	None	MeOx	MeOx	cPrOx	None	MeOx	PipBoc	34	18	0	36	10	12	0	0	3.68852	3.19149	EtOH	NA	Diwater	50	55	Lübtow1
A-cPrOzi-A	Dexamethason	None	MeOx	MeOx	cPrOzi	None	MeOx	PipBoc	35	18	0	36	10	2	0	0	2.08333	10.6383	EtOH	NA	Diwater	50	55	Lübtow1
A-cPrOzi-A	Dexamethason	None	MeOx	MeOx	cPrOzi	None	MeOx	PipBoc	35	18	0	36	10	4	0	0	2.62431	6.73759	EtOH	NA	Diwater	50	55	Lübtow1
A-cPrOzi-A	Dexamethason	None	MeOx	MeOx	cPrOzi	None	MeOx	PipBoc	35	18	0	36	10	6	0	0	2.48963	4.25532	EtOH	NA	Diwater	50	55	Lübtow1
A-cPrOzi-A	Dexamethason	None	MeOx	MeOx	cPrOzi	None	MeOx	PipBoc	35	18	0	36	10	8	0	0	2.35457	3.01418	EtOH	NA	Diwater	50	55	Lübtow1
A-cPrOzi-A	Dexamethason	None	MeOx	MeOx	cPrOzi	None	MeOx	PipBoc	35	18	0	36	10	10	0	0	3.29218	3.40426	EtOH	NA	Diwater	50	55	Lübtow1
A-cPrOzi-A	Dexamethason	None	MeOx	MeOx	cPrOzi	None	MeOx	PipBoc	35	18	0	36	10	12	0	0	2.48963	2.12766	EtOH	NA	Diwater	50	55	Lübtow1
A-nPrOx-A	Dexamethason	None	MeOx	MeOx	nPrOx	None	MeOx	PipBoc	35	20	0	36	10	2	0	0	1.81058	9.21986	EtOH	NA	Diwater	50	55	Lübtow1
A-nPrOx-A	Dexamethason	None	MeOx	MeOx	nPrOx	None	MeOx	PipBoc	35	20	0	36	10	4	0	0	2.35457	6.02837	EtOH	NA	Diwater	50	55	Lübtow1
A-nPrOx-A	Dexamethason	None	MeOx	MeOx	nPrOx	None	MeOx	PipBoc	35	20	0	36	10	6	0	0	2.08333	3.5461	EtOH	NA	Diwater	50	55	Lübtow1
A-nPrOx-A	Dexamethason	None	MeOx	MeOx	nPrOx	None	MeOx	PipBoc	35	20	0	36	10	8	0	0	1.94715	2.48227	EtOH	NA	Diwater	50	55	Lübtow1
A-nPrOx-A	Dexamethason	None	MeOx	MeOx	nPrOx	None	MeOx	PipBoc	35	20	0	36	10	10	0	0	3.29218	3.40426	EtOH	NA	Diwater	50	55	Lübtow1
A-nPrOx-A	Dexamethason	None	MeOx	MeOx	nPrOx	None	MeOx	PipBoc	35	20	0	36	10	12	0	0	2.21914	1.89125	EtOH	NA	Diwater	50	55	Lübtow1
A-nPrOzi-A-L	Dexamethason	None	MeOx	MeOx	nPrOzi	None	MeOx	PipBoc	34	20	0	35	10	2	0	0	1.94715	9.92908	EtOH	NA	Diwater	50	55	Lübtow1
A-nPrOzi-A-L	Dexamethason	None	MeOx	MeOx	nPrOzi	None	MeOx	PipBoc	34	20	0	35	10	4	0	0	2.08333	5.31915	EtOH	NA	Diwater	50	55	Lübtow1
A-nPrOzi-A-L	Dexamethason	None	MeOx	MeOx	nPrOzi	None	MeOx	PipBoc	34	20	0	35	10	6	0	0	1.94715	3.30969	EtOH	NA	Diwater	50	55	Lübtow1
A-nPrOzi-A-L	Dexamethason	None	MeOx	MeOx	nPrOzi	None	MeOx	PipBoc	34	20	0	35	10	8	0	0	2.08333	2.65957	EtOH	NA	Diwater	50	55	Lübtow1
A-nPrOzi-A-L	Dexamethason	None	MeOx	MeOx	nPrOzi	None	MeOx	PipBoc	34	20	0	35	10	10	0	0	1.94715	1.98582	EtOH	NA	Diwater	50	55	Lübtow1
A-nPrOzi-A-L	Dexamethason	None	MeOx	MeOx	nPrOzi	None	MeOx	PipBoc	34	20	0	35	10	12	0	0	2.35457	2.00946	EtOH	NA	Diwater	50	55	Lübtow1
A-iPrOx-A	Dexamethason	None	MeOx	MeOx	iPrOx	None	MeOx	PipBoc	33	20	0	35	10	2	0	0	1.53631	7.80142	EtOH	NA	Diwater	50	55	Lübtow1
A-iPrOx-A	Dexamethason	None	MeOx	MeOx	iPrOx	None	MeOx	PipBoc	33	20	0	35	10	4	0	0	1.81058	4.60993	EtOH	NA	Diwater	50	55	Lübtow1
A-iPrOx-A	Dexamethason	None	MeOx	MeOx	iPrOx	None	MeOx	PipBoc	33	20	0	35	10	6	0	0	4.98652	8.74704	EtOH	NA	Diwater	50	55	Lübtow1
A-iPrOx-A	Dexamethason	None	MeOx	MeOx	iPrOx	None	MeOx	PipBoc	33	20	0	35	10	8	0	0	4.47154	5.85106	EtOH	NA	Diwater	50	55	Lübtow1
A-iPrOx-A	Dexamethason	None	MeOx	MeOx	iPrOx	None	MeOx	PipBoc	33	20	0	35	10	10	0	0	2.75862	2.83688	EtOH	NA	Diwater	50	55	Lübtow1
A-iPrOx-A	Dexamethason	None	MeOx	MeOx	iPrOx	None	MeOx	PipBoc	33	20	0	35	10	12	0	0	4.21196	3.6643	EtOH	NA	Diwater	50	55	Lübtow1
A-iPrOzi-A	Dexamethason	None	MeOx	MeOx	iPrOzi	None	MeOx	PipBoc	34	18	0	35	10	2	0	0	1.53631	7.80142	EtOH	NA	Diwater	50	55	Lübtow1
A-iPrOzi-A	Dexamethason	None	MeOx	MeOx	iPrOzi	None	MeOx	PipBoc	34	18	0	35	10	4	0	0	2.35457	6.02837	EtOH	NA	Diwater	50	55	Lübtow1
A-iPrOzi-A	Dexamethason	None	MeOx	MeOx	iPrOzi	None	MeOx	PipBoc	34	18	0	35	10	6	0	0	1.81058	3.07329	EtOH	NA	Diwater	50	55	Lübtow1
A-iPrOzi-A	Dexamethason	None	MeOx	MeOx	iPrOzi	None	MeOx	PipBoc	34	18	0	35	10	8	0	0	1.94715	2.48227	EtOH	NA	Diwater	50	55	Lübtow1
A-iPrOzi-A	Dexamethason	None	MeOx	MeOx	iPrOzi	None	MeOx	PipBoc	34	18	0	35	10	10	0	0	1.94715	1.98582	EtOH	NA	Diwater	50	55	Lübtow1
A-iPrOzi-A	Dexamethason	None	MeOx	MeOx	iPrOzi	None	MeOx	PipBoc	34	18	0	35	10	12	0	0	1.81058	1.53664	EtOH	NA	Diwater	50	55	Lübtow1
A-cPrMeOx-A	Dexamethason	None	MeOx	MeOx	cPrMeOx	None	MeOx	PipBoc	34	18	0	36	10	2	0	0	2.1164	10.8108	EtOH	NA	Diwater	50	55	Lübtow1
A-cPrMeOx-A	Dexamethason	None	MeOx	MeOx	cPrMeOx	None	MeOx	PipBoc	34	18	0	36	10	4	0	0	2.8021	7.20721	EtOH	NA	Diwater	50	55	Lübtow1
A-cPrMeOx-A	Dexamethason	None	MeOx	MeOx	cPrMeOx	None	MeOx	PipBoc	34	18	0	36	10	6	0	0	2.97203	5.10511	EtOH	NA	Diwater	50	55	Lübtow1
A-cPrMeOx-A	Dexamethason	None	MeOx	MeOx	cPrMeOx	None	MeOx	PipBoc	34	18	0	36	10	8	0	0	2.63158	3.37838	EtOH	NA	Diwater	50	55	Lübtow1
A-cPrMeOx-A	Dexamethason	None	MeOx	MeOx	cPrMeOx	None	MeOx	PipBoc	34	18	0	36	10	10	0	0	2.46046	2.52252	EtOH	NA	Diwater	50	55	Lübtow1
A-cPrMeOx-A	Dexamethason	None	MeOx	MeOx	cPrMeOx	None	MeOx	PipBoc	34	18	0	36	10	12	0	0	2.28873	1.95195	EtOH	NA	Diwater	50	55	Lübtow1
A-cPrMeOzi-A	Dexamethason	None	MeOx	MeOx	cPrMeOzi	None	MeOx	PipBoc	34	15	0	34	10	2	0	0	2.46046	12.6126	EtOH	NA	Diwater	50	55	Lübtow1
A-cPrMeOzi-A	Dexamethason	None	MeOx	MeOx	cPrMeOzi	None	MeOx	PipBoc	34	15	0	34	10	4	0	0	2.8021	7.20721	EtOH	NA	Diwater	50	55	Lübtow1
A-cPrMeOzi-A	Dexamethason	None	MeOx	MeOx	cPrMeOzi	None	MeOx	PipBoc	34	15	0	34	10	6	0	0	2.8021	4.8048	EtOH	NA	Diwater	50	55	Lübtow1
A-cPrMeOzi-A	Dexamethason	None	MeOx	MeOx	cPrMeOzi	None	MeOx	PipBoc	34	15	0	34	10	8	0	0	2.8021	3.6036	EtOH	NA	Diwater	50	55	Lübtow1
A-cPrMeOzi-A	Dexamethason	None	MeOx	MeOx	cPrMeOzi	None	MeOx	PipBoc	34	15	0	34	10	10	0	0	2.8021	2.88288	EtOH	NA	Diwater	50	55	Lübtow1
A-cPrMeOzi-A	Dexamethason	None	MeOx	MeOx	cPrMeOzi	None	MeOx	PipBoc	34	15	0	34	10	12	0	0	2.63158	2.25225	EtOH	NA	Diwater	50	55	Lübtow1
A-nBuOx-A-L	Dexamethason	None	MeOx	MeOx	nBuOx	None	MeOx	Pid	34	20	0	35	10	2	0	0	6.77966	36.3636	EtOH	NA	Diwater	50	55	Lübtow1
A-nBuOx-A-L	Dexamethason	None	MeOx	MeOx	nBuOx	None	MeOx	Pid	34	20	0	35	10	4	0	0	3.84615	10	EtOH	NA	Diwater	50	55	Lübtow1
A-nBuOx-A-L	Dexamethason	None	MeOx	MeOx	nBuOx	None	MeOx	Pid	34	20	0	35	10	6	0	0	4.18118	7.27273	EtOH	NA	Diwater	50	55	Lübtow1
A-nBuOx-A-L	Dexamethason	None	MeOx	MeOx	nBuOx	None	MeOx	Pid	34	20	0	35	10	8	0	0	3.67776	4.77273	EtOH	NA	Diwater	50	55	Lübtow1
A-nBuOx-A-L	Dexamethason	None	MeOx	MeOx	nBuOx	None	MeOx	Pid	34	20	0	35	10	10	0	0	4.01396	4.18182	EtOH	NA	Diwater	50	55	Lübtow1
A-nBuOx-A-L	Dexamethason	None	MeOx	MeOx	nBuOx	None	MeOx	Pid	34	20	0	35	10	12	0	0	4.18118	3.63636	EtOH	NA	Diwater	50	55	Lübtow1
A-nBuOzi-A-L	Dexamethason	None	PgMeOx	MeOx	nBuOzi	None	MeOx	PipBoc	34	20	0	35	10	2	0	0	3.50877	18.1818	EtOH	NA	Diwater	50	55	Lübtow1
A-nBuOzi-A-L	Dexamethason	None	PgMeOx	MeOx	nBuOzi	None	MeOx	PipBoc	34	20	0	35	10	4	0	0	3.16901	8.18182	EtOH	NA	Diwater	50	55	Lübtow1
A-nBuOzi-A-L	Dexamethason	None	PgMeOx	MeOx	nBuOzi	None	MeOx	PipBoc	34	20	0	35	10	6	0	0	3.50877	6.06061	EtOH	NA	Diwater	50	55	Lübtow1
A-nBuOzi-A-L	Dexamethason	None	PgMeOx	MeOx	nBuOzi	None	MeOx	PipBoc	34	20	0	35	10	8	0	0	3.50877	4.54545	EtOH	NA	Diwater	50	55	Lübtow1
A-nBuOzi-A-L	Dexamethason	None	PgMeOx	MeOx	nBuOzi	None	MeOx	PipBoc	34	20	0	35	10	10	0	0	4.34783	4.54545	EtOH	NA	Diwater	50	55	Lübtow1
A-nBuOzi-A-L	Dexamethason	None	PgMeOx	MeOx	nBuOzi	None	MeOx	PipBoc	34	20	0	35	10	12	0	0	3.33919	2.87879	EtOH	NA	Diwater	50	55	Lübtow1
A-iBuOx-A	Dexamethason	None	MeOx	MeOx	iBuOx	None	MeOx	PipBoc	33	19	0	35	10	2	0	0	7.19064	38.7387	EtOH	NA	Diwater	50	55	Lübtow1
A-iBuOx-A	Dexamethason	None	MeOx	MeOx	iBuOx	None	MeOx	PipBoc	33	19	0	35	10	4	0	0	6.25	16.6667	EtOH	NA	Diwater	50	55	Lübtow1
A-iBuOx-A	Dexamethason	None	MeOx	MeOx	iBuOx	None	MeOx	PipBoc	33	19	0	35	10	6	0	0	3.81282	6.60661	EtOH	NA	Diwater	50	55	Lübtow1
A-iBuOx-A	Dexamethason	None	MeOx	MeOx	iBuOx	None	MeOx	PipBoc	33	19	0	35	10	8	0	0	3.81282	4.95495	EtOH	NA	Diwater	50	55	Lübtow1
A-iBuOx-A	Dexamethason	None	MeOx	MeOx	iBuOx	None	MeOx	PipBoc	33	19	0	35	10	10	0	0	4.31034	4.5045	EtOH	NA	Diwater	50	55	Lübtow1
A-iBuOx-A	Dexamethason	None	MeOx	MeOx	iBuOx	None	MeOx	PipBoc	33	19	0	35	10	12	0	0	3.97924	3.45345	EtOH	NA	Diwater	50	55	Lübtow1
A-iBuOzi-A	Dexamethason	None	MeOx	MeOx	iBuOzi	None	MeOx	PipBoc	34	18	0	34	10	2	0	0	3.97924	20.7207	EtOH	NA	Diwater	50	55	Lübtow1
A-iBuOzi-A	Dexamethason	None	MeOx	MeOx	iBuOzi	None	MeOx	PipBoc	34	18	0	34	10	4	0	0	3.81282	9.90991	EtOH	NA	Diwater	50	55	Lübtow1
A-iBuOzi-A	Dexamethason	None	MeOx	MeOx	iBuOzi	None	MeOx	PipBoc	34	18	0	34	10	6	0	0	3.97924	6.90691	EtOH	NA	Diwater	50	55	Lübtow1
A-iBuOzi-A	Dexamethason	None	MeOx	MeOx	iBuOzi	None	MeOx	PipBoc	34	18	0	34	10	8	0	0	3.81282	4.95495	EtOH	NA	Diwater	50	55	Lübtow1
A-iBuOzi-A	Dexamethason	None	MeOx	MeOx	iBuOzi	None	MeOx	PipBoc	34	18	0	34	10	10	0	0	3.64583	3.78378	EtOH	NA	Diwater	50	55	Lübtow1
A-iBuOzi-A	Dexamethason	None	MeOx	MeOx	iBuOzi	None	MeOx	PipBoc	34	18	0	34	10	12	0	0	3.81282	3.3033	EtOH	NA	Diwater	50	55	Lübtow1
A-sBuOx-A	Dexamethason	None	MeOx	MeOx	sBuOx	None	MeOx	PipBoc	33	18	0	35	10	2	0	0	5.61224	29.7297	EtOH	NA	Diwater	50	55	Lübtow1
A-sBuOx-A	Dexamethason	None	MeOx	MeOx	sBuOx	None	MeOx	PipBoc	33	18	0	35	10	4	0	0	3.14136	8.10811	EtOH	NA	Diwater	50	55	Lübtow1
A-sBuOx-A	Dexamethason	None	MeOx	MeOx	sBuOx	None	MeOx	PipBoc	33	18	0	35	10	6	0	0	3.81282	6.60661	EtOH	NA	Diwater	50	55	Lübtow1
A-sBuOx-A	Dexamethason	None	MeOx	MeOx	sBuOx	None	MeOx	PipBoc	33	18	0	35	10	8	0	0	3.81282	4.95495	EtOH	NA	Diwater	50	55	Lübtow1
A-sBuOx-A	Dexamethason	None	MeOx	MeOx	sBuOx	None	MeOx	PipBoc	33	18	0	35	10	10	0	0	3.14136	3.24324	EtOH	NA	Diwater	50	55	Lübtow1
A-sBuOx-A	Dexamethason	None	MeOx	MeOx	sBuOx	None	MeOx	PipBoc	33	18	0	35	10	12	0	0	4.47504	3.9039	EtOH	NA	Diwater	50	55	Lübtow1
A-sBuOzi-A	Dexamethason	None	MeOx	MeOx	sBuOzi	None	MeOx	PipBoc	34	15	0	35	10	2	0	0	3.14136	16.2162	EtOH	NA	Diwater	50	55	Lübtow1
A-sBuOzi-A	Dexamethason	None	MeOx	MeOx	sBuOzi	None	MeOx	PipBoc	34	15	0	35	10	4	0	0	2.8021	7.20721	EtOH	NA	Diwater	50	55	Lübtow1
A-sBuOzi-A	Dexamethason	None	MeOx	MeOx	sBuOzi	None	MeOx	PipBoc	34	15	0	35	10	6	0	0	2.8021	4.8048	EtOH	NA	Diwater	50	55	Lübtow1
A-sBuOzi-A	Dexamethason	None	MeOx	MeOx	sBuOzi	None	MeOx	PipBoc	34	15	0	35	10	8	0	0	2.8021	3.6036	EtOH	NA	Diwater	50	55	Lübtow1
A-sBuOzi-A	Dexamethason	None	MeOx	MeOx	sBuOzi	None	MeOx	PipBoc	34	15	0	35	10	10	0	0	2.97203	3.06306	EtOH	NA	Diwater	50	55	Lübtow1
A-sBuOzi-A	Dexamethason	None	MeOx	MeOx	sBuOzi	None	MeOx	PipBoc	34	15	0	35	10	12	0	0	2.63158	2.25225	EtOH	NA	Diwater	50	55	Lübtow1
A-EtHepOx-A	Dexamethason	None	MeOx	MeOx	EtHepOx	None	MeOx	PipBoc	35	13	0	36	10	2	0	0	5.85774	31.1111	EtOH	NA	Diwater	50	55	Lübtow1
A-EtHepOx-A	Dexamethason	None	MeOx	MeOx	EtHepOx	None	MeOx	PipBoc	35	13	0	36	10	4	0	0	6.09349	16.2222	EtOH	NA	Diwater	50	55	Lübtow1
A-EtHepOx-A	Dexamethason	None	MeOx	MeOx	EtHepOx	None	MeOx	PipBoc	35	13	0	36	10	6	0	0	5.69992	10.0741	EtOH	NA	Diwater	50	55	Lübtow1
A-EtHepOx-A	Dexamethason	None	MeOx	MeOx	EtHepOx	None	MeOx	PipBoc	35	13	0	36	10	8	0	0	5.06329	6.66667	EtOH	NA	Diwater	50	55	Lübtow1
A-EtHepOx-A	Dexamethason	None	MeOx	MeOx	EtHepOx	None	MeOx	PipBoc	35	13	0	36	10	10	0	0	4.98311	5.24444	EtOH	NA	Diwater	50	55	Lübtow1
A-EtHepOx-A	Dexamethason	None	MeOx	MeOx	EtHepOx	None	MeOx	PipBoc	35	13	0	36	10	12	0	0	5.54156	4.88889	EtOH	NA	Diwater	50	55	Lübtow1
A-EtHepOzi-A	Dexamethason	None	MeOx	MeOx	EtHepOzi	None	MeOx	PipBoc	35	11	0	36	10	2	0	0	4.09207	21.3333	EtOH	NA	Diwater	50	55	Lübtow1
A-EtHepOzi-A	Dexamethason	None	MeOx	MeOx	EtHepOzi	None	MeOx	PipBoc	35	11	0	36	10	4	0	0	4.25532	11.1111	EtOH	NA	Diwater	50	55	Lübtow1
A-EtHepOzi-A	Dexamethason	None	MeOx	MeOx	EtHepOzi	None	MeOx	PipBoc	35	11	0	36	10	6	0	0	4.25532	7.40741	EtOH	NA	Diwater	50	55	Lübtow1
A-EtHepOzi-A	Dexamethason	None	MeOx	MeOx	EtHepOzi	None	MeOx	PipBoc	35	11	0	36	10	8	0	0	3.84615	5	EtOH	NA	Diwater	50	55	Lübtow1
A-EtHepOzi-A	Dexamethason	None	MeOx	MeOx	EtHepOzi	None	MeOx	PipBoc	35	11	0	36	10	10	0	0	4.09207	4.26667	EtOH	NA	Diwater	50	55	Lübtow1
A-EtHepOzi-A	Dexamethason	None	MeOx	MeOx	EtHepOzi	None	MeOx	PipBoc	35	11	0	36	10	12	0	0	4.01024	3.48148	EtOH	NA	Diwater	50	55	Lübtow1
A-nNonOx-A	Dexamethason	None	MeOx	MeOx	nNonOx	None	MeOx	PipBoc	34	12	0	35	10	2	0	0	2.68166	13.7778	EtOH	NA	Diwater	50	55	Lübtow1
A-nNonOx-A	Dexamethason	None	MeOx	MeOx	nNonOx	None	MeOx	PipBoc	34	12	0	35	10	4	0	0	3.01724	7.77778	EtOH	NA	Diwater	50	55	Lübtow1
A-nNonOx-A	Dexamethason	None	MeOx	MeOx	nNonOx	None	MeOx	PipBoc	34	12	0	35	10	6	0	0	3.92827	6.81481	EtOH	NA	Diwater	50	55	Lübtow1
A-nNonOx-A	Dexamethason	None	MeOx	MeOx	nNonOx	None	MeOx	PipBoc	34	12	0	35	10	8	0	0	4.01024	5.22222	EtOH	NA	Diwater	50	55	Lübtow1
A-nNonOx-A	Dexamethason	None	MeOx	MeOx	nNonOx	None	MeOx	PipBoc	34	12	0	35	10	10	0	0	4.09207	4.26667	EtOH	NA	Diwater	50	55	Lübtow1
A-nNonOx-A	Dexamethason	None	MeOx	MeOx	nNonOx	None	MeOx	PipBoc	34	12	0	35	10	12	0	0	4.01024	3.48148	EtOH	NA	Diwater	50	55	Lübtow1
A-nNonOzi-A	Dexamethason	None	MeOx	MeOx	nNonOzi	None	MeOx	PipBoc	34	11	0	35	10	2	0	0	4.25532	22.2222	EtOH	NA	Diwater	50	55	Lübtow1
A-nNonOzi-A	Dexamethason	None	MeOx	MeOx	nNonOzi	None	MeOx	PipBoc	34	11	0	35	10	4	0	0	4.58015	12	EtOH	NA	Diwater	50	55	Lübtow1
A-nNonOzi-A	Dexamethason	None	MeOx	MeOx	nNonOzi	None	MeOx	PipBoc	34	11	0	35	10	6	0	0	5.38267	9.48148	EtOH	NA	Diwater	50	55	Lübtow1
A-nNonOzi-A	Dexamethason	None	MeOx	MeOx	nNonOzi	None	MeOx	PipBoc	34	11	0	35	10	8	0	0	5.93645	7.88889	EtOH	NA	Diwater	50	55	Lübtow1
A-nNonOzi-A	Dexamethason	None	MeOx	MeOx	nNonOzi	None	MeOx	PipBoc	34	11	0	35	10	10	0	0	4.41801	4.62222	EtOH	NA	Diwater	50	55	Lübtow1
A-nNonOzi-A	Dexamethason	None	MeOx	MeOx	nNonOzi	None	MeOx	PipBoc	34	11	0	35	10	12	0	0	5.30303	4.66667	EtOH	NA	Diwater	50	55	Lübtow1
A-BzOx-A-L	Dexamethason	None	MeOx	MeOx	BzOx	None	MeOx	PipBoc	34	20	0	35	10	2	0	0	5.45455	28.8462	EtOH	NA	Diwater	50	55	Lübtow1
A-BzOx-A-L	Dexamethason	None	MeOx	MeOx	BzOx	None	MeOx	PipBoc	34	20	0	35	10	4	0	0	3.94089	10.2564	EtOH	NA	Diwater	50	55	Lübtow1
A-BzOx-A-L	Dexamethason	None	MeOx	MeOx	BzOx	None	MeOx	PipBoc	34	20	0	35	10	6	0	0	4.1769	7.26496	EtOH	NA	Diwater	50	55	Lübtow1
A-BzOx-A-L	Dexamethason	None	MeOx	MeOx	BzOx	None	MeOx	PipBoc	34	20	0	35	10	8	0	0	4.1769	5.44872	EtOH	NA	Diwater	50	55	Lübtow1
A-BzOx-A-L	Dexamethason	None	MeOx	MeOx	BzOx	None	MeOx	PipBoc	34	20	0	35	10	10	0	0	4.7619	5	EtOH	NA	Diwater	50	55	Lübtow1
A-BzOx-A-L	Dexamethason	None	MeOx	MeOx	BzOx	None	MeOx	PipBoc	34	20	0	35	10	12	0	0	4.29448	3.73932	EtOH	NA	Diwater	50	55	Lübtow1
A-PhOx-A-L	Dexamethason	None	MeOx	MeOx	PhOx	None	MeOx	PipBoc	34	20	0	35	10	2	0	0	8.98483	49.359	EtOH	NA	Diwater	50	55	Lübtow1
A-PhOx-A-L	Dexamethason	None	MeOx	MeOx	PhOx	None	MeOx	PipBoc	34	20	0	35	10	4	0	0	5.68319	15.0641	EtOH	NA	Diwater	50	55	Lübtow1
A-PhOx-A-L	Dexamethason	None	MeOx	MeOx	PhOx	None	MeOx	PipBoc	34	20	0	35	10	6	0	0	5.10949	8.97436	EtOH	NA	Diwater	50	55	Lübtow1
A-PhOx-A-L	Dexamethason	None	MeOx	MeOx	PhOx	None	MeOx	PipBoc	34	20	0	35	10	8	0	0	5.22479	6.89103	EtOH	NA	Diwater	50	55	Lübtow1
A-PhOx-A-L	Dexamethason	None	MeOx	MeOx	PhOx	None	MeOx	PipBoc	34	20	0	35	10	10	0	0	5.33981	5.64103	EtOH	NA	Diwater	50	55	Lübtow1
A-PhOx-A-L	Dexamethason	None	MeOx	MeOx	PhOx	None	MeOx	PipBoc	34	20	0	35	10	12	0	0	4.87805	4.2735	EtOH	NA	Diwater	50	55	Lübtow1
A-cPrOx-A	Tanshinone2A	None	MeOx	MeOx	cPrOx	None	MeOx	PipBoc	34	18	0	36	10	2	0	0	0.48243	2.42384	EtOH	NA	Diwater	50	55	Lübtow1
A-cPrOx-A	Tanshinone2A	None	MeOx	MeOx	cPrOx	None	MeOx	PipBoc	34	18	0	36	10	4	0	0	0.506036	1.27152	EtOH	NA	Diwater	50	55	Lübtow1
A-cPrOzi-A	Tanshinone2A	None	MeOx	MeOx	cPrOzi	None	MeOx	PipBoc	35	18	0	36	10	2	0	0	0.332664	1.66887	EtOH	NA	Diwater	50	55	Lübtow1
A-cPrOzi-A	Tanshinone2A	None	MeOx	MeOx	cPrOzi	None	MeOx	PipBoc	35	18	0	36	10	4	0	0	0.450937	1.13245	EtOH	NA	Diwater	50	55	Lübtow1
A-nPrOx-A	Tanshinone2A	None	MeOx	MeOx	nPrOx	None	MeOx	PipBoc	35	20	0	36	10	2	0	0	0.54897	2.76	EtOH	NA	Diwater	50	55	Lübtow1
A-nPrOx-A	Tanshinone2A	None	MeOx	MeOx	nPrOx	None	MeOx	PipBoc	35	20	0	36	10	4	0	0	0.374592	0.94	EtOH	NA	Diwater	50	55	Lübtow1
A-nPrOzi-A-L	Tanshinone2A	None	MeOx	MeOx	nPrOzi	None	MeOx	PipBoc	34	20	0	35	10	2	0	0	0.430142	2.16	EtOH	NA	Diwater	50	55	Lübtow1
A-nPrOzi-A-L	Tanshinone2A	None	MeOx	MeOx	nPrOzi	None	MeOx	PipBoc	34	20	0	35	10	4	0	0	0.247386	0.62	EtOH	NA	Diwater	50	55	Lübtow1
A-iPrOx-A	Tanshinone2A	None	MeOx	MeOx	iPrOx	None	MeOx	PipBoc	33	20	0	35	10	2	0	0	0.584641	2.9404	EtOH	NA	Diwater	50	55	Lübtow1
A-iPrOx-A	Tanshinone2A	None	MeOx	MeOx	iPrOx	None	MeOx	PipBoc	33	20	0	35	10	4	0	0	0.56893	1.43046	EtOH	NA	Diwater	50	55	Lübtow1
A-iPrOzi-A	Tanshinone2A	None	MeOx	MeOx	iPrOzi	None	MeOx	PipBoc	34	18	0	35	10	2	0	0	0.32477	1.62914	EtOH	NA	Diwater	50	55	Lübtow1
A-iPrOzi-A	Tanshinone2A	None	MeOx	MeOx	iPrOzi	None	MeOx	PipBoc	34	18	0	35	10	4	0	0	0.308976	0.774834	EtOH	NA	Diwater	50	55	Lübtow1
A-nPrOzi-A-L	Tanshinone2A	None	MeOx	MeOx	nPrOzi	None	MeOx	PipBoc	34	20	0	35	10	6	0	0	0.299103	0.5	EtOH	NA	Diwater	50	55	Lübtow1
A-nPrOzi-A-L	Tanshinone2A	None	MeOx	MeOx	nPrOzi	None	MeOx	PipBoc	34	20	0	35	10	8	0	0	0.276158	0.346154	EtOH	NA	Diwater	50	55	Lübtow1
A-nPrOzi-A-L	Tanshinone2A	None	MeOx	MeOx	nPrOzi	None	MeOx	PipBoc	34	20	0	35	10	10	0	0	0.527967	0.530769	EtOH	NA	Diwater	50	55	Lübtow1
A-nPrOzi-A-L	Tanshinone2A	None	MeOx	MeOx	nPrOzi	None	MeOx	PipBoc	34	20	0	35	10	12	0	0	0.413666	0.346154	EtOH	NA	Diwater	50	55	Lübtow1
A-cPrMeOx-A	Tanshinone2A	None	MeOx	MeOx	cPrMeOx	None	MeOx	PipBoc	34	18	0	36	10	2	0	0	0.38768	1.94595	EtOH	NA	Diwater	50	55	Lübtow1
A-cPrMeOx-A	Tanshinone2A	None	MeOx	MeOx	cPrMeOx	None	MeOx	PipBoc	34	18	0	36	10	4	0	0	0.323276	0.810811	EtOH	NA	Diwater	50	55	Lübtow1
A-cPrMeOzi-A	Tanshinone2A	None	MeOx	MeOx	cPrMeOzi	None	MeOx	PipBoc	34	15	0	34	10	2	0	0	0.226513	1.13514	EtOH	NA	Diwater	50	55	Lübtow1
A-cPrMeOzi-A	Tanshinone2A	None	MeOx	MeOx	cPrMeOzi	None	MeOx	PipBoc	34	15	0	34	10	4	0	0	0.323276	0.810811	EtOH	NA	Diwater	50	55	Lübtow1
A-nBuOx-A-L	Tanshinone2A	None	MeOx	MeOx	nBuOx	None	MeOx	Pid	34	20	0	35	10	2	0	0	0.681044	3.42857	EtOH	NA	Diwater	50	55	Lübtow1
A-nBuOx-A-L	Tanshinone2A	None	MeOx	MeOx	nBuOx	None	MeOx	Pid	34	20	0	35	10	4	0	0	0.782402	1.97143	EtOH	NA	Diwater	50	55	Lübtow1
A-nBuOzi-A-L	Tanshinone2A	None	PgMeOx	MeOx	nBuOzi	None	MeOx	PipBoc	34	20	0	35	10	2	0	0	0.827383	4.17143	EtOH	NA	Diwater	50	55	Lübtow1
A-nBuOzi-A-L	Tanshinone2A	None	PgMeOx	MeOx	nBuOzi	None	MeOx	PipBoc	34	20	0	35	10	4	0	0	0.748639	1.88571	EtOH	NA	Diwater	50	55	Lübtow1
A-iBuOx-A	Tanshinone2A	None	MeOx	MeOx	iBuOx	None	MeOx	PipBoc	33	19	0	35	10	2	0	0	0.473424	2.37838	EtOH	NA	Diwater	50	55	Lübtow1
A-iBuOx-A	Tanshinone2A	None	MeOx	MeOx	iBuOx	None	MeOx	PipBoc	33	19	0	35	10	4	0	0	0.505539	1.27027	EtOH	NA	Diwater	50	55	Lübtow1
A-iBuOzi-A	Tanshinone2A	None	MeOx	MeOx	iBuOzi	None	MeOx	PipBoc	34	18	0	34	10	2	0	0	0.548328	2.75676	EtOH	NA	Diwater	50	55	Lübtow1
A-iBuOzi-A	Tanshinone2A	None	MeOx	MeOx	iBuOzi	None	MeOx	PipBoc	34	18	0	34	10	4	0	0	0.51624	1.2973	EtOH	NA	Diwater	50	55	Lübtow1
A-sBuOx-A	Tanshinone2A	None	MeOx	MeOx	sBuOx	None	MeOx	PipBoc	33	18	0	35	10	2	0	0	0.436349	2.1913	EtOH	NA	Diwater	50	55	Lübtow1
A-sBuOx-A	Tanshinone2A	None	MeOx	MeOx	sBuOx	None	MeOx	PipBoc	33	18	0	35	10	4	0	0	0.550002	1.38261	EtOH	NA	Diwater	50	55	Lübtow1
A-sBuOzi-A	Tanshinone2A	None	MeOx	MeOx	sBuOzi	None	MeOx	PipBoc	34	15	0	35	10	2	0	0	0.560321	2.81739	EtOH	NA	Diwater	50	55	Lübtow1
A-sBuOzi-A	Tanshinone2A	None	MeOx	MeOx	sBuOzi	None	MeOx	PipBoc	34	15	0	35	10	4	0	0	0.363888	0.913043	EtOH	NA	Diwater	50	55	Lübtow1
A-nBuOx-A-L	Tanshinone2A	None	MeOx	MeOx	nBuOx	None	MeOx	Pid	34	20	0	35	10	6	0	0	0.93405	1.57143	EtOH	NA	Diwater	50	55	Lübtow1
A-nBuOx-A-L	Tanshinone2A	None	MeOx	MeOx	nBuOx	None	MeOx	Pid	34	20	0	35	10	8	0	0	0.681044	0.857143	EtOH	NA	Diwater	50	55	Lübtow1
A-nBuOx-A-L	Tanshinone2A	None	MeOx	MeOx	nBuOx	None	MeOx	Pid	34	20	0	35	10	10	0	0	0.723302	0.728571	EtOH	NA	Diwater	50	55	Lübtow1
A-nBuOx-A-L	Tanshinone2A	None	MeOx	MeOx	nBuOx	None	MeOx	Pid	34	20	0	35	10	12	0	0	0.891972	0.75	EtOH	NA	Diwater	50	55	Lübtow1
A-nBuOzi-A-L	Tanshinone2A	None	PgMeOx	MeOx	nBuOzi	None	MeOx	PipBoc	34	20	0	35	10	6	0	0	0.554056	0.928571	EtOH	NA	Diwater	50	55	Lübtow1
A-nBuOzi-A-L	Tanshinone2A	None	PgMeOx	MeOx	nBuOzi	None	MeOx	PipBoc	34	20	0	35	10	8	0	0	0.596421	0.75	EtOH	NA	Diwater	50	55	Lübtow1
A-nBuOzi-A-L	Tanshinone2A	None	PgMeOx	MeOx	nBuOzi	None	MeOx	PipBoc	34	20	0	35	10	10	0	0	0.849858	0.857143	EtOH	NA	Diwater	50	55	Lübtow1
A-nBuOzi-A-L	Tanshinone2A	None	PgMeOx	MeOx	nBuOzi	None	MeOx	PipBoc	34	20	0	35	10	12	0	0	0.849858	0.714286	EtOH	NA	Diwater	50	55	Lübtow1
A-EtHepOx-A	Tanshinone2A	None	MeOx	MeOx	EtHepOx	None	MeOx	PipBoc	35	13	0	36	10	2	0	0	0.57995	2.91667	EtOH	NA	Diwater	50	55	Lübtow1
A-EtHepOx-A	Tanshinone2A	None	MeOx	MeOx	EtHepOx	None	MeOx	PipBoc	35	13	0	36	10	4	0	0	0.519509	1.30556	EtOH	NA	Diwater	50	55	Lübtow1
A-EtHepOzi-A	Tanshinone2A	None	MeOx	MeOx	EtHepOzi	None	MeOx	PipBoc	35	11	0	36	10	2	0	0	0.607399	3.05556	EtOH	NA	Diwater	50	55	Lübtow1
A-EtHepOzi-A	Tanshinone2A	None	MeOx	MeOx	EtHepOzi	None	MeOx	PipBoc	35	11	0	36	10	4	0	0	0.536	1.34722	EtOH	NA	Diwater	50	55	Lübtow1
A-nNonOx-A	Tanshinone2A	None	MeOx	MeOx	nNonOx	None	MeOx	PipBoc	34	12	0	35	10	2	0	0	0.326707	1.63889	EtOH	NA	Diwater	50	55	Lübtow1
A-nNonOx-A	Tanshinone2A	None	MeOx	MeOx	nNonOx	None	MeOx	PipBoc	34	12	0	35	10	4	0	0	0.376356	0.944444	EtOH	NA	Diwater	50	55	Lübtow1
A-nNonOzi-A	Tanshinone2A	None	MeOx	MeOx	nNonOzi	None	MeOx	PipBoc	34	11	0	35	10	2	0	0	0.442478	2.22222	EtOH	NA	Diwater	50	55	Lübtow1
A-nNonOzi-A	Tanshinone2A	None	MeOx	MeOx	nNonOzi	None	MeOx	PipBoc	34	11	0	35	10	4	0	0	0.634833	1.59722	EtOH	NA	Diwater	50	55	Lübtow1
A*-nPrOzi-A	Paclitaxel	None	EtOx	EtOx	nPrOzi	None	MeOx	PipBoc	31	19	0	31	10	2	0	0	13.5696	78.5	EtOH	NA	Diwater	50	55	Haider1
A*-nPrOzi-A	Paclitaxel	None	EtOx	EtOx	nPrOzi	None	MeOx	PipBoc	31	19	0	31	10	4	0	0	22.6006	73	EtOH	NA	Diwater	50	55	Haider1
A*-nPrOzi-A	Paclitaxel	None	EtOx	EtOx	nPrOzi	None	MeOx	PipBoc	31	19	0	31	10	6	0	0	27.8499	64.3333	EtOH	NA	Diwater	50	55	Haider1
A*-nPrOzi-A	Paclitaxel	None	EtOx	EtOx	nPrOzi	None	MeOx	PipBoc	31	19	0	31	10	8	0	0	1.76817	2.25	EtOH	NA	Diwater	50	55	Haider1
A*-nPrOzi-A	Paclitaxel	None	EtOx	EtOx	nPrOzi	None	MeOx	PipBoc	31	19	0	31	10	10	0	0	7.40741	8	EtOH	NA	Diwater	50	55	Haider1
A*-nPrOzi-A*	Paclitaxel	None	EtOx	EtOx	nPrOzi	None	EtOx	PipBoc	28	18	0	29	10	2	0	0	0.990099	5	EtOH	NA	Diwater	50	55	Haider1
A*-nPrOzi-A*	Paclitaxel	None	EtOx	EtOx	nPrOzi	None	EtOx	PipBoc	28	18	0	29	10	4	0	0	8.59232	23.5	EtOH	NA	Diwater	50	55	Haider1
A*-nPrOzi-A*	Paclitaxel	None	EtOx	EtOx	nPrOzi	None	EtOx	PipBoc	28	18	0	29	10	6	0	0	7.57856	13.6667	EtOH	NA	Diwater	50	55	Haider1
A*-nPrOzi-A*	Paclitaxel	None	EtOx	EtOx	nPrOzi	None	EtOx	PipBoc	28	18	0	29	10	8	0	0	1.38067	1.75	EtOH	NA	Diwater	50	55	Haider1
A*-nPrOzi-A*	Paclitaxel	None	EtOx	EtOx	nPrOzi	None	EtOx	PipBoc	28	18	0	29	10	10	0	0	0.0999001	0.1	EtOH	NA	Diwater	50	55	Haider1
A*-nBuOx-A	Curcumin	None	EtOx	EtOx	nBuOx	None	MeOx	PipBoc	33	20	0	31	10	2	0	0	16.6667	100	EtOH	NA	Diwater	50	55	Haider1
A*-nBuOx-A	Curcumin	None	EtOx	EtOx	nBuOx	None	MeOx	PipBoc	33	20	0	31	10	4	0	0	25.0375	83.5	EtOH	NA	Diwater	50	55	Haider1
A*-nBuOx-A	Curcumin	None	EtOx	EtOx	nBuOx	None	MeOx	PipBoc	33	20	0	31	10	6	0	0	2.05681	3.5	EtOH	NA	Diwater	50	55	Haider1
A*-nBuOx-A	Curcumin	None	EtOx	EtOx	nBuOx	None	MeOx	PipBoc	33	20	0	31	10	8	0	0	8.42491	11.5	EtOH	NA	Diwater	50	55	Haider1
A*-nBuOx-A	Curcumin	None	EtOx	EtOx	nBuOx	None	MeOx	PipBoc	33	20	0	31	10	10	0	0	2.53411	2.6	EtOH	NA	Diwater	50	55	Haider1
A*-nBuOx-A*	Curcumin	None	EtOx	EtOx	nBuOx	None	EtOx	PipBoc	34	20	0	35	10	2	0	0	16.6667	100	EtOH	NA	Diwater	50	55	Haider1
A*-nBuOx-A*	Curcumin	None	EtOx	EtOx	nBuOx	None	EtOx	PipBoc	34	20	0	35	10	4	0	0	25.0375	83.5	EtOH	NA	Diwater	50	55	Haider1
A*-nBuOx-A*	Curcumin	None	EtOx	EtOx	nBuOx	None	EtOx	PipBoc	34	20	0	35	10	6	0	0	2.05681	3.5	EtOH	NA	Diwater	50	55	Haider1
A*-nBuOx-A*	Curcumin	None	EtOx	EtOx	nBuOx	None	EtOx	PipBoc	34	20	0	35	10	8	0	0	8.42491	11.5	EtOH	NA	Diwater	50	55	Haider1
A*-nBuOx-A*	Curcumin	None	EtOx	EtOx	nBuOx	None	EtOx	PipBoc	34	20	0	35	10	10	0	0	2.53411	2.6	EtOH	NA	Diwater	50	55	Haider1
A*-nPrOzi-A	Curcumin	None	EtOx	EtOx	nPrOzi	None	MeOx	PipBoc	31	19	0	31	10	2	0	0	16.6667	100	EtOH	NA	Diwater	50	55	Haider1
A*-nPrOzi-A	Curcumin	None	EtOx	EtOx	nPrOzi	None	MeOx	PipBoc	31	19	0	31	10	4	0	0	28.5204	99.75	EtOH	NA	Diwater	50	55	Haider1
A*-nPrOzi-A	Curcumin	None	EtOx	EtOx	nPrOzi	None	MeOx	PipBoc	31	19	0	31	10	6	0	0	29.0277	68.1667	EtOH	NA	Diwater	50	55	Haider1
A*-nPrOzi-A	Curcumin	None	EtOx	EtOx	nPrOzi	None	MeOx	PipBoc	31	19	0	31	10	8	0	0	2.24829	2.875	EtOH	NA	Diwater	50	55	Haider1
A*-nPrOzi-A	Curcumin	None	EtOx	EtOx	nPrOzi	None	MeOx	PipBoc	31	19	0	31	10	10	0	0	0.0999001	0.1	EtOH	NA	Diwater	50	55	Haider1
A*-nPrOzi-A*	Curcumin	None	EtOx	EtOx	nPrOzi	None	EtOx	PipBoc	28	18	0	29	10	2	0	0	16.4578	98.5	EtOH	NA	Diwater	50	55	Haider1
A*-nPrOzi-A*	Curcumin	None	EtOx	EtOx	nPrOzi	None	EtOx	PipBoc	28	18	0	29	10	4	0	0	28.3668	99	EtOH	NA	Diwater	50	55	Haider1
A*-nPrOzi-A*	Curcumin	None	EtOx	EtOx	nPrOzi	None	EtOx	PipBoc	28	18	0	29	10	6	0	0	16.8745	33.8333	EtOH	NA	Diwater	50	55	Haider1
A*-nPrOzi-A*	Curcumin	None	EtOx	EtOx	nPrOzi	None	EtOx	PipBoc	28	18	0	29	10	8	0	0	1.38067	1.75	EtOH	NA	Diwater	50	55	Haider1
A*-nPrOzi-A*	Curcumin	None	EtOx	EtOx	nPrOzi	None	EtOx	PipBoc	28	18	0	29	10	10	0	0	37.5	60	EtOH	NA	Diwater	50	55	Haider1
A*-nBuOx-A	Paclitaxel	None	EtOx	EtOx	nBuOx	None	MeOx	PipBoc	33	20	0	31	10	2	0	0	12.74	73	EtOH	NA	Diwater	50	55	Haider1
A*-nBuOx-A	Paclitaxel	None	EtOx	EtOx	nBuOx	None	MeOx	PipBoc	33	20	0	31	10	4	0	0	25.2616	84.5	EtOH	NA	Diwater	50	55	Haider1
A*-nBuOx-A	Paclitaxel	None	EtOx	EtOx	nBuOx	None	MeOx	PipBoc	33	20	0	31	10	6	0	0	33.643	84.5	EtOH	NA	Diwater	50	55	Haider1
A*-nBuOx-A	Paclitaxel	None	EtOx	EtOx	nBuOx	None	MeOx	PipBoc	33	20	0	31	10	8	0	0	39.2835	80.875	EtOH	NA	Diwater	50	55	Haider1
A*-nBuOx-A	Paclitaxel	None	EtOx	EtOx	nBuOx	None	MeOx	PipBoc	33	20	0	31	10	10	0	0	2.34375	2.4	EtOH	NA	Diwater	50	55	Haider1
A*-nBuOx-A*	Paclitaxel	None	EtOx	EtOx	nBuOx	None	EtOx	PipBoc	34	20	0	35	10	2	0	0	15.6118	92.5	EtOH	NA	Diwater	50	55	Haider1
A*-nBuOx-A*	Paclitaxel	None	EtOx	EtOx	nBuOx	None	EtOx	PipBoc	34	20	0	35	10	4	0	0	28.5714	100	EtOH	NA	Diwater	50	55	Haider1
A*-nBuOx-A*	Paclitaxel	None	EtOx	EtOx	nBuOx	None	EtOx	PipBoc	34	20	0	35	10	6	0	0	2.62902	4.5	EtOH	NA	Diwater	50	55	Haider1
A*-nBuOx-A*	Paclitaxel	None	EtOx	EtOx	nBuOx	None	EtOx	PipBoc	34	20	0	35	10	8	0	0	1.76817	2.25	EtOH	NA	Diwater	50	55	Haider1
A*-nBuOx-A*	Paclitaxel	None	EtOx	EtOx	nBuOx	None	EtOx	PipBoc	34	20	0	35	10	10	0	0	0.199601	0.2	EtOH	NA	Diwater	50	55	Haider1
A-BzOx-A-H	Paclitaxel	None	MeOx	MeOx	BzOx	None	MeOx	PipBoc	39	20	0	41	10	5	0	10	30.0699	86	EtOH	NA	Diwater	55	55	Hahn
A-BzOx-A-H	Paclitaxel	None	MeOx	MeOx	BzOx	None	MeOx	PipBoc	39	20	0	41	10	7	0	10	36.7089	82.8571	EtOH	NA	Diwater	55	55	Hahn
A-PhOx-A-H	Paclitaxel	None	MeOx	MeOx	PhOx	None	MeOx	PipBoc	34	18	0	35	10	3	0	10	21.875	93.3333	EtOH	NA	Diwater	55	55	Hahn
A-PhOx-A-H	Paclitaxel	None	MeOx	MeOx	PhOx	None	MeOx	PipBoc	34	18	0	35	10	5	0	10	30.5556	88	EtOH	NA	Diwater	55	55	Hahn
A-BzOx-A-H	Paclitaxel	None	MeOx	MeOx	BzOx	None	MeOx	PipBoc	39	20	0	41	10	5	0	30	29.5775	84	EtOH	NA	Diwater	55	55	Hahn
A-BzOx-A-H	Paclitaxel	None	MeOx	MeOx	BzOx	None	MeOx	PipBoc	39	20	0	41	10	7	0	30	35.8974	80	EtOH	NA	Diwater	55	55	Hahn
A-PhOx-A-H	Paclitaxel	None	MeOx	MeOx	PhOx	None	MeOx	PipBoc	34	18	0	35	10	3	0	30	19.3548	80	EtOH	NA	Diwater	55	55	Hahn
A-PhOx-A-H	Paclitaxel	None	MeOx	MeOx	PhOx	None	MeOx	PipBoc	34	18	0	35	10	5	0	30	28.5714	80	EtOH	NA	Diwater	55	55	Hahn
A-BzOx-A-H	Curcumin	None	MeOx	MeOx	BzOx	None	MeOx	PipBoc	39	20	0	41	10	5	0	10	33.3333	100	EtOH	NA	Diwater	55	55	Hahn
A-BzOx-A-H	Curcumin	None	MeOx	MeOx	BzOx	None	MeOx	PipBoc	39	20	0	41	10	7	0	10	30.0699	61.4286	EtOH	NA	Diwater	55	55	Hahn
A-PhOx-A-H	Curcumin	None	MeOx	MeOx	PhOx	None	MeOx	PipBoc	34	18	0	35	10	10	0	10	45.6522	84	EtOH	NA	Diwater	55	55	Hahn
A-PhOx-A-H	Curcumin	None	MeOx	MeOx	PhOx	None	MeOx	PipBoc	34	18	0	35	10	5	0	10	31.9728	94	EtOH	NA	Diwater	55	55	Hahn
A-BzOx-A-H	Curcumin	None	MeOx	MeOx	BzOx	None	MeOx	PipBoc	39	20	0	41	10	5	0	30	33.3333	100	EtOH	NA	Diwater	55	55	Hahn
A-BzOx-A-H	Curcumin	None	MeOx	MeOx	BzOx	None	MeOx	PipBoc	39	20	0	41	10	7	0	30	34.6405	75.7143	EtOH	NA	Diwater	55	55	Hahn
A-PhOx-A-H	Curcumin	None	MeOx	MeOx	PhOx	None	MeOx	PipBoc	34	18	0	35	10	10	0	30	44.7514	81	EtOH	NA	Diwater	55	55	Hahn
A-PhOx-A-H	Curcumin	None	MeOx	MeOx	PhOx	None	MeOx	PipBoc	34	18	0	35	10	5	0	30	25.9259	70	EtOH	NA	Diwater	55	55	Hahn
A-nBuOx-A-L	SchisandrinA	None	MeOx	MeOx	nBuOx	None	MeOx	Pid	34	20	0	35	10	5	0	10	32.4324	96	EtOH	NA	Diwater	55	55	Hahn
A-nBuOx-A-L	SchisandrinA	None	MeOx	MeOx	nBuOx	None	MeOx	Pid	34	20	0	35	10	8	0	10	43.8202	97.5	EtOH	NA	Diwater	55	55	Hahn
A-BzOx-A-H	SchisandrinA	None	MeOx	MeOx	BzOx	None	MeOx	PipBoc	39	20	0	41	10	5	0	10	32.4324	96	EtOH	NA	Diwater	55	55	Hahn
A-BzOx-A-H	SchisandrinA	None	MeOx	MeOx	BzOx	None	MeOx	PipBoc	39	20	0	41	10	8	0	10	43.8202	97.5	EtOH	NA	Diwater	55	55	Hahn
A-nBuOx-A-L	SchisandrinA	None	MeOx	MeOx	nBuOx	None	MeOx	Pid	34	20	0	35	10	5	0	30	32.4324	96	EtOH	NA	Diwater	55	55	Hahn
A-nBuOx-A-L	SchisandrinA	None	MeOx	MeOx	nBuOx	None	MeOx	Pid	34	20	0	35	10	8	0	30	43.5028	96.25	EtOH	NA	Diwater	55	55	Hahn
A-BzOx-A-H	SchisandrinA	None	MeOx	MeOx	BzOx	None	MeOx	PipBoc	39	20	0	41	10	5	0	30	32.4324	96	EtOH	NA	Diwater	55	55	Hahn
A-BzOx-A-H	SchisandrinA	None	MeOx	MeOx	BzOx	None	MeOx	PipBoc	39	20	0	41	10	8	0	30	43.5028	96.25	EtOH	NA	Diwater	55	55	Hahn
A-BzOx-A-H	Paclitaxel	None	MeOx	MeOx	BzOx	None	MeOx	PipBoc	39	20	0	41	10	5	0	0	30.0699	86	EtOH	NA	Diwater	55	55	Hahn
A-BzOx-A-H	Paclitaxel	None	MeOx	MeOx	BzOx	None	MeOx	PipBoc	39	20	0	41	10	7	0	0	35.4839	78.5714	EtOH	NA	Diwater	55	55	Hahn
A-BzOx-A-H	Paclitaxel	None	MeOx	MeOx	BzOx	None	MeOx	PipBoc	39	20	0	41	10	10	0	0	15.2542	18	EtOH	NA	Diwater	55	55	Hahn
A-PhOx-A-H	Paclitaxel	None	MeOx	MeOx	PhOx	None	MeOx	PipBoc	34	18	0	35	10	3	0	0	19.3548	80	EtOH	NA	Diwater	55	55	Hahn
A-PhOx-A-H	Paclitaxel	None	MeOx	MeOx	PhOx	None	MeOx	PipBoc	34	18	0	35	10	5	0	0	28.5714	80	EtOH	NA	Diwater	55	55	Hahn
A-PhOx-A-H	Paclitaxel	None	MeOx	MeOx	PhOx	None	MeOx	PipBoc	34	18	0	35	10	7	0	0	13.0435	21.4286	EtOH	NA	Diwater	55	55	Hahn
A-BzOx-A-H	Curcumin	None	MeOx	MeOx	BzOx	None	MeOx	PipBoc	39	20	0	41	10	5	0	0	32.8859	98	EtOH	NA	Diwater	55	55	Hahn
A-BzOx-A-H	Curcumin	None	MeOx	MeOx	BzOx	None	MeOx	PipBoc	39	20	0	41	10	7	0	0	40.8284	98.5714	EtOH	NA	Diwater	55	55	Hahn
A-BzOx-A-H	Curcumin	None	MeOx	MeOx	BzOx	None	MeOx	PipBoc	39	20	0	41	10	10	0	0	20.6349	26	EtOH	NA	Diwater	55	55	Hahn
A-PhOx-A-H	Curcumin	None	MeOx	MeOx	PhOx	None	MeOx	PipBoc	34	18	0	35	10	3	0	0	23.0769	100	EtOH	NA	Diwater	55	55	Hahn
A-PhOx-A-H	Curcumin	None	MeOx	MeOx	PhOx	None	MeOx	PipBoc	34	18	0	35	10	5	0	0	33.3333	100	EtOH	NA	Diwater	55	55	Hahn
A-PhOx-A-H	Curcumin	None	MeOx	MeOx	PhOx	None	MeOx	PipBoc	34	18	0	35	10	7	0	0	20	35.7143	EtOH	NA	Diwater	55	55	Hahn
A-nBuOx-A-L	SchisandrinA	None	MeOx	MeOx	nBuOx	None	MeOx	Pid	34	20	0	35	10	5	0	0	32.8859	98	EtOH	NA	Diwater	55	55	Hahn
A-nBuOx-A-L	SchisandrinA	None	MeOx	MeOx	nBuOx	None	MeOx	Pid	34	20	0	35	10	8	0	0	42.5287	92.5	EtOH	NA	Diwater	55	55	Hahn
A-BzOx-A-H	SchisandrinA	None	MeOx	MeOx	BzOx	None	MeOx	PipBoc	39	20	0	41	10	5	0	0	32.8859	98	EtOH	NA	Diwater	55	55	Hahn
A-BzOx-A-H	SchisandrinA	None	MeOx	MeOx	BzOx	None	MeOx	PipBoc	39	20	0	41	10	8	0	0	44.1341	98.75	EtOH	NA	Diwater	55	55	Hahn
A-PhOx-A-H	SchisandrinA	None	MeOx	MeOx	PhOx	None	MeOx	PipBoc	34	18	0	35	10	5	0	0	28.5714	80	EtOH	NA	Diwater	55	55	Hahn
A-PhOx-A-H	SchisandrinA	None	MeOx	MeOx	PhOx	None	MeOx	PipBoc	34	18	0	35	10	8	0	0	34.2105	65	EtOH	NA	Diwater	55	55	Hahn
A-nBuOx-A	Axitinib	None	MeOx	MeOx	nBuOx	None	MeOx	PipBoc	34	22	0	35	10	2	0	0	2.43902	12.5	EtOH	NA	Diwater	50	55	Haider2
A-PentOx-A	Axitinib	None	MeOx	MeOx	PentOx	None	MeOx	PipBoc	34	21	0	35	10	2	0	0	1.23457	6.25	EtOH	NA	Diwater	50	55	Haider2
A-nPrOzi-A	Axitinib	None	MeOx	MeOx	nPrOzi	None	MeOx	PipBoc	34	19	0	35	10	2	0	0	1.84049	9.375	EtOH	NA	Diwater	50	55	Haider2
A-nBuOzi-A	Axitinib	None	MeOx	MeOx	nBuOzi	None	MeOx	PipBoc	34	21	0	35	10	2	0	0	1.23457	6.25	EtOH	NA	Diwater	50	55	Haider2
A-nBuOx-A	Axitinib	None	MeOx	MeOx	nBuOx	None	MeOx	PipBoc	34	22	0	35	10	4	0	0	8.57143	23.4375	EtOH	NA	Diwater	50	55	Haider2
A-PentOx-A	Axitinib	None	MeOx	MeOx	PentOx	None	MeOx	PipBoc	34	21	0	35	10	4	0	0	1.23457	3.125	EtOH	NA	Diwater	50	55	Haider2
A-nPrOzi-A	Axitinib	None	MeOx	MeOx	nPrOzi	None	MeOx	PipBoc	34	19	0	35	10	4	0	0	3.61446	9.375	EtOH	NA	Diwater	50	55	Haider2
A-nBuOzi-A	Axitinib	None	MeOx	MeOx	nBuOzi	None	MeOx	PipBoc	34	21	0	35	10	4	0	0	1.84049	4.6875	EtOH	NA	Diwater	50	55	Haider2
A-nBuOx-A	Axitinib	None	MeOx	MeOx	nBuOx	None	MeOx	PipBoc	34	22	0	35	10	6	0	0	9.09091	16.6667	EtOH	NA	Diwater	50	55	Haider2
A-PentOx-A	Axitinib	None	MeOx	MeOx	PentOx	None	MeOx	PipBoc	34	21	0	35	10	6	0	0	1.84049	3.125	EtOH	NA	Diwater	50	55	Haider2
A-nPrOzi-A	Axitinib	None	MeOx	MeOx	nPrOzi	None	MeOx	PipBoc	34	19	0	35	10	6	0	0	6.43275	11.4583	EtOH	NA	Diwater	50	55	Haider2
A-nBuOzi-A	Axitinib	None	MeOx	MeOx	nBuOzi	None	MeOx	PipBoc	34	21	0	35	10	6	0	0	4.19162	7.29167	EtOH	NA	Diwater	50	55	Haider2
A-nBuOx-A	Axitinib	None	MeOx	MeOx	nBuOx	None	MeOx	PipBoc	34	22	0	35	10	8	0	0	9.09091	12.5	EtOH	NA	Diwater	50	55	Haider2
A-PentOx-A	Axitinib	None	MeOx	MeOx	PentOx	None	MeOx	PipBoc	34	21	0	35	10	8	0	0	1.84049	2.34375	EtOH	NA	Diwater	50	55	Haider2
A-nPrOzi-A	Axitinib	None	MeOx	MeOx	nPrOzi	None	MeOx	PipBoc	34	19	0	35	10	8	0	0	8.57143	11.7188	EtOH	NA	Diwater	50	55	Haider2
A-nBuOzi-A	Axitinib	None	MeOx	MeOx	nBuOzi	None	MeOx	PipBoc	34	21	0	35	10	8	0	0	5.88235	7.8125	EtOH	NA	Diwater	50	55	Haider2
A-nBuOx-A	Axitinib	None	MeOx	MeOx	nBuOx	None	MeOx	PipBoc	34	22	0	35	10	10	0	0	7.51445	8.125	EtOH	NA	Diwater	50	55	Haider2
A-PentOx-A	Axitinib	None	MeOx	MeOx	PentOx	None	MeOx	PipBoc	34	21	0	35	10	10	0	0	2.43902	2.5	EtOH	NA	Diwater	50	55	Haider2
A-nPrOzi-A	Axitinib	None	MeOx	MeOx	nPrOzi	None	MeOx	PipBoc	34	19	0	35	10	10	0	0	5.32544	5.625	EtOH	NA	Diwater	50	55	Haider2
A-nBuOzi-A	Axitinib	None	MeOx	MeOx	nBuOzi	None	MeOx	PipBoc	34	21	0	35	10	10	0	0	5.32544	5.625	EtOH	NA	Diwater	50	55	Haider2
A-nBuOx-A	Brefeldine	None	MeOx	MeOx	nBuOx	None	MeOx	PipBoc	34	22	0	35	10	2	0	0	3.8055	19.7802	EtOH	NA	Diwater	50	55	Haider2
A-PentOx-A	Brefeldine	None	MeOx	MeOx	PentOx	None	MeOx	PipBoc	34	21	0	35	10	2	0	0	4.41176	23.0769	EtOH	NA	Diwater	50	55	Haider2
A-nPrOzi-A	Brefeldine	None	MeOx	MeOx	nPrOzi	None	MeOx	PipBoc	34	19	0	35	10	2	0	0	2.56959	13.1868	EtOH	NA	Diwater	50	55	Haider2
A-nBuOzi-A	Brefeldine	None	MeOx	MeOx	nBuOzi	None	MeOx	PipBoc	34	21	0	35	10	2	0	0	3.8055	19.7802	EtOH	NA	Diwater	50	55	Haider2
A-nBuOx-A	Brefeldine	None	MeOx	MeOx	nBuOx	None	MeOx	PipBoc	34	22	0	35	10	4	0	0	3.19149	8.24176	EtOH	NA	Diwater	50	55	Haider2
A-PentOx-A	Brefeldine	None	MeOx	MeOx	PentOx	None	MeOx	PipBoc	34	21	0	35	10	4	0	0	3.19149	8.24176	EtOH	NA	Diwater	50	55	Haider2
A-nPrOzi-A	Brefeldine	None	MeOx	MeOx	nPrOzi	None	MeOx	PipBoc	34	19	0	35	10	4	0	0	2.56959	6.59341	EtOH	NA	Diwater	50	55	Haider2
A-nBuOzi-A	Brefeldine	None	MeOx	MeOx	nBuOzi	None	MeOx	PipBoc	34	21	0	35	10	4	0	0	3.19149	8.24176	EtOH	NA	Diwater	50	55	Haider2
A-nBuOx-A	Brefeldine	None	MeOx	MeOx	nBuOx	None	MeOx	PipBoc	34	22	0	35	10	6	0	0	2.56959	4.3956	EtOH	NA	Diwater	50	55	Haider2
A-PentOx-A	Brefeldine	None	MeOx	MeOx	PentOx	None	MeOx	PipBoc	34	21	0	35	10	6	0	0	2.56959	4.3956	EtOH	NA	Diwater	50	55	Haider2
A-nPrOzi-A	Brefeldine	None	MeOx	MeOx	nPrOzi	None	MeOx	PipBoc	34	19	0	35	10	6	0	0	3.19149	5.49451	EtOH	NA	Diwater	50	55	Haider2
A-nBuOzi-A	Brefeldine	None	MeOx	MeOx	nBuOzi	None	MeOx	PipBoc	34	21	0	35	10	6	0	0	2.56959	4.3956	EtOH	NA	Diwater	50	55	Haider2
A-nBuOx-A	Brefeldine	None	MeOx	MeOx	nBuOx	None	MeOx	PipBoc	34	22	0	35	10	8	0	0	2.56959	3.2967	EtOH	NA	Diwater	50	55	Haider2
A-PentOx-A	Brefeldine	None	MeOx	MeOx	PentOx	None	MeOx	PipBoc	34	21	0	35	10	8	0	0	3.19149	4.12088	EtOH	NA	Diwater	50	55	Haider2
A-nPrOzi-A	Brefeldine	None	MeOx	MeOx	nPrOzi	None	MeOx	PipBoc	34	19	0	35	10	8	0	0	2.56959	3.2967	EtOH	NA	Diwater	50	55	Haider2
A-nBuOzi-A	Brefeldine	None	MeOx	MeOx	nBuOzi	None	MeOx	PipBoc	34	21	0	35	10	8	0	0	2.56959	3.2967	EtOH	NA	Diwater	50	55	Haider2
A-nBuOx-A	Brefeldine	None	MeOx	MeOx	nBuOx	None	MeOx	PipBoc	34	22	0	35	10	10	0	0	2.56959	2.63736	EtOH	NA	Diwater	50	55	Haider2
A-PentOx-A	Brefeldine	None	MeOx	MeOx	PentOx	None	MeOx	PipBoc	34	21	0	35	10	10	0	0	3.19149	3.2967	EtOH	NA	Diwater	50	55	Haider2
A-nPrOzi-A	Brefeldine	None	MeOx	MeOx	nPrOzi	None	MeOx	PipBoc	34	19	0	35	10	10	0	0	2.56959	2.63736	EtOH	NA	Diwater	50	55	Haider2
A-nBuOzi-A	Brefeldine	None	MeOx	MeOx	nBuOzi	None	MeOx	PipBoc	34	21	0	35	10	10	0	0	2.56959	2.63736	EtOH	NA	Diwater	50	55	Haider2
A-nBuOx-A	Carbamazepine	None	MeOx	MeOx	nBuOx	None	MeOx	PipBoc	34	22	0	35	10	2	0	0	6.72783	36.0656	EtOH	NA	Diwater	50	55	Haider2
A-PentOx-A	Carbamazepine	None	MeOx	MeOx	PentOx	None	MeOx	PipBoc	34	21	0	35	10	2	0	0	5.57276	29.5082	EtOH	NA	Diwater	50	55	Haider2
A-nPrOzi-A	Carbamazepine	None	MeOx	MeOx	nPrOzi	None	MeOx	PipBoc	34	19	0	35	10	2	0	0	5.57276	29.5082	EtOH	NA	Diwater	50	55	Haider2
A-nBuOzi-A	Carbamazepine	None	MeOx	MeOx	nBuOzi	None	MeOx	PipBoc	34	21	0	35	10	2	0	0	7.29483	39.3443	EtOH	NA	Diwater	50	55	Haider2
A-nBuOx-A	Carbamazepine	None	MeOx	MeOx	nBuOx	None	MeOx	PipBoc	34	22	0	35	10	4	0	0	4.38871	11.4754	EtOH	NA	Diwater	50	55	Haider2
A-PentOx-A	Carbamazepine	None	MeOx	MeOx	PentOx	None	MeOx	PipBoc	34	21	0	35	10	4	0	0	4.38871	11.4754	EtOH	NA	Diwater	50	55	Haider2
A-nPrOzi-A	Carbamazepine	None	MeOx	MeOx	nPrOzi	None	MeOx	PipBoc	34	19	0	35	10	4	0	0	10.0295	27.8689	EtOH	NA	Diwater	50	55	Haider2
A-nBuOzi-A	Carbamazepine	None	MeOx	MeOx	nBuOzi	None	MeOx	PipBoc	34	21	0	35	10	4	0	0	5.57276	14.7541	EtOH	NA	Diwater	50	55	Haider2
A-nBuOx-A	Carbamazepine	None	MeOx	MeOx	nBuOx	None	MeOx	PipBoc	34	22	0	35	10	6	0	0	3.1746	5.46448	EtOH	NA	Diwater	50	55	Haider2
A-PentOx-A	Carbamazepine	None	MeOx	MeOx	PentOx	None	MeOx	PipBoc	34	21	0	35	10	6	0	0	6.72783	12.0219	EtOH	NA	Diwater	50	55	Haider2
A-nPrOzi-A	Carbamazepine	None	MeOx	MeOx	nPrOzi	None	MeOx	PipBoc	34	19	0	35	10	6	0	0	13.1054	25.1366	EtOH	NA	Diwater	50	55	Haider2
A-nBuOzi-A	Carbamazepine	None	MeOx	MeOx	nBuOzi	None	MeOx	PipBoc	34	21	0	35	10	6	0	0	5.57276	9.83607	EtOH	NA	Diwater	50	55	Haider2
A-nBuOx-A	Carbamazepine	None	MeOx	MeOx	nBuOx	None	MeOx	PipBoc	34	22	0	35	10	8	0	0	3.78549	4.91803	EtOH	NA	Diwater	50	55	Haider2
A-PentOx-A	Carbamazepine	None	MeOx	MeOx	PentOx	None	MeOx	PipBoc	34	21	0	35	10	8	0	0	6.72783	9.01639	EtOH	NA	Diwater	50	55	Haider2
A-nPrOzi-A	Carbamazepine	None	MeOx	MeOx	nPrOzi	None	MeOx	PipBoc	34	19	0	35	10	8	0	0	8.95522	12.2951	EtOH	NA	Diwater	50	55	Haider2
A-nBuOzi-A	Carbamazepine	None	MeOx	MeOx	nBuOzi	None	MeOx	PipBoc	34	21	0	35	10	8	0	0	6.15385	8.19672	EtOH	NA	Diwater	50	55	Haider2
A-nBuOx-A	Carbamazepine	None	MeOx	MeOx	nBuOx	None	MeOx	PipBoc	34	22	0	35	10	10	0	0	4.98442	5.2459	EtOH	NA	Diwater	50	55	Haider2
A-PentOx-A	Carbamazepine	None	MeOx	MeOx	PentOx	None	MeOx	PipBoc	34	21	0	35	10	10	0	0	6.15385	6.55738	EtOH	NA	Diwater	50	55	Haider2
A-nPrOzi-A	Carbamazepine	None	MeOx	MeOx	nPrOzi	None	MeOx	PipBoc	34	19	0	35	10	10	0	0	8.40841	9.18033	EtOH	NA	Diwater	50	55	Haider2
A-nBuOzi-A	Carbamazepine	None	MeOx	MeOx	nBuOzi	None	MeOx	PipBoc	34	21	0	35	10	10	0	0	6.72783	7.21311	EtOH	NA	Diwater	50	55	Haider2
A-nBuOx-A	Dasatinib	None	MeOx	MeOx	nBuOx	None	MeOx	PipBoc	34	22	0	35	10	2	0	0	16.6667	100	EtOH/ACN	NA	Diwater	50	55	Haider2
A-PentOx-A	Dasatinib	None	MeOx	MeOx	PentOx	None	MeOx	PipBoc	34	21	0	35	10	2	0	0	16.6667	100	EtOH/ACN	NA	Diwater	50	55	Haider2
A-nPrOzi-A	Dasatinib	None	MeOx	MeOx	nPrOzi	None	MeOx	PipBoc	34	19	0	35	10	2	0	0	1.89873	9.67742	EtOH/ACN	NA	Diwater	50	55	Haider2
A-nBuOzi-A	Dasatinib	None	MeOx	MeOx	nBuOzi	None	MeOx	PipBoc	34	21	0	35	10	2	0	0	16.6667	100	EtOH/ACN	NA	Diwater	50	55	Haider2
A-nBuOx-A	Dasatinib	None	MeOx	MeOx	nBuOx	None	MeOx	PipBoc	34	22	0	35	10	4	0	0	17.1123	51.6129	EtOH/ACN	NA	Diwater	50	55	Haider2
A-PentOx-A	Dasatinib	None	MeOx	MeOx	PentOx	None	MeOx	PipBoc	34	21	0	35	10	4	0	0	7.7381	20.9677	EtOH/ACN	NA	Diwater	50	55	Haider2
A-nPrOzi-A	Dasatinib	None	MeOx	MeOx	nPrOzi	None	MeOx	PipBoc	34	19	0	35	10	4	0	0	2.51572	6.45161	EtOH/ACN	NA	Diwater	50	55	Haider2
A-nBuOzi-A	Dasatinib	None	MeOx	MeOx	nBuOzi	None	MeOx	PipBoc	34	21	0	35	10	4	0	0	22.1106	70.9677	EtOH/ACN	NA	Diwater	50	55	Haider2
A-nBuOx-A	Dasatinib	None	MeOx	MeOx	nBuOx	None	MeOx	PipBoc	34	22	0	35	10	6	0	0	18.8482	38.7097	EtOH/ACN	NA	Diwater	50	55	Haider2
A-PentOx-A	Dasatinib	None	MeOx	MeOx	PentOx	None	MeOx	PipBoc	34	21	0	35	10	6	0	0	6.06061	10.7527	EtOH/ACN	NA	Diwater	50	55	Haider2
A-nPrOzi-A	Dasatinib	None	MeOx	MeOx	nPrOzi	None	MeOx	PipBoc	34	19	0	35	10	6	0	0	1.27389	2.15054	EtOH/ACN	NA	Diwater	50	55	Haider2
A-nBuOzi-A	Dasatinib	None	MeOx	MeOx	nBuOzi	None	MeOx	PipBoc	34	21	0	35	10	6	0	0	9.35673	17.2043	EtOH/ACN	NA	Diwater	50	55	Haider2
A-nBuOx-A	Dasatinib	None	MeOx	MeOx	nBuOx	None	MeOx	PipBoc	34	22	0	35	10	8	0	0	16.6667	25	EtOH/ACN	NA	Diwater	50	55	Haider2
A-PentOx-A	Dasatinib	None	MeOx	MeOx	PentOx	None	MeOx	PipBoc	34	21	0	35	10	8	0	0	7.7381	10.4839	EtOH/ACN	NA	Diwater	50	55	Haider2
A-nPrOzi-A	Dasatinib	None	MeOx	MeOx	nPrOzi	None	MeOx	PipBoc	34	19	0	35	10	8	0	0	0.641026	0.806452	EtOH/ACN	NA	Diwater	50	55	Haider2
A-nBuOzi-A	Dasatinib	None	MeOx	MeOx	nBuOzi	None	MeOx	PipBoc	34	21	0	35	10	8	0	0	14.8352	21.7742	EtOH/ACN	NA	Diwater	50	55	Haider2
A-nBuOx-A	Dasatinib	None	MeOx	MeOx	nBuOx	None	MeOx	PipBoc	34	22	0	35	10	10	0	0	17.1123	20.6452	EtOH/ACN	NA	Diwater	50	55	Haider2
A-PentOx-A	Dasatinib	None	MeOx	MeOx	PentOx	None	MeOx	PipBoc	34	21	0	35	10	10	0	0	8.82353	9.67742	EtOH/ACN	NA	Diwater	50	55	Haider2
A-nPrOzi-A	Dasatinib	None	MeOx	MeOx	nPrOzi	None	MeOx	PipBoc	34	19	0	35	10	10	0	0	1.27389	1.29032	EtOH/ACN	NA	Diwater	50	55	Haider2
A-nBuOzi-A	Dasatinib	None	MeOx	MeOx	nBuOzi	None	MeOx	PipBoc	34	21	0	35	10	10	0	0	9.88372	10.9677	EtOH/ACN	NA	Diwater	50	55	Haider2
A-nBuOx-A	Erlotinib	None	MeOx	MeOx	nBuOx	None	MeOx	PipBoc	34	22	0	35	10	2	0	0	1.23457	6.25	EtOH	NA	Diwater	50	55	Haider2
A-PentOx-A	Erlotinib	None	MeOx	MeOx	PentOx	None	MeOx	PipBoc	34	21	0	35	10	2	0	0	0	0	EtOH	NA	Diwater	50	55	Haider2
A-nPrOzi-A	Erlotinib	None	MeOx	MeOx	nPrOzi	None	MeOx	PipBoc	34	19	0	35	10	2	0	0	0	0	EtOH	NA	Diwater	50	55	Haider2
A-nBuOzi-A	Erlotinib	None	MeOx	MeOx	nBuOzi	None	MeOx	PipBoc	34	21	0	35	10	2	0	0	1.23457	6.25	EtOH	NA	Diwater	50	55	Haider2
A-nBuOx-A	Erlotinib	None	MeOx	MeOx	nBuOx	None	MeOx	PipBoc	34	22	0	35	10	4	0	0	0.621118	1.5625	EtOH	NA	Diwater	50	55	Haider2
A-PentOx-A	Erlotinib	None	MeOx	MeOx	PentOx	None	MeOx	PipBoc	34	21	0	35	10	4	0	0	0	0	EtOH	NA	Diwater	50	55	Haider2
A-nPrOzi-A	Erlotinib	None	MeOx	MeOx	nPrOzi	None	MeOx	PipBoc	34	19	0	35	10	4	0	0	0	0	EtOH	NA	Diwater	50	55	Haider2
A-nBuOzi-A	Erlotinib	None	MeOx	MeOx	nBuOzi	None	MeOx	PipBoc	34	21	0	35	10	4	0	0	1.84049	4.6875	EtOH	NA	Diwater	50	55	Haider2
A-nBuOx-A	Erlotinib	None	MeOx	MeOx	nBuOx	None	MeOx	PipBoc	34	22	0	35	10	6	0	0	1.23457	2.08333	EtOH	NA	Diwater	50	55	Haider2
A-PentOx-A	Erlotinib	None	MeOx	MeOx	PentOx	None	MeOx	PipBoc	34	21	0	35	10	6	0	0	0	0	EtOH	NA	Diwater	50	55	Haider2
A-nPrOzi-A	Erlotinib	None	MeOx	MeOx	nPrOzi	None	MeOx	PipBoc	34	19	0	35	10	6	0	0	0	0	EtOH	NA	Diwater	50	55	Haider2
A-nBuOzi-A	Erlotinib	None	MeOx	MeOx	nBuOzi	None	MeOx	PipBoc	34	21	0	35	10	6	0	0	1.84049	3.125	EtOH	NA	Diwater	50	55	Haider2
A-nBuOx-A	Erlotinib	None	MeOx	MeOx	nBuOx	None	MeOx	PipBoc	34	22	0	35	10	8	0	0	0.621118	0.78125	EtOH	NA	Diwater	50	55	Haider2
A-PentOx-A	Erlotinib	None	MeOx	MeOx	PentOx	None	MeOx	PipBoc	34	21	0	35	10	8	0	0	0	0	EtOH	NA	Diwater	50	55	Haider2
A-nPrOzi-A	Erlotinib	None	MeOx	MeOx	nPrOzi	None	MeOx	PipBoc	34	19	0	35	10	8	0	0	0	0	EtOH	NA	Diwater	50	55	Haider2
A-nBuOzi-A	Erlotinib	None	MeOx	MeOx	nBuOzi	None	MeOx	PipBoc	34	21	0	35	10	8	0	0	1.23457	1.5625	EtOH	NA	Diwater	50	55	Haider2
A-nBuOx-A	Erlotinib	None	MeOx	MeOx	nBuOx	None	MeOx	PipBoc	34	22	0	35	10	10	0	0	0.621118	0.625	EtOH	NA	Diwater	50	55	Haider2
A-PentOx-A	Erlotinib	None	MeOx	MeOx	PentOx	None	MeOx	PipBoc	34	21	0	35	10	10	0	0	0	0	EtOH	NA	Diwater	50	55	Haider2
A-nPrOzi-A	Erlotinib	None	MeOx	MeOx	nPrOzi	None	MeOx	PipBoc	34	19	0	35	10	10	0	0	0	0	EtOH	NA	Diwater	50	55	Haider2
A-nBuOzi-A	Erlotinib	None	MeOx	MeOx	nBuOzi	None	MeOx	PipBoc	34	21	0	35	10	10	0	0	1.23457	1.25	EtOH	NA	Diwater	50	55	Haider2
A-nBuOx-A	Sunitinib	None	MeOx	MeOx	nBuOx	None	MeOx	PipBoc	34	22	0	35	10	2	0	0	1.23457	6.25	EtOH	NA	Diwater	50	55	Haider2
A-PentOx-A	Sunitinib	None	MeOx	MeOx	PentOx	None	MeOx	PipBoc	34	21	0	35	10	2	0	0	1.23457	6.25	EtOH	NA	Diwater	50	55	Haider2
A-nPrOzi-A	Sunitinib	None	MeOx	MeOx	nPrOzi	None	MeOx	PipBoc	34	19	0	35	10	2	0	0	0.621118	3.125	EtOH	NA	Diwater	50	55	Haider2
A-nBuOzi-A	Sunitinib	None	MeOx	MeOx	nBuOzi	None	MeOx	PipBoc	34	21	0	35	10	2	0	0	1.84049	9.375	EtOH	NA	Diwater	50	55	Haider2
A-nBuOx-A	Sunitinib	None	MeOx	MeOx	nBuOx	None	MeOx	PipBoc	34	22	0	35	10	4	0	0	2.43902	6.25	EtOH	NA	Diwater	50	55	Haider2
A-PentOx-A	Sunitinib	None	MeOx	MeOx	PentOx	None	MeOx	PipBoc	34	21	0	35	10	4	0	0	1.84049	4.6875	EtOH	NA	Diwater	50	55	Haider2
A-nPrOzi-A	Sunitinib	None	MeOx	MeOx	nPrOzi	None	MeOx	PipBoc	34	19	0	35	10	4	0	0	0.621118	1.5625	EtOH	NA	Diwater	50	55	Haider2
A-nBuOzi-A	Sunitinib	None	MeOx	MeOx	nBuOzi	None	MeOx	PipBoc	34	21	0	35	10	4	0	0	1.23457	3.125	EtOH	NA	Diwater	50	55	Haider2
A-nBuOx-A	Sunitinib	None	MeOx	MeOx	nBuOx	None	MeOx	PipBoc	34	22	0	35	10	6	0	0	5.88235	10.4167	EtOH	NA	Diwater	50	55	Haider2
A-PentOx-A	Sunitinib	None	MeOx	MeOx	PentOx	None	MeOx	PipBoc	34	21	0	35	10	6	0	0	1.84049	3.125	EtOH	NA	Diwater	50	55	Haider2
A-nPrOzi-A	Sunitinib	None	MeOx	MeOx	nPrOzi	None	MeOx	PipBoc	34	19	0	35	10	6	0	0	0.621118	1.04167	EtOH	NA	Diwater	50	55	Haider2
A-nBuOzi-A	Sunitinib	None	MeOx	MeOx	nBuOzi	None	MeOx	PipBoc	34	21	0	35	10	6	0	0	0.621118	1.04167	EtOH	NA	Diwater	50	55	Haider2
A-nBuOx-A	Sunitinib	None	MeOx	MeOx	nBuOx	None	MeOx	PipBoc	34	22	0	35	10	8	0	0	1.84049	2.34375	EtOH	NA	Diwater	50	55	Haider2
A-PentOx-A	Sunitinib	None	MeOx	MeOx	PentOx	None	MeOx	PipBoc	34	21	0	35	10	8	0	0	1.23457	1.5625	EtOH	NA	Diwater	50	55	Haider2
A-nPrOzi-A	Sunitinib	None	MeOx	MeOx	nPrOzi	None	MeOx	PipBoc	34	19	0	35	10	8	0	0	1.23457	1.5625	EtOH	NA	Diwater	50	55	Haider2
A-nBuOzi-A	Sunitinib	None	MeOx	MeOx	nBuOzi	None	MeOx	PipBoc	34	21	0	35	10	8	0	0	0.621118	0.78125	EtOH	NA	Diwater	50	55	Haider2
A-nBuOx-A	Sunitinib	None	MeOx	MeOx	nBuOx	None	MeOx	PipBoc	34	22	0	35	10	10	0	0	3.0303	3.125	EtOH	NA	Diwater	50	55	Haider2
A-PentOx-A	Sunitinib	None	MeOx	MeOx	PentOx	None	MeOx	PipBoc	34	21	0	35	10	10	0	0	1.84049	1.875	EtOH	NA	Diwater	50	55	Haider2
A-nPrOzi-A	Sunitinib	None	MeOx	MeOx	nPrOzi	None	MeOx	PipBoc	34	19	0	35	10	10	0	0	0	0	EtOH	NA	Diwater	50	55	Haider2
A-nBuOzi-A	Sunitinib	None	MeOx	MeOx	nBuOzi	None	MeOx	PipBoc	34	21	0	35	10	10	0	0	3.0303	3.125	EtOH	NA	Diwater	50	55	Haider2
A-nBuOx-A	Clofazimine	None	MeOx	MeOx	nBuOx	None	MeOx	PipBoc	34	22	0	35	10	2	0	0	1.96078	10	EtOH/ACN	NA	Diwater	50	55	Haider2
A-PentOx-A	Clofazimine	None	MeOx	MeOx	PentOx	None	MeOx	PipBoc	34	21	0	35	10	2	0	0	1.96078	10	EtOH/ACN	NA	Diwater	50	55	Haider2
A-nPrOzi-A	Clofazimine	None	MeOx	MeOx	nPrOzi	None	MeOx	PipBoc	34	19	0	35	10	2	0	0	0.662252	3.33333	EtOH/ACN	NA	Diwater	50	55	Haider2
A-nBuOzi-A	Clofazimine	None	MeOx	MeOx	nBuOzi	None	MeOx	PipBoc	34	21	0	35	10	2	0	0	0.662252	3.33333	EtOH/ACN	NA	Diwater	50	55	Haider2
A-nBuOx-A	Clofazimine	None	MeOx	MeOx	nBuOx	None	MeOx	PipBoc	34	22	0	35	10	4	0	0	1.31579	3.33333	EtOH/ACN	NA	Diwater	50	55	Haider2
A-PentOx-A	Clofazimine	None	MeOx	MeOx	PentOx	None	MeOx	PipBoc	34	21	0	35	10	4	0	0	2.5974	6.66667	EtOH/ACN	NA	Diwater	50	55	Haider2
A-nPrOzi-A	Clofazimine	None	MeOx	MeOx	nPrOzi	None	MeOx	PipBoc	34	19	0	35	10	4	0	0	0.662252	1.66667	EtOH/ACN	NA	Diwater	50	55	Haider2
A-nBuOzi-A	Clofazimine	None	MeOx	MeOx	nBuOzi	None	MeOx	PipBoc	34	21	0	35	10	4	0	0	1.96078	5	EtOH/ACN	NA	Diwater	50	55	Haider2
A-nBuOx-A	Clofazimine	None	MeOx	MeOx	nBuOx	None	MeOx	PipBoc	34	22	0	35	10	6	0	0	1.96078	3.33333	EtOH/ACN	NA	Diwater	50	55	Haider2
A-PentOx-A	Clofazimine	None	MeOx	MeOx	PentOx	None	MeOx	PipBoc	34	21	0	35	10	6	0	0	0.662252	1.11111	EtOH/ACN	NA	Diwater	50	55	Haider2
A-nPrOzi-A	Clofazimine	None	MeOx	MeOx	nPrOzi	None	MeOx	PipBoc	34	19	0	35	10	6	0	0	0.662252	1.11111	EtOH/ACN	NA	Diwater	50	55	Haider2
A-nBuOzi-A	Clofazimine	None	MeOx	MeOx	nBuOzi	None	MeOx	PipBoc	34	21	0	35	10	6	0	0	1.96078	3.33333	EtOH/ACN	NA	Diwater	50	55	Haider2
A-nBuOx-A	Clofazimine	None	MeOx	MeOx	nBuOx	None	MeOx	PipBoc	34	22	0	35	10	8	0	0	1.96078	2.5	EtOH/ACN	NA	Diwater	50	55	Haider2
A-PentOx-A	Clofazimine	None	MeOx	MeOx	PentOx	None	MeOx	PipBoc	34	21	0	35	10	8	0	0	1.31579	1.66667	EtOH/ACN	NA	Diwater	50	55	Haider2
A-nPrOzi-A	Clofazimine	None	MeOx	MeOx	nPrOzi	None	MeOx	PipBoc	34	19	0	35	10	8	0	0	0.662252	0.833333	EtOH/ACN	NA	Diwater	50	55	Haider2
A-nBuOzi-A	Clofazimine	None	MeOx	MeOx	nBuOzi	None	MeOx	PipBoc	34	21	0	35	10	8	0	0	1.96078	2.5	EtOH/ACN	NA	Diwater	50	55	Haider2
A-nBuOx-A	Clofazimine	None	MeOx	MeOx	nBuOx	None	MeOx	PipBoc	34	22	0	35	10	10	0	0	1.96078	2	EtOH/ACN	NA	Diwater	50	55	Haider2
A-PentOx-A	Clofazimine	None	MeOx	MeOx	PentOx	None	MeOx	PipBoc	34	21	0	35	10	10	0	0	2.5974	2.66667	EtOH/ACN	NA	Diwater	50	55	Haider2
A-nPrOzi-A	Clofazimine	None	MeOx	MeOx	nPrOzi	None	MeOx	PipBoc	34	19	0	35	10	10	0	0	0.662252	0.666667	EtOH/ACN	NA	Diwater	50	55	Haider2
A-nBuOzi-A	Clofazimine	None	MeOx	MeOx	nBuOzi	None	MeOx	PipBoc	34	21	0	35	10	10	0	0	1.31579	1.33333	EtOH/ACN	NA	Diwater	50	55	Haider2
A-nBuOx-A	Crizotinib	None	MeOx	MeOx	nBuOx	None	MeOx	PipBoc	34	22	0	35	10	2	0	0	10.3261	57.5758	EtOH	NA	Diwater	50	55	Haider2
A-PentOx-A	Crizotinib	None	MeOx	MeOx	PentOx	None	MeOx	PipBoc	34	21	0	35	10	2	0	0	5.17241	27.2727	EtOH	NA	Diwater	50	55	Haider2
A-nPrOzi-A	Crizotinib	None	MeOx	MeOx	nPrOzi	None	MeOx	PipBoc	34	19	0	35	10	2	0	0	2.94118	15.1515	EtOH	NA	Diwater	50	55	Haider2
A-nBuOzi-A	Crizotinib	None	MeOx	MeOx	nBuOzi	None	MeOx	PipBoc	34	21	0	35	10	2	0	0	6.25	33.3333	EtOH	NA	Diwater	50	55	Haider2
A-nBuOx-A	Crizotinib	None	MeOx	MeOx	nBuOx	None	MeOx	PipBoc	34	22	0	35	10	4	0	0	5.17241	13.6364	EtOH	NA	Diwater	50	55	Haider2
A-PentOx-A	Crizotinib	None	MeOx	MeOx	PentOx	None	MeOx	PipBoc	34	21	0	35	10	4	0	0	4.06977	10.6061	EtOH	NA	Diwater	50	55	Haider2
A-nPrOzi-A	Crizotinib	None	MeOx	MeOx	nPrOzi	None	MeOx	PipBoc	34	19	0	35	10	4	0	0	1.78571	4.54545	EtOH	NA	Diwater	50	55	Haider2
A-nBuOzi-A	Crizotinib	None	MeOx	MeOx	nBuOzi	None	MeOx	PipBoc	34	21	0	35	10	4	0	0	6.25	16.6667	EtOH	NA	Diwater	50	55	Haider2
A-nBuOx-A	Crizotinib	None	MeOx	MeOx	nBuOx	None	MeOx	PipBoc	34	22	0	35	10	6	0	0	6.77966	12.1212	EtOH	NA	Diwater	50	55	Haider2
A-PentOx-A	Crizotinib	None	MeOx	MeOx	PentOx	None	MeOx	PipBoc	34	21	0	35	10	6	0	0	5.71429	10.101	EtOH	NA	Diwater	50	55	Haider2
A-nPrOzi-A	Crizotinib	None	MeOx	MeOx	nPrOzi	None	MeOx	PipBoc	34	19	0	35	10	6	0	0	2.94118	5.05051	EtOH	NA	Diwater	50	55	Haider2
A-nBuOzi-A	Crizotinib	None	MeOx	MeOx	nBuOzi	None	MeOx	PipBoc	34	21	0	35	10	6	0	0	6.25	11.1111	EtOH	NA	Diwater	50	55	Haider2
A-nBuOx-A	Crizotinib	None	MeOx	MeOx	nBuOx	None	MeOx	PipBoc	34	22	0	35	10	8	0	0	6.77966	9.09091	EtOH	NA	Diwater	50	55	Haider2
A-PentOx-A	Crizotinib	None	MeOx	MeOx	PentOx	None	MeOx	PipBoc	34	21	0	35	10	8	0	0	6.25	8.33333	EtOH	NA	Diwater	50	55	Haider2
A-nPrOzi-A	Crizotinib	None	MeOx	MeOx	nPrOzi	None	MeOx	PipBoc	34	19	0	35	10	8	0	0	4.62428	6.06061	EtOH	NA	Diwater	50	55	Haider2
A-nBuOzi-A	Crizotinib	None	MeOx	MeOx	nBuOzi	None	MeOx	PipBoc	34	21	0	35	10	8	0	0	7.30337	9.84848	EtOH	NA	Diwater	50	55	Haider2
A-nBuOx-A	Crizotinib	None	MeOx	MeOx	nBuOx	None	MeOx	PipBoc	34	22	0	35	10	10	0	0	7.82123	8.48485	EtOH	NA	Diwater	50	55	Haider2
A-PentOx-A	Crizotinib	None	MeOx	MeOx	PentOx	None	MeOx	PipBoc	34	21	0	35	10	10	0	0	7.30337	7.87879	EtOH	NA	Diwater	50	55	Haider2
A-nPrOzi-A	Crizotinib	None	MeOx	MeOx	nPrOzi	None	MeOx	PipBoc	34	19	0	35	10	10	0	0	3.50877	3.63636	EtOH	NA	Diwater	50	55	Haider2
A-nBuOzi-A	Crizotinib	None	MeOx	MeOx	nBuOzi	None	MeOx	PipBoc	34	21	0	35	10	10	0	0	7.82123	8.48485	EtOH	NA	Diwater	50	55	Haider2
A-nBuOx-A	Ezetimib	None	MeOx	MeOx	nBuOx	None	MeOx	PipBoc	34	22	0	35	10	2	0	0	14.3646	83.871	EtOH	NA	Diwater	50	55	Haider2
A-PentOx-A	Ezetimib	None	MeOx	MeOx	PentOx	None	MeOx	PipBoc	34	21	0	35	10	2	0	0	14.3646	83.871	EtOH	NA	Diwater	50	55	Haider2
A-nPrOzi-A	Ezetimib	None	MeOx	MeOx	nPrOzi	None	MeOx	PipBoc	34	19	0	35	10	2	0	0	13.4078	77.4194	EtOH	NA	Diwater	50	55	Haider2
A-nBuOzi-A	Ezetimib	None	MeOx	MeOx	nBuOzi	None	MeOx	PipBoc	34	21	0	35	10	2	0	0	12.4294	70.9677	EtOH	NA	Diwater	50	55	Haider2
A-nBuOx-A	Ezetimib	None	MeOx	MeOx	nBuOx	None	MeOx	PipBoc	34	22	0	35	10	4	0	0	10.9195	30.6452	EtOH	NA	Diwater	50	55	Haider2
A-PentOx-A	Ezetimib	None	MeOx	MeOx	PentOx	None	MeOx	PipBoc	34	21	0	35	10	4	0	0	8.82353	24.1935	EtOH	NA	Diwater	50	55	Haider2
A-nPrOzi-A	Ezetimib	None	MeOx	MeOx	nPrOzi	None	MeOx	PipBoc	34	19	0	35	10	4	0	0	1.89873	4.83871	EtOH	NA	Diwater	50	55	Haider2
A-nBuOzi-A	Ezetimib	None	MeOx	MeOx	nBuOzi	None	MeOx	PipBoc	34	21	0	35	10	4	0	0	6.62651	17.7419	EtOH	NA	Diwater	50	55	Haider2
A-nBuOx-A	Ezetimib	None	MeOx	MeOx	nBuOx	None	MeOx	PipBoc	34	22	0	35	10	6	0	0	6.06061	10.7527	EtOH	NA	Diwater	50	55	Haider2
A-PentOx-A	Ezetimib	None	MeOx	MeOx	PentOx	None	MeOx	PipBoc	34	21	0	35	10	6	0	0	5.4878	9.67742	EtOH	NA	Diwater	50	55	Haider2
A-nPrOzi-A	Ezetimib	None	MeOx	MeOx	nPrOzi	None	MeOx	PipBoc	34	19	0	35	10	6	0	0	0.641026	1.07527	EtOH	NA	Diwater	50	55	Haider2
A-nBuOzi-A	Ezetimib	None	MeOx	MeOx	nBuOzi	None	MeOx	PipBoc	34	21	0	35	10	6	0	0	4.90798	8.60215	EtOH	NA	Diwater	50	55	Haider2
A-nBuOx-A	Ezetimib	None	MeOx	MeOx	nBuOx	None	MeOx	PipBoc	34	22	0	35	10	8	0	0	6.06061	8.06452	EtOH	NA	Diwater	50	55	Haider2
A-PentOx-A	Ezetimib	None	MeOx	MeOx	PentOx	None	MeOx	PipBoc	34	21	0	35	10	8	0	0	6.62651	8.87097	EtOH	NA	Diwater	50	55	Haider2
A-nPrOzi-A	Ezetimib	None	MeOx	MeOx	nPrOzi	None	MeOx	PipBoc	34	19	0	35	10	8	0	0	0.641026	0.806452	EtOH	NA	Diwater	50	55	Haider2
A-nBuOzi-A	Ezetimib	None	MeOx	MeOx	nBuOzi	None	MeOx	PipBoc	34	21	0	35	10	8	0	0	4.90798	6.45161	EtOH	NA	Diwater	50	55	Haider2
A-nBuOx-A	Ezetimib	None	MeOx	MeOx	nBuOx	None	MeOx	PipBoc	34	22	0	35	10	10	0	0	4.32099	4.51613	EtOH	NA	Diwater	50	55	Haider2
A-PentOx-A	Ezetimib	None	MeOx	MeOx	PentOx	None	MeOx	PipBoc	34	21	0	35	10	10	0	0	6.06061	6.45161	EtOH	NA	Diwater	50	55	Haider2
A-nPrOzi-A	Ezetimib	None	MeOx	MeOx	nPrOzi	None	MeOx	PipBoc	34	19	0	35	10	10	0	0	0.641026	0.645161	EtOH	NA	Diwater	50	55	Haider2
A-nBuOzi-A	Ezetimib	None	MeOx	MeOx	nBuOzi	None	MeOx	PipBoc	34	21	0	35	10	10	0	0	4.90798	5.16129	EtOH	NA	Diwater	50	55	Haider2
A-nBuOx-A	Vorinostat	None	MeOx	MeOx	nBuOx	None	MeOx	PipBoc	34	22	0	35	10	2	0	0	14.8352	87.0968	EtOH	NA	Diwater	50	55	Haider2
A-PentOx-A	Vorinostat	None	MeOx	MeOx	PentOx	None	MeOx	PipBoc	34	21	0	35	10	2	0	0	16.6667	100	EtOH	NA	Diwater	50	55	Haider2
A-nPrOzi-A	Vorinostat	None	MeOx	MeOx	nPrOzi	None	MeOx	PipBoc	34	19	0	35	10	2	0	0	15.3005	90.3226	EtOH	NA	Diwater	50	55	Haider2
A-nBuOzi-A	Vorinostat	None	MeOx	MeOx	nBuOzi	None	MeOx	PipBoc	34	21	0	35	10	2	0	0	16.2162	96.7742	EtOH	NA	Diwater	50	55	Haider2
A-nBuOx-A	Vorinostat	None	MeOx	MeOx	nBuOx	None	MeOx	PipBoc	34	22	0	35	10	4	0	0	15.7609	46.7742	EtOH	NA	Diwater	50	55	Haider2
A-PentOx-A	Vorinostat	None	MeOx	MeOx	PentOx	None	MeOx	PipBoc	34	21	0	35	10	4	0	0	14.8352	43.5484	EtOH	NA	Diwater	50	55	Haider2
A-nPrOzi-A	Vorinostat	None	MeOx	MeOx	nPrOzi	None	MeOx	PipBoc	34	19	0	35	10	4	0	0	11.9318	33.871	EtOH	NA	Diwater	50	55	Haider2
A-nBuOzi-A	Vorinostat	None	MeOx	MeOx	nBuOzi	None	MeOx	PipBoc	34	21	0	35	10	4	0	0	10.9195	30.6452	EtOH	NA	Diwater	50	55	Haider2
A-nBuOx-A	Vorinostat	None	MeOx	MeOx	nBuOx	None	MeOx	PipBoc	34	22	0	35	10	6	0	0	15.7609	31.1828	EtOH	NA	Diwater	50	55	Haider2
A-PentOx-A	Vorinostat	None	MeOx	MeOx	PentOx	None	MeOx	PipBoc	34	21	0	35	10	6	0	0	10.4046	19.3548	EtOH	NA	Diwater	50	55	Haider2
A-nPrOzi-A	Vorinostat	None	MeOx	MeOx	nPrOzi	None	MeOx	PipBoc	34	19	0	35	10	6	0	0	3.72671	6.45161	EtOH	NA	Diwater	50	55	Haider2
A-nBuOzi-A	Vorinostat	None	MeOx	MeOx	nBuOzi	None	MeOx	PipBoc	34	21	0	35	10	6	0	0	11.9318	22.5806	EtOH	NA	Diwater	50	55	Haider2
A-nBuOx-A	Vorinostat	None	MeOx	MeOx	nBuOx	None	MeOx	PipBoc	34	22	0	35	10	8	0	0	10.9195	15.3226	EtOH	NA	Diwater	50	55	Haider2
A-PentOx-A	Vorinostat	None	MeOx	MeOx	PentOx	None	MeOx	PipBoc	34	21	0	35	10	8	0	0	8.82353	12.0968	EtOH	NA	Diwater	50	55	Haider2
A-nPrOzi-A	Vorinostat	None	MeOx	MeOx	nPrOzi	None	MeOx	PipBoc	34	19	0	35	10	8	0	0	0	0	EtOH	NA	Diwater	50	55	Haider2
A-nBuOzi-A	Vorinostat	None	MeOx	MeOx	nBuOzi	None	MeOx	PipBoc	34	21	0	35	10	8	0	0	9.88372	13.7097	EtOH	NA	Diwater	50	55	Haider2
A-nBuOx-A	Vorinostat	None	MeOx	MeOx	nBuOx	None	MeOx	PipBoc	34	22	0	35	10	10	0	0	17.1123	20.6452	EtOH	NA	Diwater	50	55	Haider2
A-PentOx-A	Vorinostat	None	MeOx	MeOx	PentOx	None	MeOx	PipBoc	34	21	0	35	10	10	0	0	10.4046	11.6129	EtOH	NA	Diwater	50	55	Haider2
A-nPrOzi-A	Vorinostat	None	MeOx	MeOx	nPrOzi	None	MeOx	PipBoc	34	19	0	35	10	10	0	0	0	0	EtOH	NA	Diwater	50	55	Haider2
A-nBuOzi-A	Vorinostat	None	MeOx	MeOx	nBuOzi	None	MeOx	PipBoc	34	21	0	35	10	10	0	0	9.35673	10.3226	EtOH	NA	Diwater	50	55	Haider2
A-nBuOx-A	Bexarotene	None	MeOx	MeOx	nBuOx	None	MeOx	PipBoc	34	22	0	35	10	2	0	0	4.06977	21.2121	EtOH	NA	Diwater	50	55	Haider2
A-PentOx-A	Bexarotene	None	MeOx	MeOx	PentOx	None	MeOx	PipBoc	34	21	0	35	10	2	0	0	4.06977	21.2121	EtOH	NA	Diwater	50	55	Haider2
A-nPrOzi-A	Bexarotene	None	MeOx	MeOx	nPrOzi	None	MeOx	PipBoc	34	19	0	35	10	2	0	0	0.60241	3.0303	EtOH	NA	Diwater	50	55	Haider2
A-nBuOzi-A	Bexarotene	None	MeOx	MeOx	nBuOzi	None	MeOx	PipBoc	34	21	0	35	10	2	0	0	1.78571	9.09091	EtOH	NA	Diwater	50	55	Haider2
A-nBuOx-A	Bexarotene	None	MeOx	MeOx	nBuOx	None	MeOx	PipBoc	34	22	0	35	10	4	0	0	9.83607	27.2727	EtOH	NA	Diwater	50	55	Haider2
A-PentOx-A	Bexarotene	None	MeOx	MeOx	PentOx	None	MeOx	PipBoc	34	21	0	35	10	4	0	0	5.71429	15.1515	EtOH	NA	Diwater	50	55	Haider2
A-nPrOzi-A	Bexarotene	None	MeOx	MeOx	nPrOzi	None	MeOx	PipBoc	34	19	0	35	10	4	0	0	2.36686	6.06061	EtOH	NA	Diwater	50	55	Haider2
A-nBuOzi-A	Bexarotene	None	MeOx	MeOx	nBuOzi	None	MeOx	PipBoc	34	21	0	35	10	4	0	0	3.50877	9.09091	EtOH	NA	Diwater	50	55	Haider2
A-nBuOx-A	Bexarotene	None	MeOx	MeOx	nBuOx	None	MeOx	PipBoc	34	22	0	35	10	6	0	0	6.25	11.1111	EtOH	NA	Diwater	50	55	Haider2
A-PentOx-A	Bexarotene	None	MeOx	MeOx	PentOx	None	MeOx	PipBoc	34	21	0	35	10	6	0	0	6.25	11.1111	EtOH	NA	Diwater	50	55	Haider2
A-nPrOzi-A	Bexarotene	None	MeOx	MeOx	nPrOzi	None	MeOx	PipBoc	34	19	0	35	10	6	0	0	4.62428	8.08081	EtOH	NA	Diwater	50	55	Haider2
A-nBuOzi-A	Bexarotene	None	MeOx	MeOx	nBuOzi	None	MeOx	PipBoc	34	21	0	35	10	6	0	0	5.17241	9.09091	EtOH	NA	Diwater	50	55	Haider2
A-nBuOx-A	Bexarotene	None	MeOx	MeOx	nBuOx	None	MeOx	PipBoc	34	22	0	35	10	8	0	0	4.62428	6.06061	EtOH	NA	Diwater	50	55	Haider2
A-PentOx-A	Bexarotene	None	MeOx	MeOx	PentOx	None	MeOx	PipBoc	34	21	0	35	10	8	0	0	5.71429	7.57576	EtOH	NA	Diwater	50	55	Haider2
A-nPrOzi-A	Bexarotene	None	MeOx	MeOx	nPrOzi	None	MeOx	PipBoc	34	19	0	35	10	8	0	0	1.78571	2.27273	EtOH	NA	Diwater	50	55	Haider2
A-nBuOzi-A	Bexarotene	None	MeOx	MeOx	nBuOzi	None	MeOx	PipBoc	34	21	0	35	10	8	0	0	2.36686	3.0303	EtOH	NA	Diwater	50	55	Haider2
A-nBuOx-A	Bexarotene	None	MeOx	MeOx	nBuOx	None	MeOx	PipBoc	34	22	0	35	10	10	0	0	4.62428	4.84848	EtOH	NA	Diwater	50	55	Haider2
A-PentOx-A	Bexarotene	None	MeOx	MeOx	PentOx	None	MeOx	PipBoc	34	21	0	35	10	10	0	0	4.06977	4.24242	EtOH	NA	Diwater	50	55	Haider2
A-nPrOzi-A	Bexarotene	None	MeOx	MeOx	nPrOzi	None	MeOx	PipBoc	34	19	0	35	10	10	0	0	4.06977	4.24242	EtOH	NA	Diwater	50	55	Haider2
A-nBuOzi-A	Bexarotene	None	MeOx	MeOx	nBuOzi	None	MeOx	PipBoc	34	21	0	35	10	10	0	0	2.94118	3.0303	EtOH	NA	Diwater	50	55	Haider2
A-nBuOx-A	Cabazitaxel	None	MeOx	MeOx	nBuOx	None	MeOx	PipBoc	34	22	0	35	10	2	0	0	16.4773	98.6395	EtOH	NA	Diwater	50	55	Haider2
A-PentOx-A	Cabazitaxel	None	MeOx	MeOx	PentOx	None	MeOx	PipBoc	34	21	0	35	10	2	0	0	13.5294	78.2313	EtOH	NA	Diwater	50	55	Haider2
A-nPrOzi-A	Cabazitaxel	None	MeOx	MeOx	nPrOzi	None	MeOx	PipBoc	34	19	0	35	10	2	0	0	10.3659	57.8231	EtOH	NA	Diwater	50	55	Haider2
A-nBuOzi-A	Cabazitaxel	None	MeOx	MeOx	nBuOzi	None	MeOx	PipBoc	34	21	0	35	10	2	0	0	15.5172	91.8367	EtOH	NA	Diwater	50	55	Haider2
A-nBuOx-A	Cabazitaxel	None	MeOx	MeOx	nBuOx	None	MeOx	PipBoc	34	22	0	35	10	4	0	0	28.2927	98.6395	EtOH	NA	Diwater	50	55	Haider2
A-PentOx-A	Cabazitaxel	None	MeOx	MeOx	PentOx	None	MeOx	PipBoc	34	21	0	35	10	4	0	0	25.7576	86.7347	EtOH	NA	Diwater	50	55	Haider2
A-nPrOzi-A	Cabazitaxel	None	MeOx	MeOx	nPrOzi	None	MeOx	PipBoc	34	19	0	35	10	4	0	0	13.0178	37.415	EtOH	NA	Diwater	50	55	Haider2
A-nBuOzi-A	Cabazitaxel	None	MeOx	MeOx	nBuOzi	None	MeOx	PipBoc	34	21	0	35	10	4	0	0	26.5	90.1361	EtOH	NA	Diwater	50	55	Haider2
A-nBuOx-A	Cabazitaxel	None	MeOx	MeOx	nBuOx	None	MeOx	PipBoc	34	22	0	35	10	6	0	0	37.5	100	EtOH	NA	Diwater	50	55	Haider2
A-PentOx-A	Cabazitaxel	None	MeOx	MeOx	PentOx	None	MeOx	PipBoc	34	21	0	35	10	6	0	0	34.9558	89.5692	EtOH	NA	Diwater	50	55	Haider2
A-nPrOzi-A	Cabazitaxel	None	MeOx	MeOx	nPrOzi	None	MeOx	PipBoc	34	19	0	35	10	6	0	0	9.25926	17.0068	EtOH	NA	Diwater	50	55	Haider2
A-nBuOzi-A	Cabazitaxel	None	MeOx	MeOx	nBuOzi	None	MeOx	PipBoc	34	21	0	35	10	6	0	0	35.2423	90.7029	EtOH	NA	Diwater	50	55	Haider2
A-nBuOx-A	Cabazitaxel	None	MeOx	MeOx	nBuOx	None	MeOx	PipBoc	34	22	0	35	10	8	0	0	44.4444	100	EtOH	NA	Diwater	50	55	Haider2
A-PentOx-A	Cabazitaxel	None	MeOx	MeOx	PentOx	None	MeOx	PipBoc	34	21	0	35	10	8	0	0	40.4858	85.034	EtOH	NA	Diwater	50	55	Haider2
A-nPrOzi-A	Cabazitaxel	None	MeOx	MeOx	nPrOzi	None	MeOx	PipBoc	34	19	0	35	10	8	0	0	4.54545	5.95238	EtOH	NA	Diwater	50	55	Haider2
A-nBuOzi-A	Cabazitaxel	None	MeOx	MeOx	nBuOzi	None	MeOx	PipBoc	34	21	0	35	10	8	0	0	40.7258	85.8844	EtOH	NA	Diwater	50	55	Haider2
A-nBuOx-A	Cabazitaxel	None	MeOx	MeOx	nBuOx	None	MeOx	PipBoc	34	22	0	35	10	10	0	0	50	100	EtOH	NA	Diwater	50	55	Haider2
A-PentOx-A	Cabazitaxel	None	MeOx	MeOx	PentOx	None	MeOx	PipBoc	34	21	0	35	10	10	0	0	45.7565	84.3537	EtOH	NA	Diwater	50	55	Haider2
A-nPrOzi-A	Cabazitaxel	None	MeOx	MeOx	nPrOzi	None	MeOx	PipBoc	34	19	0	35	10	10	0	0	3.28947	3.40136	EtOH	NA	Diwater	50	55	Haider2
A-nBuOzi-A	Cabazitaxel	None	MeOx	MeOx	nBuOzi	None	MeOx	PipBoc	34	21	0	35	10	10	0	0	34.9558	53.7415	EtOH	NA	Diwater	50	55	Haider2
A-nBuOx-A	Bortezomib	None	MeOx	MeOx	nBuOx	None	MeOx	PipBoc	34	22	0	35	10	2	0	0	8.88889	48.7805	EtOH	NA	Diwater	50	55	Haider2
A-PentOx-A	Bortezomib	None	MeOx	MeOx	PentOx	None	MeOx	PipBoc	34	21	0	35	10	2	0	0	8.34575	45.5285	EtOH	NA	Diwater	50	55	Haider2
A-nPrOzi-A	Bortezomib	None	MeOx	MeOx	nPrOzi	None	MeOx	PipBoc	34	19	0	35	10	2	0	0	9.95608	55.2846	EtOH	NA	Diwater	50	55	Haider2
A-nBuOzi-A	Bortezomib	None	MeOx	MeOx	nBuOzi	None	MeOx	PipBoc	34	21	0	35	10	2	0	0	8.88889	48.7805	EtOH	NA	Diwater	50	55	Haider2
A-nBuOx-A	Bortezomib	None	MeOx	MeOx	nBuOx	None	MeOx	PipBoc	34	22	0	35	10	4	0	0	15.8687	47.1545	EtOH	NA	Diwater	50	55	Haider2
A-PentOx-A	Bortezomib	None	MeOx	MeOx	PentOx	None	MeOx	PipBoc	34	21	0	35	10	4	0	0	16.3265	48.7805	EtOH	NA	Diwater	50	55	Haider2
A-nPrOzi-A	Bortezomib	None	MeOx	MeOx	nPrOzi	None	MeOx	PipBoc	34	19	0	35	10	4	0	0	16.3265	48.7805	EtOH	NA	Diwater	50	55	Haider2
A-nBuOzi-A	Bortezomib	None	MeOx	MeOx	nBuOzi	None	MeOx	PipBoc	34	21	0	35	10	4	0	0	16.3265	48.7805	EtOH	NA	Diwater	50	55	Haider2
A-nBuOx-A	Bortezomib	None	MeOx	MeOx	nBuOx	None	MeOx	PipBoc	34	22	0	35	10	6	0	0	24.9084	55.2846	EtOH	NA	Diwater	50	55	Haider2
A-PentOx-A	Bortezomib	None	MeOx	MeOx	PentOx	None	MeOx	PipBoc	34	21	0	35	10	6	0	0	23.0288	49.8645	EtOH	NA	Diwater	50	55	Haider2
A-nPrOzi-A	Bortezomib	None	MeOx	MeOx	nPrOzi	None	MeOx	PipBoc	34	19	0	35	10	6	0	0	21.4559	45.5285	EtOH	NA	Diwater	50	55	Haider2
A-nBuOzi-A	Bortezomib	None	MeOx	MeOx	nBuOzi	None	MeOx	PipBoc	34	21	0	35	10	6	0	0	24.1677	53.1165	EtOH	NA	Diwater	50	55	Haider2
A-nBuOx-A	Bortezomib	None	MeOx	MeOx	nBuOx	None	MeOx	PipBoc	34	22	0	35	10	8	0	0	28.4051	49.5935	EtOH	NA	Diwater	50	55	Haider2
A-PentOx-A	Bortezomib	None	MeOx	MeOx	PentOx	None	MeOx	PipBoc	34	21	0	35	10	8	0	0	27.3908	47.1545	EtOH	NA	Diwater	50	55	Haider2
A-nPrOzi-A	Bortezomib	None	MeOx	MeOx	nPrOzi	None	MeOx	PipBoc	34	19	0	35	10	8	0	0	21.4559	34.1463	EtOH	NA	Diwater	50	55	Haider2
A-nBuOzi-A	Bortezomib	None	MeOx	MeOx	nBuOzi	None	MeOx	PipBoc	34	21	0	35	10	8	0	0	23.4122	38.2114	EtOH	NA	Diwater	50	55	Haider2
A-nBuOx-A	Bortezomib	None	MeOx	MeOx	nBuOx	None	MeOx	PipBoc	34	22	0	35	10	10	0	0	23.7918	31.2195	EtOH	NA	Diwater	50	55	Haider2
A-PentOx-A	Bortezomib	None	MeOx	MeOx	PentOx	None	MeOx	PipBoc	34	21	0	35	10	10	0	0	31.8937	46.8293	EtOH	NA	Diwater	50	55	Haider2
A-nPrOzi-A	Bortezomib	None	MeOx	MeOx	nPrOzi	None	MeOx	PipBoc	34	19	0	35	10	10	0	0	21.0526	26.6667	EtOH	NA	Diwater	50	55	Haider2
A-nBuOzi-A	Bortezomib	None	MeOx	MeOx	nBuOzi	None	MeOx	PipBoc	34	21	0	35	10	10	0	0	27.7321	38.374	EtOH	NA	Diwater	50	55	Haider2
A-nBuOx-A	Cannabidiol	None	MeOx	MeOx	nBuOx	None	MeOx	PipBoc	34	22	0	35	10	2	0	0	15.3705	90.8108	EtOH	NA	Diwater	50	55	Haider2
A-PentOx-A	Cannabidiol	None	MeOx	MeOx	PentOx	None	MeOx	PipBoc	34	21	0	35	10	2	0	0	9.7561	54.0541	EtOH	NA	Diwater	50	55	Haider2
A-nPrOzi-A	Cannabidiol	None	MeOx	MeOx	nPrOzi	None	MeOx	PipBoc	34	19	0	35	10	2	0	0	14.1133	82.1622	EtOH	NA	Diwater	50	55	Haider2
A-nBuOzi-A	Cannabidiol	None	MeOx	MeOx	nBuOzi	None	MeOx	PipBoc	34	21	0	35	10	2	0	0	15.0597	88.6486	EtOH	NA	Diwater	50	55	Haider2
A-nBuOx-A	Cannabidiol	None	MeOx	MeOx	nBuOx	None	MeOx	PipBoc	34	22	0	35	10	4	0	0	13.4705	38.9189	EtOH	NA	Diwater	50	55	Haider2
A-PentOx-A	Cannabidiol	None	MeOx	MeOx	PentOx	None	MeOx	PipBoc	34	21	0	35	10	4	0	0	3.7461	9.72973	EtOH	NA	Diwater	50	55	Haider2
A-nPrOzi-A	Cannabidiol	None	MeOx	MeOx	nPrOzi	None	MeOx	PipBoc	34	19	0	35	10	4	0	0	23.2365	75.6757	EtOH	NA	Diwater	50	55	Haider2
A-nBuOzi-A	Cannabidiol	None	MeOx	MeOx	nBuOzi	None	MeOx	PipBoc	34	21	0	35	10	4	0	0	24.9797	83.2432	EtOH	NA	Diwater	50	55	Haider2
A-nBuOx-A	Cannabidiol	None	MeOx	MeOx	nBuOx	None	MeOx	PipBoc	34	22	0	35	10	6	0	0	14.1133	27.3874	EtOH	NA	Diwater	50	55	Haider2
A-PentOx-A	Cannabidiol	None	MeOx	MeOx	PentOx	None	MeOx	PipBoc	34	21	0	35	10	6	0	0	2.52898	4.32432	EtOH	NA	Diwater	50	55	Haider2
A-nPrOzi-A	Cannabidiol	None	MeOx	MeOx	nPrOzi	None	MeOx	PipBoc	34	19	0	35	10	6	0	0	0.430571	0.720721	EtOH	NA	Diwater	50	55	Haider2
A-nBuOzi-A	Cannabidiol	None	MeOx	MeOx	nBuOzi	None	MeOx	PipBoc	34	21	0	35	10	6	0	0	0.430571	0.720721	EtOH	NA	Diwater	50	55	Haider2
A-nBuOx-A	Cannabidiol	None	MeOx	MeOx	nBuOx	None	MeOx	PipBoc	34	22	0	35	10	8	0	0	13.1455	18.9189	EtOH	NA	Diwater	50	55	Haider2
A-PentOx-A	Cannabidiol	None	MeOx	MeOx	PentOx	None	MeOx	PipBoc	34	21	0	35	10	8	0	0	6.47118	8.64865	EtOH	NA	Diwater	50	55	Haider2
A-nPrOzi-A	Cannabidiol	None	MeOx	MeOx	nPrOzi	None	MeOx	PipBoc	34	19	0	35	10	8	0	0	2.93809	3.78378	EtOH	NA	Diwater	50	55	Haider2
A-nBuOzi-A	Cannabidiol	None	MeOx	MeOx	nBuOzi	None	MeOx	PipBoc	34	21	0	35	10	8	0	0	1.28068	1.62162	EtOH	NA	Diwater	50	55	Haider2
A-nBuOx-A	Cannabidiol	None	MeOx	MeOx	nBuOx	None	MeOx	PipBoc	34	22	0	35	10	10	0	0	2.52898	2.59459	EtOH	NA	Diwater	50	55	Haider2
A-PentOx-A	Cannabidiol	None	MeOx	MeOx	PentOx	None	MeOx	PipBoc	34	21	0	35	10	10	0	0	1.28068	1.2973	EtOH	NA	Diwater	50	55	Haider2
A-nPrOzi-A	Cannabidiol	None	MeOx	MeOx	nPrOzi	None	MeOx	PipBoc	34	19	0	35	10	10	0	0	2.1164	2.16216	EtOH	NA	Diwater	50	55	Haider2
A-nBuOzi-A	Cannabidiol	None	MeOx	MeOx	nBuOzi	None	MeOx	PipBoc	34	21	0	35	10	10	0	0	0.857449	0.864865	EtOH	NA	Diwater	50	55	Haider2
A-nBuOx-A	Celecoxib	None	MeOx	MeOx	nBuOx	None	MeOx	PipBoc	34	22	0	35	10	2	0	0	16.6667	100	EtOH	NA	Diwater	50	55	Haider2
A-PentOx-A	Celecoxib	None	MeOx	MeOx	PentOx	None	MeOx	PipBoc	34	21	0	35	10	2	0	0	16.6667	100	EtOH	NA	Diwater	50	55	Haider2
A-nPrOzi-A	Celecoxib	None	MeOx	MeOx	nPrOzi	None	MeOx	PipBoc	34	19	0	35	10	2	0	0	16.6667	100	EtOH	NA	Diwater	50	55	Haider2
A-nBuOzi-A	Celecoxib	None	MeOx	MeOx	nBuOzi	None	MeOx	PipBoc	34	21	0	35	10	2	0	0	16.6667	100	EtOH	NA	Diwater	50	55	Haider2
A-nBuOx-A	Celecoxib	None	MeOx	MeOx	nBuOx	None	MeOx	PipBoc	34	22	0	35	10	4	0	0	28.2425	98.3957	EtOH	NA	Diwater	50	55	Haider2
A-PentOx-A	Celecoxib	None	MeOx	MeOx	PentOx	None	MeOx	PipBoc	34	21	0	35	10	4	0	0	24.5359	81.2834	EtOH	NA	Diwater	50	55	Haider2
A-nPrOzi-A	Celecoxib	None	MeOx	MeOx	nPrOzi	None	MeOx	PipBoc	34	19	0	35	10	4	0	0	28.5714	100	EtOH	NA	Diwater	50	55	Haider2
A-nBuOzi-A	Celecoxib	None	MeOx	MeOx	nBuOzi	None	MeOx	PipBoc	34	21	0	35	10	4	0	0	28.5714	100	EtOH	NA	Diwater	50	55	Haider2
A-nBuOx-A	Celecoxib	None	MeOx	MeOx	nBuOx	None	MeOx	PipBoc	34	22	0	35	10	6	0	0	32.7822	81.2834	EtOH	NA	Diwater	50	55	Haider2
A-PentOx-A	Celecoxib	None	MeOx	MeOx	PentOx	None	MeOx	PipBoc	34	21	0	35	10	6	0	0	27.1239	62.0321	EtOH	NA	Diwater	50	55	Haider2
A-nPrOzi-A	Celecoxib	None	MeOx	MeOx	nPrOzi	None	MeOx	PipBoc	34	19	0	35	10	6	0	0	26.4359	59.893	EtOH	NA	Diwater	50	55	Haider2
A-nBuOzi-A	Celecoxib	None	MeOx	MeOx	nBuOzi	None	MeOx	PipBoc	34	21	0	35	10	6	0	0	19.6045	40.6417	EtOH	NA	Diwater	50	55	Haider2
A-nBuOx-A	Celecoxib	None	MeOx	MeOx	nBuOx	None	MeOx	PipBoc	34	22	0	35	10	8	0	0	15.5375	22.9947	EtOH	NA	Diwater	50	55	Haider2
A-PentOx-A	Celecoxib	None	MeOx	MeOx	PentOx	None	MeOx	PipBoc	34	21	0	35	10	8	0	0	23.0453	37.4332	EtOH	NA	Diwater	50	55	Haider2
A-nPrOzi-A	Celecoxib	None	MeOx	MeOx	nPrOzi	None	MeOx	PipBoc	34	19	0	35	10	8	0	0	2.90758	3.74332	EtOH	NA	Diwater	50	55	Haider2
A-nBuOzi-A	Celecoxib	None	MeOx	MeOx	nBuOzi	None	MeOx	PipBoc	34	21	0	35	10	8	0	0	13.6657	19.7861	EtOH	NA	Diwater	50	55	Haider2
A-nBuOx-A	Celecoxib	None	MeOx	MeOx	nBuOx	None	MeOx	PipBoc	34	22	0	35	10	10	0	0	22.5352	29.0909	EtOH	NA	Diwater	50	55	Haider2
A-PentOx-A	Celecoxib	None	MeOx	MeOx	PentOx	None	MeOx	PipBoc	34	21	0	35	10	10	0	0	14.9227	17.5401	EtOH	NA	Diwater	50	55	Haider2
A-nPrOzi-A	Celecoxib	None	MeOx	MeOx	nPrOzi	None	MeOx	PipBoc	34	19	0	35	10	10	0	0	1.68244	1.71123	EtOH	NA	Diwater	50	55	Haider2
A-nBuOzi-A	Celecoxib	None	MeOx	MeOx	nBuOzi	None	MeOx	PipBoc	34	21	0	35	10	10	0	0	12.3711	14.1176	EtOH	NA	Diwater	50	55	Haider2
A-nBuOx-A	Clotrimazole	None	MeOx	MeOx	nBuOx	None	MeOx	PipBoc	34	22	0	35	10	2	0	0	13.7097	79.4393	EtOH	NA	Diwater	50	55	Haider2
A-PentOx-A	Clotrimazole	None	MeOx	MeOx	PentOx	None	MeOx	PipBoc	34	21	0	35	10	2	0	0	15.0794	88.785	EtOH	NA	Diwater	50	55	Haider2
A-nPrOzi-A	Clotrimazole	None	MeOx	MeOx	nPrOzi	None	MeOx	PipBoc	34	19	0	35	10	2	0	0	0.925926	4.6729	EtOH	NA	Diwater	50	55	Haider2
A-nBuOzi-A	Clotrimazole	None	MeOx	MeOx	nBuOzi	None	MeOx	PipBoc	34	21	0	35	10	2	0	0	16.4062	98.1308	EtOH	NA	Diwater	50	55	Haider2
A-nBuOx-A	Clotrimazole	None	MeOx	MeOx	nBuOx	None	MeOx	PipBoc	34	22	0	35	10	4	0	0	13.7097	39.7196	EtOH	NA	Diwater	50	55	Haider2
A-PentOx-A	Clotrimazole	None	MeOx	MeOx	PentOx	None	MeOx	PipBoc	34	21	0	35	10	4	0	0	28.5714	100	EtOH	NA	Diwater	50	55	Haider2
A-nPrOzi-A	Clotrimazole	None	MeOx	MeOx	nPrOzi	None	MeOx	PipBoc	34	19	0	35	10	4	0	0	2.72727	7.00935	EtOH	NA	Diwater	50	55	Haider2
A-nBuOzi-A	Clotrimazole	None	MeOx	MeOx	nBuOzi	None	MeOx	PipBoc	34	21	0	35	10	4	0	0	18.9394	58.4112	EtOH	NA	Diwater	50	55	Haider2
A-nBuOx-A	Clotrimazole	None	MeOx	MeOx	nBuOx	None	MeOx	PipBoc	34	22	0	35	10	6	0	0	16.4062	32.7103	EtOH	NA	Diwater	50	55	Haider2
A-PentOx-A	Clotrimazole	None	MeOx	MeOx	PentOx	None	MeOx	PipBoc	34	21	0	35	10	6	0	0	35.9281	93.4579	EtOH	NA	Diwater	50	55	Haider2
A-nPrOzi-A	Clotrimazole	None	MeOx	MeOx	nPrOzi	None	MeOx	PipBoc	34	19	0	35	10	6	0	0	1.83486	3.11526	EtOH	NA	Diwater	50	55	Haider2
A-nBuOzi-A	Clotrimazole	None	MeOx	MeOx	nBuOzi	None	MeOx	PipBoc	34	21	0	35	10	6	0	0	23.5714	51.4019	EtOH	NA	Diwater	50	55	Haider2
A-nBuOx-A	Clotrimazole	None	MeOx	MeOx	nBuOx	None	MeOx	PipBoc	34	22	0	35	10	8	0	0	18.3206	28.0374	EtOH	NA	Diwater	50	55	Haider2
A-PentOx-A	Clotrimazole	None	MeOx	MeOx	PentOx	None	MeOx	PipBoc	34	21	0	35	10	8	0	0	38.5057	78.271	EtOH	NA	Diwater	50	55	Haider2
A-nPrOzi-A	Clotrimazole	None	MeOx	MeOx	nPrOzi	None	MeOx	PipBoc	34	19	0	35	10	8	0	0	3.6036	4.6729	EtOH	NA	Diwater	50	55	Haider2
A-nBuOzi-A	Clotrimazole	None	MeOx	MeOx	nBuOzi	None	MeOx	PipBoc	34	21	0	35	10	8	0	0	25.6944	43.2243	EtOH	NA	Diwater	50	55	Haider2
A-nBuOx-A	Clotrimazole	None	MeOx	MeOx	nBuOx	None	MeOx	PipBoc	34	22	0	35	10	10	0	0	20.7407	26.1682	EtOH	NA	Diwater	50	55	Haider2
A-PentOx-A	Clotrimazole	None	MeOx	MeOx	PentOx	None	MeOx	PipBoc	34	21	0	35	10	10	0	0	50	100	EtOH	NA	Diwater	50	55	Haider2
A-nPrOzi-A	Clotrimazole	None	MeOx	MeOx	nPrOzi	None	MeOx	PipBoc	34	19	0	35	10	10	0	0	2.72727	2.80374	EtOH	NA	Diwater	50	55	Haider2
A-nBuOzi-A	Clotrimazole	None	MeOx	MeOx	nBuOzi	None	MeOx	PipBoc	34	21	0	35	10	10	0	0	30.9677	44.8598	EtOH	NA	Diwater	50	55	Haider2
A-nBuOx-A	Genistein	None	MeOx	MeOx	nBuOx	None	MeOx	PipBoc	34	22	0	35	10	2	0	0	16.6667	100	EtOH	NA	Diwater	50	55	Haider2
A-PentOx-A	Genistein	None	MeOx	MeOx	PentOx	None	MeOx	PipBoc	34	21	0	35	10	2	0	0	16.2562	97.0588	EtOH	NA	Diwater	50	55	Haider2
A-nPrOzi-A	Genistein	None	MeOx	MeOx	nPrOzi	None	MeOx	PipBoc	34	19	0	35	10	2	0	0	16.2562	97.0588	EtOH	NA	Diwater	50	55	Haider2
A-nBuOzi-A	Genistein	None	MeOx	MeOx	nBuOzi	None	MeOx	PipBoc	34	21	0	35	10	2	0	0	16.2562	97.0588	EtOH	NA	Diwater	50	55	Haider2
A-nBuOx-A	Genistein	None	MeOx	MeOx	nBuOx	None	MeOx	PipBoc	34	22	0	35	10	4	0	0	28.5714	100	EtOH	NA	Diwater	50	55	Haider2
A-PentOx-A	Genistein	None	MeOx	MeOx	PentOx	None	MeOx	PipBoc	34	21	0	35	10	4	0	0	10.2902	28.6765	EtOH	NA	Diwater	50	55	Haider2
A-nPrOzi-A	Genistein	None	MeOx	MeOx	nPrOzi	None	MeOx	PipBoc	34	19	0	35	10	4	0	0	22.5513	72.7941	EtOH	NA	Diwater	50	55	Haider2
A-nBuOzi-A	Genistein	None	MeOx	MeOx	nBuOzi	None	MeOx	PipBoc	34	21	0	35	10	4	0	0	26.087	88.2353	EtOH	NA	Diwater	50	55	Haider2
A-nBuOx-A	Genistein	None	MeOx	MeOx	nBuOx	None	MeOx	PipBoc	34	22	0	35	10	6	0	0	28.8703	67.6471	EtOH	NA	Diwater	50	55	Haider2
A-PentOx-A	Genistein	None	MeOx	MeOx	PentOx	None	MeOx	PipBoc	34	21	0	35	10	6	0	0	12.3711	23.5294	EtOH	NA	Diwater	50	55	Haider2
A-nPrOzi-A	Genistein	None	MeOx	MeOx	nPrOzi	None	MeOx	PipBoc	34	19	0	35	10	6	0	0	27.5053	63.2353	EtOH	NA	Diwater	50	55	Haider2
A-nBuOzi-A	Genistein	None	MeOx	MeOx	nBuOzi	None	MeOx	PipBoc	34	21	0	35	10	6	0	0	30.1848	72.0588	EtOH	NA	Diwater	50	55	Haider2
A-nBuOx-A	Genistein	None	MeOx	MeOx	nBuOx	None	MeOx	PipBoc	34	22	0	35	10	8	0	0	13.7056	19.8529	EtOH	NA	Diwater	50	55	Haider2
A-PentOx-A	Genistein	None	MeOx	MeOx	PentOx	None	MeOx	PipBoc	34	21	0	35	10	8	0	0	13.0435	18.75	EtOH	NA	Diwater	50	55	Haider2
A-nPrOzi-A	Genistein	None	MeOx	MeOx	nPrOzi	None	MeOx	PipBoc	34	19	0	35	10	8	0	0	11.6883	16.5441	EtOH	NA	Diwater	50	55	Haider2
A-nBuOzi-A	Genistein	None	MeOx	MeOx	nBuOzi	None	MeOx	PipBoc	34	21	0	35	10	8	0	0	11.6883	16.5441	EtOH	NA	Diwater	50	55	Haider2
A-nBuOx-A	Genistein	None	MeOx	MeOx	nBuOx	None	MeOx	PipBoc	34	22	0	35	10	10	0	0	11.6883	13.2353	EtOH	NA	Diwater	50	55	Haider2
A-PentOx-A	Genistein	None	MeOx	MeOx	PentOx	None	MeOx	PipBoc	34	21	0	35	10	10	0	0	8.84718	9.70588	EtOH	NA	Diwater	50	55	Haider2
A-nPrOzi-A	Genistein	None	MeOx	MeOx	nPrOzi	None	MeOx	PipBoc	34	19	0	35	10	10	0	0	10.2902	11.4706	EtOH	NA	Diwater	50	55	Haider2
A-nBuOzi-A	Genistein	None	MeOx	MeOx	nBuOzi	None	MeOx	PipBoc	34	21	0	35	10	10	0	0	10.2902	11.4706	EtOH	NA	Diwater	50	55	Haider2
A-nBuOx-A	Lapatinib	None	MeOx	MeOx	nBuOx	None	MeOx	PipBoc	34	22	0	35	10	2	0	0	15.7706	93.617	MeOH	NA	Diwater	50	55	Haider2
A-PentOx-A	Lapatinib	None	MeOx	MeOx	PentOx	None	MeOx	PipBoc	34	21	0	35	10	2	0	0	15.7706	93.617	MeOH	NA	Diwater	50	55	Haider2
A-nPrOzi-A	Lapatinib	None	MeOx	MeOx	nPrOzi	None	MeOx	PipBoc	34	19	0	35	10	2	0	0	13.2841	76.5957	MeOH	NA	Diwater	50	55	Haider2
A-nBuOzi-A	Lapatinib	None	MeOx	MeOx	nBuOzi	None	MeOx	PipBoc	34	21	0	35	10	2	0	0	9.96169	55.3191	MeOH	NA	Diwater	50	55	Haider2
A-nBuOx-A	Lapatinib	None	MeOx	MeOx	nBuOx	None	MeOx	PipBoc	34	22	0	35	10	4	0	0	21.9269	70.2128	MeOH	NA	Diwater	50	55	Haider2
A-PentOx-A	Lapatinib	None	MeOx	MeOx	PentOx	None	MeOx	PipBoc	34	21	0	35	10	4	0	0	25.8675	87.234	MeOH	NA	Diwater	50	55	Haider2
A-nPrOzi-A	Lapatinib	None	MeOx	MeOx	nPrOzi	None	MeOx	PipBoc	34	19	0	35	10	4	0	0	11.985	34.0426	MeOH	NA	Diwater	50	55	Haider2
A-nBuOzi-A	Lapatinib	None	MeOx	MeOx	nBuOzi	None	MeOx	PipBoc	34	21	0	35	10	4	0	0	22.4422	72.3404	MeOH	NA	Diwater	50	55	Haider2
A-nBuOx-A	Lapatinib	None	MeOx	MeOx	nBuOx	None	MeOx	PipBoc	34	22	0	35	10	6	0	0	25.3968	56.7376	MeOH	NA	Diwater	50	55	Haider2
A-PentOx-A	Lapatinib	None	MeOx	MeOx	PentOx	None	MeOx	PipBoc	34	21	0	35	10	6	0	0	35.9673	93.617	MeOH	NA	Diwater	50	55	Haider2
A-nPrOzi-A	Lapatinib	None	MeOx	MeOx	nPrOzi	None	MeOx	PipBoc	34	19	0	35	10	6	0	0	9.96169	18.4397	MeOH	NA	Diwater	50	55	Haider2
A-nBuOzi-A	Lapatinib	None	MeOx	MeOx	nBuOzi	None	MeOx	PipBoc	34	21	0	35	10	6	0	0	11.985	22.695	MeOH	NA	Diwater	50	55	Haider2
A-nBuOx-A	Lapatinib	None	MeOx	MeOx	nBuOx	None	MeOx	PipBoc	34	22	0	35	10	8	0	0	14.5455	21.2766	MeOH	NA	Diwater	50	55	Haider2
A-PentOx-A	Lapatinib	None	MeOx	MeOx	PentOx	None	MeOx	PipBoc	34	21	0	35	10	8	0	0	35.6164	69.1489	MeOH	NA	Diwater	50	55	Haider2
A-nPrOzi-A	Lapatinib	None	MeOx	MeOx	nPrOzi	None	MeOx	PipBoc	34	19	0	35	10	8	0	0	9.96169	13.8298	MeOH	NA	Diwater	50	55	Haider2
A-nBuOzi-A	Lapatinib	None	MeOx	MeOx	nBuOzi	None	MeOx	PipBoc	34	21	0	35	10	8	0	0	11.985	17.0213	MeOH	NA	Diwater	50	55	Haider2
A-nBuOx-A	Lapatinib	None	MeOx	MeOx	nBuOx	None	MeOx	PipBoc	34	22	0	35	10	10	0	0	16.3701	19.5745	MeOH	NA	Diwater	50	55	Haider2
A-PentOx-A	Lapatinib	None	MeOx	MeOx	PentOx	None	MeOx	PipBoc	34	21	0	35	10	10	0	0	34.903	53.617	MeOH	NA	Diwater	50	55	Haider2
A-nPrOzi-A	Lapatinib	None	MeOx	MeOx	nPrOzi	None	MeOx	PipBoc	34	19	0	35	10	10	0	0	7.11462	7.65957	MeOH	NA	Diwater	50	55	Haider2
A-nBuOzi-A	Lapatinib	None	MeOx	MeOx	nBuOzi	None	MeOx	PipBoc	34	21	0	35	10	10	0	0	10.6464	11.9149	MeOH	NA	Diwater	50	55	Haider2
A-nBuOx-A	Sorafenib	None	MeOx	MeOx	nBuOx	None	MeOx	PipBoc	34	22	0	35	10	2	0	0	13.8686	80.5085	EtOH	NA	Diwater	50	55	Haider2
A-PentOx-A	Sorafenib	None	MeOx	MeOx	PentOx	None	MeOx	PipBoc	34	21	0	35	10	2	0	0	10.6061	59.322	EtOH	NA	Diwater	50	55	Haider2
A-nPrOzi-A	Sorafenib	None	MeOx	MeOx	nPrOzi	None	MeOx	PipBoc	34	19	0	35	10	2	0	0	7.08661	38.1356	EtOH	NA	Diwater	50	55	Haider2
A-nBuOzi-A	Sorafenib	None	MeOx	MeOx	nBuOzi	None	MeOx	PipBoc	34	21	0	35	10	2	0	0	2.47934	12.7119	EtOH	NA	Diwater	50	55	Haider2
A-nBuOx-A	Sorafenib	None	MeOx	MeOx	nBuOx	None	MeOx	PipBoc	34	22	0	35	10	4	0	0	4.06504	10.5932	EtOH	NA	Diwater	50	55	Haider2
A-PentOx-A	Sorafenib	None	MeOx	MeOx	PentOx	None	MeOx	PipBoc	34	21	0	35	10	4	0	0	22.3684	72.0339	EtOH	NA	Diwater	50	55	Haider2
A-nPrOzi-A	Sorafenib	None	MeOx	MeOx	nPrOzi	None	MeOx	PipBoc	34	19	0	35	10	4	0	0	15.7143	46.6102	EtOH	NA	Diwater	50	55	Haider2
A-nBuOzi-A	Sorafenib	None	MeOx	MeOx	nBuOzi	None	MeOx	PipBoc	34	21	0	35	10	4	0	0	4.06504	10.5932	EtOH	NA	Diwater	50	55	Haider2
A-nBuOx-A	Sorafenib	None	MeOx	MeOx	nBuOx	None	MeOx	PipBoc	34	22	0	35	10	6	0	0	2.47934	4.23729	EtOH	NA	Diwater	50	55	Haider2
A-PentOx-A	Sorafenib	None	MeOx	MeOx	PentOx	None	MeOx	PipBoc	34	21	0	35	10	6	0	0	29.7619	70.6215	EtOH	NA	Diwater	50	55	Haider2
A-nPrOzi-A	Sorafenib	None	MeOx	MeOx	nPrOzi	None	MeOx	PipBoc	34	19	0	35	10	6	0	0	23.3766	50.8475	EtOH	NA	Diwater	50	55	Haider2
A-nBuOzi-A	Sorafenib	None	MeOx	MeOx	nBuOzi	None	MeOx	PipBoc	34	21	0	35	10	6	0	0	1.66667	2.82486	EtOH	NA	Diwater	50	55	Haider2
A-nBuOx-A	Sorafenib	None	MeOx	MeOx	nBuOx	None	MeOx	PipBoc	34	22	0	35	10	8	0	0	2.47934	3.17797	EtOH	NA	Diwater	50	55	Haider2
A-PentOx-A	Sorafenib	None	MeOx	MeOx	PentOx	None	MeOx	PipBoc	34	21	0	35	10	8	0	0	13.8686	20.1271	EtOH	NA	Diwater	50	55	Haider2
A-nPrOzi-A	Sorafenib	None	MeOx	MeOx	nPrOzi	None	MeOx	PipBoc	34	19	0	35	10	8	0	0	36.2162	70.9746	EtOH	NA	Diwater	50	55	Haider2
A-nBuOzi-A	Sorafenib	None	MeOx	MeOx	nBuOzi	None	MeOx	PipBoc	34	21	0	35	10	8	0	0	3.27869	4.23729	EtOH	NA	Diwater	50	55	Haider2
A-nBuOx-A	Sorafenib	None	MeOx	MeOx	nBuOx	None	MeOx	PipBoc	34	22	0	35	10	10	0	0	0.840336	0.847458	EtOH	NA	Diwater	50	55	Haider2
A-PentOx-A	Sorafenib	None	MeOx	MeOx	PentOx	None	MeOx	PipBoc	34	21	0	35	10	10	0	0	11.2782	12.7119	EtOH	NA	Diwater	50	55	Haider2
A-nPrOzi-A	Sorafenib	None	MeOx	MeOx	nPrOzi	None	MeOx	PipBoc	34	19	0	35	10	10	0	0	21.8543	27.9661	EtOH	NA	Diwater	50	55	Haider2
A-nBuOzi-A	Sorafenib	None	MeOx	MeOx	nBuOzi	None	MeOx	PipBoc	34	21	0	35	10	10	0	0	7.08661	7.62712	EtOH	NA	Diwater	50	55	Haider2
A-nBuOx-A	Vismodegib	None	MeOx	MeOx	nBuOx	None	MeOx	PipBoc	34	22	0	35	10	2	0	0	15.1079	88.9831	EtOH	NA	Diwater	50	55	Haider2
A-PentOx-A	Vismodegib	None	MeOx	MeOx	PentOx	None	MeOx	PipBoc	34	21	0	35	10	2	0	0	15.7143	93.2203	EtOH	NA	Diwater	50	55	Haider2
A-nPrOzi-A	Vismodegib	None	MeOx	MeOx	nPrOzi	None	MeOx	PipBoc	34	19	0	35	10	2	0	0	9.92366	55.0847	EtOH	NA	Diwater	50	55	Haider2
A-nBuOzi-A	Vismodegib	None	MeOx	MeOx	nBuOzi	None	MeOx	PipBoc	34	21	0	35	10	2	0	0	7.8125	42.3729	EtOH	NA	Diwater	50	55	Haider2
A-nBuOx-A	Vismodegib	None	MeOx	MeOx	nBuOx	None	MeOx	PipBoc	34	22	0	35	10	4	0	0	25.7862	86.8644	EtOH	NA	Diwater	50	55	Haider2
A-PentOx-A	Vismodegib	None	MeOx	MeOx	PentOx	None	MeOx	PipBoc	34	21	0	35	10	4	0	0	27.1605	93.2203	EtOH	NA	Diwater	50	55	Haider2
A-nPrOzi-A	Vismodegib	None	MeOx	MeOx	nPrOzi	None	MeOx	PipBoc	34	19	0	35	10	4	0	0	26.25	88.9831	EtOH	NA	Diwater	50	55	Haider2
A-nBuOzi-A	Vismodegib	None	MeOx	MeOx	nBuOzi	None	MeOx	PipBoc	34	21	0	35	10	4	0	0	26.25	88.9831	EtOH	NA	Diwater	50	55	Haider2
A-nBuOx-A	Vismodegib	None	MeOx	MeOx	nBuOx	None	MeOx	PipBoc	34	22	0	35	10	6	0	0	35.8696	93.2203	EtOH	NA	Diwater	50	55	Haider2
A-PentOx-A	Vismodegib	None	MeOx	MeOx	PentOx	None	MeOx	PipBoc	34	21	0	35	10	6	0	0	35.8696	93.2203	EtOH	NA	Diwater	50	55	Haider2
A-nPrOzi-A	Vismodegib	None	MeOx	MeOx	nPrOzi	None	MeOx	PipBoc	34	19	0	35	10	6	0	0	30.1775	72.0339	EtOH	NA	Diwater	50	55	Haider2
A-nBuOzi-A	Vismodegib	None	MeOx	MeOx	nBuOzi	None	MeOx	PipBoc	34	21	0	35	10	6	0	0	36.2162	94.6328	EtOH	NA	Diwater	50	55	Haider2
A-nBuOx-A	Vismodegib	None	MeOx	MeOx	nBuOx	None	MeOx	PipBoc	34	22	0	35	10	8	0	0	42.439	92.161	EtOH	NA	Diwater	50	55	Haider2
A-PentOx-A	Vismodegib	None	MeOx	MeOx	PentOx	None	MeOx	PipBoc	34	21	0	35	10	8	0	0	42.9952	94.2797	EtOH	NA	Diwater	50	55	Haider2
A-nPrOzi-A	Vismodegib	None	MeOx	MeOx	nPrOzi	None	MeOx	PipBoc	34	19	0	35	10	8	0	0	28.9157	50.8475	EtOH	NA	Diwater	50	55	Haider2
A-nBuOzi-A	Vismodegib	None	MeOx	MeOx	nBuOzi	None	MeOx	PipBoc	34	21	0	35	10	8	0	0	42.7184	93.2203	EtOH	NA	Diwater	50	55	Haider2
A-nBuOx-A	Vismodegib	None	MeOx	MeOx	nBuOx	None	MeOx	PipBoc	34	22	0	35	10	10	0	0	32.9545	49.1525	EtOH	NA	Diwater	50	55	Haider2
A-PentOx-A	Vismodegib	None	MeOx	MeOx	PentOx	None	MeOx	PipBoc	34	21	0	35	10	10	0	0	47.5556	90.678	EtOH	NA	Diwater	50	55	Haider2
A-nPrOzi-A	Vismodegib	None	MeOx	MeOx	nPrOzi	None	MeOx	PipBoc	34	19	0	35	10	10	0	0	32.9545	49.1525	EtOH	NA	Diwater	50	55	Haider2
A-nBuOzi-A	Vismodegib	None	MeOx	MeOx	nBuOzi	None	MeOx	PipBoc	34	21	0	35	10	10	0	0	43.5407	77.1186	EtOH	NA	Diwater	50	55	Haider2
A-nBuOx-A	Mitotane	None	MeOx	MeOx	nBuOx	None	MeOx	PipBoc	34	22	0	35	10	2	0	0	11.4286	64.5161	EtOH	NA	Diwater	50	55	Haider2
A-PentOx-A	Mitotane	None	MeOx	MeOx	PentOx	None	MeOx	PipBoc	34	21	0	35	10	2	0	0	12.0983	68.8172	EtOH	NA	Diwater	50	55	Haider2
A-nPrOzi-A	Mitotane	None	MeOx	MeOx	nPrOzi	None	MeOx	PipBoc	34	19	0	35	10	2	0	0	8.6444	47.3118	EtOH	NA	Diwater	50	55	Haider2
A-nBuOzi-A	Mitotane	None	MeOx	MeOx	nBuOzi	None	MeOx	PipBoc	34	21	0	35	10	2	0	0	12.758	73.1183	EtOH	NA	Diwater	50	55	Haider2
A-nBuOx-A	Mitotane	None	MeOx	MeOx	nBuOx	None	MeOx	PipBoc	34	22	0	35	10	4	0	0	22.629	73.1183	EtOH	NA	Diwater	50	55	Haider2
A-PentOx-A	Mitotane	None	MeOx	MeOx	PentOx	None	MeOx	PipBoc	34	21	0	35	10	4	0	0	24.1436	79.5699	EtOH	NA	Diwater	50	55	Haider2
A-nPrOzi-A	Mitotane	None	MeOx	MeOx	nPrOzi	None	MeOx	PipBoc	34	19	0	35	10	4	0	0	13.4078	38.7097	EtOH	NA	Diwater	50	55	Haider2
A-nBuOzi-A	Mitotane	None	MeOx	MeOx	nBuOzi	None	MeOx	PipBoc	34	21	0	35	10	4	0	0	25.1208	83.871	EtOH	NA	Diwater	50	55	Haider2
A-nBuOx-A	Mitotane	None	MeOx	MeOx	nBuOx	None	MeOx	PipBoc	34	22	0	35	10	6	0	0	31.3146	75.9857	EtOH	NA	Diwater	50	55	Haider2
A-PentOx-A	Mitotane	None	MeOx	MeOx	PentOx	None	MeOx	PipBoc	34	21	0	35	10	6	0	0	33.2855	83.1541	EtOH	NA	Diwater	50	55	Haider2
A-nPrOzi-A	Mitotane	None	MeOx	MeOx	nPrOzi	None	MeOx	PipBoc	34	19	0	35	10	6	0	0	13.4078	25.8065	EtOH	NA	Diwater	50	55	Haider2
A-nBuOzi-A	Mitotane	None	MeOx	MeOx	nBuOzi	None	MeOx	PipBoc	34	21	0	35	10	6	0	0	20.5128	43.0108	EtOH	NA	Diwater	50	55	Haider2
A-nBuOx-A	Mitotane	None	MeOx	MeOx	nBuOx	None	MeOx	PipBoc	34	22	0	35	10	8	0	0	35.1464	67.7419	EtOH	NA	Diwater	50	55	Haider2
A-PentOx-A	Mitotane	None	MeOx	MeOx	PentOx	None	MeOx	PipBoc	34	21	0	35	10	8	0	0	39.8448	82.7957	EtOH	NA	Diwater	50	55	Haider2
A-nPrOzi-A	Mitotane	None	MeOx	MeOx	nPrOzi	None	MeOx	PipBoc	34	19	0	35	10	8	0	0	8.6444	11.828	EtOH	NA	Diwater	50	55	Haider2
A-nBuOzi-A	Mitotane	None	MeOx	MeOx	nBuOzi	None	MeOx	PipBoc	34	21	0	35	10	8	0	0	29.2237	51.6129	EtOH	NA	Diwater	50	55	Haider2
A-nBuOx-A	Mitotane	None	MeOx	MeOx	nBuOx	None	MeOx	PipBoc	34	22	0	35	10	10	0	0	36.5621	57.6344	EtOH	NA	Diwater	50	55	Haider2
A-PentOx-A	Mitotane	None	MeOx	MeOx	PentOx	None	MeOx	PipBoc	34	21	0	35	10	10	0	0	41.9476	72.2581	EtOH	NA	Diwater	50	55	Haider2
A-nPrOzi-A	Mitotane	None	MeOx	MeOx	nPrOzi	None	MeOx	PipBoc	34	19	0	35	10	10	0	0	10.058	11.1828	EtOH	NA	Diwater	50	55	Haider2
A-nBuOzi-A	Mitotane	None	MeOx	MeOx	nBuOzi	None	MeOx	PipBoc	34	21	0	35	10	10	0	0	30.4933	43.871	EtOH	NA	Diwater	50	55	Haider2
A-nBuOx-A	Cabazitaxel	None	MeOx	MeOx	nBuOx	None	MeOx	PipBoc	34	22	0	35	10	2	0	1	14.1414	82.3529	EtOH	NA	Diwater	50	55	Haider2
A-nBuOx-A	Cabazitaxel	None	MeOx	MeOx	nBuOx	None	MeOx	PipBoc	34	22	0	35	10	2	0	5	13.2653	76.4706	EtOH	NA	Diwater	50	55	Haider2
A-nBuOx-A	Cabazitaxel	None	MeOx	MeOx	nBuOx	None	MeOx	PipBoc	34	22	0	35	10	2	0	30	11.4583	64.7059	EtOH	NA	Diwater	50	55	Haider2
A-nBuOx-A	Cabazitaxel	None	MeOx	MeOx	nBuOx	None	MeOx	PipBoc	34	22	0	35	10	4	0	1	25.4386	85.2941	EtOH	NA	Diwater	50	55	Haider2
A-nBuOx-A	Cabazitaxel	None	MeOx	MeOx	nBuOx	None	MeOx	PipBoc	34	22	0	35	10	4	0	5	22.0183	70.5882	EtOH	NA	Diwater	50	55	Haider2
A-nBuOx-A	Cabazitaxel	None	MeOx	MeOx	nBuOx	None	MeOx	PipBoc	34	22	0	35	10	4	0	30	21.2963	67.6471	EtOH	NA	Diwater	50	55	Haider2
A-nBuOx-A	Cabazitaxel	None	MeOx	MeOx	nBuOx	None	MeOx	PipBoc	34	22	0	35	10	6	0	1	33.5938	84.3137	EtOH	NA	Diwater	50	55	Haider2
A-nBuOx-A	Cabazitaxel	None	MeOx	MeOx	nBuOx	None	MeOx	PipBoc	34	22	0	35	10	6	0	5	31.4516	76.4706	EtOH	NA	Diwater	50	55	Haider2
A-nBuOx-A	Cabazitaxel	None	MeOx	MeOx	nBuOx	None	MeOx	PipBoc	34	22	0	35	10	6	0	30	29.1667	68.6275	EtOH	NA	Diwater	50	55	Haider2
A-nBuOx-A	Cabazitaxel	None	MeOx	MeOx	nBuOx	None	MeOx	PipBoc	34	22	0	35	10	8	0	1	39.2857	80.8824	EtOH	NA	Diwater	50	55	Haider2
A-nBuOx-A	Cabazitaxel	None	MeOx	MeOx	nBuOx	None	MeOx	PipBoc	34	22	0	35	10	8	0	5	37.9562	76.4706	EtOH	NA	Diwater	50	55	Haider2
A-nBuOx-A	Cabazitaxel	None	MeOx	MeOx	nBuOx	None	MeOx	PipBoc	34	22	0	35	10	8	0	30	36.0902	70.5882	EtOH	NA	Diwater	50	55	Haider2
A-nBuOx-A	Cabazitaxel	None	MeOx	MeOx	nBuOx	None	MeOx	PipBoc	34	22	0	35	10	10	0	1	43.7086	77.6471	EtOH	NA	Diwater	50	55	Haider2
A-nBuOx-A	Cabazitaxel	None	MeOx	MeOx	nBuOx	None	MeOx	PipBoc	34	22	0	35	10	10	0	5	42.5676	74.1176	EtOH	NA	Diwater	50	55	Haider2
A-nBuOx-A	Cabazitaxel	None	MeOx	MeOx	nBuOx	None	MeOx	PipBoc	34	22	0	35	10	10	0	30	41.3793	70.5882	EtOH	NA	Diwater	50	55	Haider2
A-PentOx-A	Cabazitaxel	None	MeOx	MeOx	PentOx	None	MeOx	PipBoc	34	21	0	35	10	2	0	1	11.5789	65.4762	EtOH	NA	Diwater	50	55	Haider2
A-PentOx-A	Cabazitaxel	None	MeOx	MeOx	PentOx	None	MeOx	PipBoc	34	21	0	35	10	2	0	5	10.6383	59.5238	EtOH	NA	Diwater	50	55	Haider2
A-PentOx-A	Cabazitaxel	None	MeOx	MeOx	PentOx	None	MeOx	PipBoc	34	21	0	35	10	2	0	30	4.54545	23.8095	EtOH	NA	Diwater	50	55	Haider2
A-PentOx-A	Cabazitaxel	None	MeOx	MeOx	PentOx	None	MeOx	PipBoc	34	21	0	35	10	4	0	1	21.4953	68.4524	EtOH	NA	Diwater	50	55	Haider2
A-PentOx-A	Cabazitaxel	None	MeOx	MeOx	PentOx	None	MeOx	PipBoc	34	21	0	35	10	4	0	5	20	62.5	EtOH	NA	Diwater	50	55	Haider2
A-PentOx-A	Cabazitaxel	None	MeOx	MeOx	PentOx	None	MeOx	PipBoc	34	21	0	35	10	4	0	30	11.5789	32.7381	EtOH	NA	Diwater	50	55	Haider2
A-PentOx-A	Cabazitaxel	None	MeOx	MeOx	PentOx	None	MeOx	PipBoc	34	21	0	35	10	6	0	1	29.4118	69.4444	EtOH	NA	Diwater	50	55	Haider2
A-PentOx-A	Cabazitaxel	None	MeOx	MeOx	PentOx	None	MeOx	PipBoc	34	21	0	35	10	6	0	5	28.2051	65.4762	EtOH	NA	Diwater	50	55	Haider2
A-PentOx-A	Cabazitaxel	None	MeOx	MeOx	PentOx	None	MeOx	PipBoc	34	21	0	35	10	6	0	30	16	31.746	EtOH	NA	Diwater	50	55	Haider2
A-PentOx-A	Cabazitaxel	None	MeOx	MeOx	PentOx	None	MeOx	PipBoc	34	21	0	35	10	8	0	1	34.8837	66.9643	EtOH	NA	Diwater	50	55	Haider2
A-PentOx-A	Cabazitaxel	None	MeOx	MeOx	PentOx	None	MeOx	PipBoc	34	21	0	35	10	8	0	5	32.8	61.0119	EtOH	NA	Diwater	50	55	Haider2
A-PentOx-A	Cabazitaxel	None	MeOx	MeOx	PentOx	None	MeOx	PipBoc	34	21	0	35	10	8	0	30	18.4466	28.2738	EtOH	NA	Diwater	50	55	Haider2
A-PentOx-A	Cabazitaxel	None	MeOx	MeOx	PentOx	None	MeOx	PipBoc	34	21	0	35	10	10	0	1	39.1304	64.2857	EtOH	NA	Diwater	50	55	Haider2
A-PentOx-A	Cabazitaxel	None	MeOx	MeOx	PentOx	None	MeOx	PipBoc	34	21	0	35	10	10	0	5	36.3636	57.1429	EtOH	NA	Diwater	50	55	Haider2
A-PentOx-A	Cabazitaxel	None	MeOx	MeOx	PentOx	None	MeOx	PipBoc	34	21	0	35	10	10	0	30	24.3243	32.1429	EtOH	NA	Diwater	50	55	Haider2
A-nPrOzi-A	Cabazitaxel	None	MeOx	MeOx	nPrOzi	None	MeOx	PipBoc	34	19	0	35	10	2	0	1	9.57447	52.9412	EtOH	NA	Diwater	50	55	Haider2
A-nPrOzi-A	Cabazitaxel	None	MeOx	MeOx	nPrOzi	None	MeOx	PipBoc	34	19	0	35	10	2	0	5	7.6087	41.1765	EtOH	NA	Diwater	50	55	Haider2
A-nPrOzi-A	Cabazitaxel	None	MeOx	MeOx	nPrOzi	None	MeOx	PipBoc	34	19	0	35	10	2	0	30	3.40909	17.6471	EtOH	NA	Diwater	50	55	Haider2
A-nPrOzi-A	Cabazitaxel	None	MeOx	MeOx	nPrOzi	None	MeOx	PipBoc	34	19	0	35	10	4	0	1	9.57447	26.4706	EtOH	NA	Diwater	50	55	Haider2
A-nPrOzi-A	Cabazitaxel	None	MeOx	MeOx	nPrOzi	None	MeOx	PipBoc	34	19	0	35	10	4	0	5	8.60215	23.5294	EtOH	NA	Diwater	50	55	Haider2
A-nPrOzi-A	Cabazitaxel	None	MeOx	MeOx	nPrOzi	None	MeOx	PipBoc	34	19	0	35	10	4	0	30	3.40909	8.82353	EtOH	NA	Diwater	50	55	Haider2
A-nPrOzi-A	Cabazitaxel	None	MeOx	MeOx	nPrOzi	None	MeOx	PipBoc	34	19	0	35	10	6	0	1	7.6087	13.7255	EtOH	NA	Diwater	50	55	Haider2
A-nPrOzi-A	Cabazitaxel	None	MeOx	MeOx	nPrOzi	None	MeOx	PipBoc	34	19	0	35	10	6	0	5	7.6087	13.7255	EtOH	NA	Diwater	50	55	Haider2
A-nPrOzi-A	Cabazitaxel	None	MeOx	MeOx	nPrOzi	None	MeOx	PipBoc	34	19	0	35	10	6	0	30	2.29885	3.92157	EtOH	NA	Diwater	50	55	Haider2
A-nPrOzi-A	Cabazitaxel	None	MeOx	MeOx	nPrOzi	None	MeOx	PipBoc	34	19	0	35	10	8	0	1	3.40909	4.41176	EtOH	NA	Diwater	50	55	Haider2
A-nPrOzi-A	Cabazitaxel	None	MeOx	MeOx	nPrOzi	None	MeOx	PipBoc	34	19	0	35	10	8	0	5	3.40909	4.41176	EtOH	NA	Diwater	50	55	Haider2
A-nPrOzi-A	Cabazitaxel	None	MeOx	MeOx	nPrOzi	None	MeOx	PipBoc	34	19	0	35	10	8	0	30	2.29885	2.94118	EtOH	NA	Diwater	50	55	Haider2
A-nPrOzi-A	Cabazitaxel	None	MeOx	MeOx	nPrOzi	None	MeOx	PipBoc	34	19	0	35	10	10	0	1	2.29885	2.35294	EtOH	NA	Diwater	50	55	Haider2
A-nPrOzi-A	Cabazitaxel	None	MeOx	MeOx	nPrOzi	None	MeOx	PipBoc	34	19	0	35	10	10	0	5	4.49438	4.70588	EtOH	NA	Diwater	50	55	Haider2
A-nPrOzi-A	Cabazitaxel	None	MeOx	MeOx	nPrOzi	None	MeOx	PipBoc	34	19	0	35	10	10	0	30	2.29885	2.35294	EtOH	NA	Diwater	50	55	Haider2
A-nBuOzi-A	Cabazitaxel	None	MeOx	MeOx	nBuOzi	None	MeOx	PipBoc	34	21	0	35	10	2	0	1	11.4583	64.7059	EtOH	NA	Diwater	50	55	Haider2
A-nBuOzi-A	Cabazitaxel	None	MeOx	MeOx	nBuOzi	None	MeOx	PipBoc	34	21	0	35	10	2	0	5	10.5263	58.8235	EtOH	NA	Diwater	50	55	Haider2
A-nBuOzi-A	Cabazitaxel	None	MeOx	MeOx	nBuOzi	None	MeOx	PipBoc	34	21	0	35	10	2	0	30	9.57447	52.9412	EtOH	NA	Diwater	50	55	Haider2
A-nBuOzi-A	Cabazitaxel	None	MeOx	MeOx	nBuOzi	None	MeOx	PipBoc	34	21	0	35	10	4	0	1	20.5607	64.7059	EtOH	NA	Diwater	50	55	Haider2
A-nBuOzi-A	Cabazitaxel	None	MeOx	MeOx	nBuOzi	None	MeOx	PipBoc	34	21	0	35	10	4	0	5	18.2692	55.8824	EtOH	NA	Diwater	50	55	Haider2
A-nBuOzi-A	Cabazitaxel	None	MeOx	MeOx	nBuOzi	None	MeOx	PipBoc	34	21	0	35	10	4	0	30	18.2692	55.8824	EtOH	NA	Diwater	50	55	Haider2
A-nBuOzi-A	Cabazitaxel	None	MeOx	MeOx	nBuOzi	None	MeOx	PipBoc	34	21	0	35	10	6	0	1	28.5714	66.6667	EtOH	NA	Diwater	50	55	Haider2
A-nBuOzi-A	Cabazitaxel	None	MeOx	MeOx	nBuOzi	None	MeOx	PipBoc	34	21	0	35	10	6	0	5	27.9661	64.7059	EtOH	NA	Diwater	50	55	Haider2
A-nBuOzi-A	Cabazitaxel	None	MeOx	MeOx	nBuOzi	None	MeOx	PipBoc	34	21	0	35	10	6	0	30	26.7241	60.7843	EtOH	NA	Diwater	50	55	Haider2
A-nBuOzi-A	Cabazitaxel	None	MeOx	MeOx	nBuOzi	None	MeOx	PipBoc	34	21	0	35	10	8	0	1	34.1085	64.7059	EtOH	NA	Diwater	50	55	Haider2
A-nBuOzi-A	Cabazitaxel	None	MeOx	MeOx	nBuOzi	None	MeOx	PipBoc	34	21	0	35	10	8	0	5	32	58.8235	EtOH	NA	Diwater	50	55	Haider2
A-nBuOzi-A	Cabazitaxel	None	MeOx	MeOx	nBuOzi	None	MeOx	PipBoc	34	21	0	35	10	8	0	30	32	58.8235	EtOH	NA	Diwater	50	55	Haider2
A-nBuOzi-A	Cabazitaxel	None	MeOx	MeOx	nBuOzi	None	MeOx	PipBoc	34	21	0	35	10	10	0	1	27.9661	38.8235	EtOH	NA	Diwater	50	55	Haider2
A-nBuOzi-A	Cabazitaxel	None	MeOx	MeOx	nBuOzi	None	MeOx	PipBoc	34	21	0	35	10	10	0	5	27.9661	38.8235	EtOH	NA	Diwater	50	55	Haider2
A-nBuOzi-A	Cabazitaxel	None	MeOx	MeOx	nBuOzi	None	MeOx	PipBoc	34	21	0	35	10	10	0	30	27.3504	37.6471	EtOH	NA	Diwater	50	55	Haider2
[truncated: 1,702 more rows]

## Sheet: TabS2_Regression
BEST MODELS	TRAIN				HOLDOUT
	RMSE	MAE	R2		RMSE	MAE	R2
rdk7-LC-SVR	9.57965	6.83499	0.462363		9.74372	7.0779	0.415427
rdk7-LE-RF	24.8729	18.629	0.556815		25.0537	18.6164	0.547629
NULL MODELS	TRAIN				HOLDOUT
	RMSE	MAE	R2		RMSE	MAE	R2
rdk7-LC-NULL	12.9062	10.7764	NA		12.6631	10.4847	NA
rdk7-LE-NULL	37.3289	34.6737	NA		37.235	34.6492	NA
ALL MODEL STATISTICS
MODELS	TRAIN				HOLDOUT
ECFP4	RMSE	MAE	R2		RMSE	MAE	R2
ecfp4-LC-PLS	11.5576	9.04191	0.247793		11.9451	9.48827	0.166971
ecfp4-LC-RF	9.9129	7.12131	0.416503		9.941	6.87408	0.386786
ecfp4-LC-XGB	10.4012	7.82621	0.363895		11.2882	8.20564	0.230633
ecfp4-LC-SVR	10.1931	7.40358	0.393716		10.2768	7.33483	0.356875
ecfp4-LC-GPR	10.198	7.77251	0.381801		9.98792	7.44891	0.382899
ecfp4-LC-NULL	12.9062	10.7764	NA		12.6631	10.4847	NA
ecfp4-LE-PLS	32.1125	27.3302	0.271191		32.1862	27.2824	0.262941
ecfp4-LE-RF	26.0172	19.5205	0.514289		25.0721	18.0117	0.548073
ecfp4-LE-XGB	27.819	21.2797	0.453653		26.9726	20.549	0.484889
ecfp4-LE-SVR	28.1408	21.5156	0.447438		26.2272	19.8873	0.510586
ecfp4-LE-GPR	28.0331	22.4378	0.438177		26.3524	21.0949	0.502603
ecfp4-LE-NULL	37.3289	34.6737	NA		37.235	34.6492	NA
ECFP6	RMSE	MAE	R2		RMSE	MAE	R2
ecfp6-LC-PLS	11.3403	8.99408	0.264135		11.7872	9.33829	0.180435
ecfp6-LC-RF	9.93656	7.1228	0.415014		9.96465	6.86317	0.386264
ecfp6-LC-XGB	10.3853	7.7246	0.3702		11.2594	8.166	0.24042
ecfp6-LC-SVR	10.1613	7.40298	0.398299		10.2351	7.37591	0.360967
ecfp6-LC-GPR	10.1949	7.82401	0.381543		10.1089	7.59146	0.366903
ecfp6-LC-NULL	12.9062	10.7764	NA		12.6631	10.4847	NA
ecfp6-LE-PLS	31.8756	26.343	0.300933		31.4882	26.2988	0.307865
ecfp6-LE-RF	26.0856	19.4629	0.512516		24.8878	17.8402	0.554617
ecfp6-LE-XGB	27.9353	21.2736	0.45219		27.6021	21.0219	0.463762
ecfp6-LE-SVR	28.3699	21.7967	0.437317		26.0541	20.036	0.515571
ecfp6-LE-GPR	28.1236	22.55	0.434098		26.4537	21.0677	0.498818
ecfp6-LE-NULL	37.3289	34.6737	NA		37.235	34.6492	NA
CircuS	RMSE	MAE	R2		RMSE	MAE	R2
circus-LC-PLS	11.5875	9.41904	0.213781		12.6974	10.0421	0.0609243
circus-LC-RF	10.2493	7.39486	0.382009		10.5222	7.28933	0.313875
circus-LC-XGB	10.4922	7.8807	0.356162		11.0538	8.32212	0.245355
circus-LC-SVR	10.1494	7.39177	0.406421		10.829	7.12327	0.304136
circus-LC-GPR	10.1442	7.75699	0.388984		10.2085	7.3499	0.363488
circus-LC-NULL	12.9062	10.7764	NA		12.6631	10.4847	NA
circus-LE-PLS	32.1471	27.154	0.272791		33.6552	28.3093	0.209978
circus-LE-RF	26.5306	19.7792	0.495096		26.0898	18.6941	0.510951
circus-LE-XGB	27.7425	21.2856	0.455631		27.3838	20.9366	0.462855
circus-LE-SVR	28.3333	21.7594	0.438745		26.213	19.6227	0.515803
circus-LE-GPR	28.1432	22.5572	0.433141		25.8675	20.5537	0.524925
circus-LE-NULL	37.3289	34.6737	NA		37.235	34.6492	NA
Avalon	RMSE	MAE	R2		RMSE	MAE	R2
avalon-LC-PLS	11.3201	8.83562	0.265804		12.5638	9.50221	0.1035
avalon-LC-RF	10.25	7.61102	0.380549		10.9388	7.80618	0.263135
avalon-LC-XGB	10.6394	7.78168	0.347125		10.6323	7.86863	0.305991
avalon-LC-SVR	9.82361	6.84008	0.443966		9.46522	6.67463	0.44539
avalon-LC-GPR	9.81554	7.19572	0.431798		9.4607	6.98358	0.453086
avalon-LC-NULL	12.9062	10.7764	NA		12.6631	10.4847	NA
avalon-LE-PLS	31.3547	25.793	0.324011		32.1561	26.8729	0.281134
avalon-LE-RF	26.4361	19.7082	0.502464		25.1076	18.474	0.54721
avalon-LE-XGB	27.8118	20.9849	0.45697		27.0966	20.5817	0.477661
avalon-LE-SVR	25.6731	18.7773	0.536531		24.4417	17.8774	0.583134
avalon-LE-GPR	26.0498	20.2538	0.515314		24.3973	19.0867	0.572808
avalon-LE-NULL	37.3289	34.6737	NA		37.235	34.6492	NA
ISIDA	RMSE	MAE	R2		RMSE	MAE	R2
isida-LC-PLS	11.333	9.21601	0.240628		12.8661	10.1131	0.0558336
isida-LC-RF	10.1047	7.29849	0.396213		10.1179	6.97668	0.364002
isida-LC-XGB	10.567	7.65639	0.356763		9.80431	7.0964	0.402346
isida-LC-SVR	9.59783	7.05987	0.454115		10.1243	7.20221	0.375375
isida-LC-GPR	9.72886	7.50146	0.435402		9.88101	7.37001	0.406869
isida-LC-NULL	12.9062	10.7764	NA		12.6631	10.4847	NA
isida-LE-PLS	31.4632	26.6078	0.299332		32.9284	27.6005	0.246549
isida-LE-RF	26.3035	20.0756	0.504066		25.1652	18.4839	0.543834
isida-LE-XGB	27.6096	21.4099	0.458378		26.9733	20.8716	0.479466
isida-LE-SVR	27.963	21.442	0.452314		25.7386	19.7177	0.528531
isida-LE-GPR	27.6485	22.1367	0.453217		26.192	20.8288	0.513015
isida-LE-NULL	37.3289	34.6737	NA		37.235	34.6492	NA
MACCS	RMSE	MAE	R2		RMSE	MAE	R2
maccs-LC-PLS	11.5137	9.10658	0.243242		11.8434	9.17907	0.168015
maccs-LC-RF	10.3456	7.68701	0.36845		10.1329	7.1344	0.362173
maccs-LC-XGB	10.8289	7.87009	0.328829		10.7974	7.90115	0.287075
maccs-LC-SVR	10.1637	7.18674	0.404557		10.0984	7.14585	0.375243
maccs-LC-GPR	10.2033	7.54924	0.386863		9.6867	7.18677	0.41341
maccs-LC-NULL	12.9062	10.7764	NA		12.6631	10.4847	NA
maccs-LE-PLS	31.9057	26.4994	0.299546		31.2331	26.2637	0.308569
maccs-LE-RF	27.1522	19.9219	0.476638		24.6048	17.6203	0.56335
maccs-LE-XGB	28.1945	21.5209	0.439671		26.1634	20.2486	0.506503
maccs-LE-SVR	27.6576	20.811	0.462947		26.372	19.9112	0.501372
maccs-LE-GPR	27.5847	21.4778	0.457506		25.6484	20.1559	0.525405
maccs-LE-NULL	37.3289	34.6737	NA		37.235	34.6492	NA
mordred	RMSE	MAE	R2		RMSE	MAE	R2
mordred-LC-PLS	11.3099	8.93173	0.254923		11.7925	8.98865	0.169377
mordred-LC-RF	9.75351	7.39578	0.444726		9.58528	7.0878	0.468755
mordred-LC-XGB	10.2379	7.47484	0.388481		10.0747	7.50435	0.374694
mordred-LC-SVR	10.032	7.11395	0.420126		9.37641	6.94901	0.454555
mordred-LC-GPR	10.0195	7.50655	0.406511		9.67817	7.35737	0.430195
mordred-LC-NULL	12.9062	10.7764	NA		12.6631	10.4847	NA
mordred-LE-PLS	29.9176	23.9338	0.395132		31.9222	25.5758	0.291913
mordred-LE-RF	25.2094	19.3059	0.546631		24.2843	18.0985	0.583668
mordred-LE-XGB	26.4617	19.6524	0.506271		24.9759	18.7759	0.551865
mordred-LE-SVR	26.6393	19.9718	0.500705		24.2566	18.5399	0.575323
mordred-LE-GPR	26.3891	20.6786	0.501485		25.0863	19.7731	0.551748
mordred-LE-NULL	37.3289	34.6737	NA		37.235	34.6492	NA
SIRMS	RMSE	MAE	R2		RMSE	MAE	R2
sirms-LC-PLS	11.4631	9.17038	0.235467		11.5619	9.1329	0.181651
sirms-LC-RF	9.91259	7.04546	0.416204		9.77185	6.69742	0.415161
sirms-LC-XGB	10.2687	7.58869	0.377785		10.1089	7.21577	0.374839
sirms-LC-SVR	10.7192	7.68465	0.337734		10.973	7.79763	0.29342
sirms-LC-GPR	10.559	7.93943	0.341159		10.3708	7.6716	0.341123
sirms-LC-NULL	12.9062	10.7764	NA		12.6631	10.4847	NA
sirms-LE-PLS	30.26	24.1145	0.368621		31.407	25.2772	0.317596
sirms-LE-RF	26.1197	19.4166	0.511896		23.9559	16.923	0.588501
sirms-LE-XGB	27.5407	20.7565	0.464635		25.2696	18.9472	0.54017
sirms-LE-SVR	28.1465	21.125	0.441528		27.2626	20.4481	0.47358
sirms-LE-GPR	27.6185	21.6862	0.456193		25.913	20.1966	0.520005
sirms-LE-NULL	37.3289	34.6737	NA		37.235	34.6492	NA
SIRMS-noH	RMSE	MAE	R2		RMSE	MAE	R2
sirmsnoh-LC-PLS	11.3708	9.13885	0.244168		11.4758	9.01304	0.191509
sirmsnoh-LC-RF	10.0446	7.08477	0.401072		9.47698	6.54352	0.447323
sirmsnoh-LC-XGB	10.1802	7.53691	0.383865		9.24965	6.77653	0.480317
sirmsnoh-LC-SVR	10.7227	7.67015	0.33571		10.5933	7.58214	0.339456
sirmsnoh-LC-GPR	10.6299	7.95465	0.3323		10.186	7.55592	0.364999
sirmsnoh-LC-NULL	12.9062	10.7764	NA		12.6631	10.4847	NA
sirmsnoh-LE-PLS	30.137	24.0488	0.370055		30.6462	24.7068	0.340729
sirmsnoh-LE-RF	26.3132	19.5608	0.504448		23.9246	17.05	0.588553
sirmsnoh-LE-XGB	27.2177	20.7678	0.474945		25.9129	19.2701	0.516671
sirmsnoh-LE-SVR	28.1496	21.0826	0.441876		26.1178	19.1712	0.51176
sirmsnoh-LE-GPR	27.6993	21.6681	0.452594		25.2216	19.5864	0.542451
sirmsnoh-LE-NULL	37.3289	34.6737	NA		37.235	34.6492	NA
RDK5	RMSE	MAE	R2		RMSE	MAE	R2
rdk5-LC-PLS	11.4096	8.95283	0.244635		12.6873	9.82607	0.0743178
rdk5-LC-RF	10.1772	7.624	0.388253		11.0258	7.80275	0.248278
rdk5-LC-XGB	10.6116	8.07682	0.340621		11.5325	8.41182	0.195179
rdk5-LC-SVR	10.1109	7.10983	0.408934		10.3703	7.11088	0.347934
rdk5-LC-GPR	10.0954	7.37866	0.400416		9.88506	7.19664	0.40163
rdk5-LC-NULL	12.9062	10.7764	NA		12.6631	10.4847	NA
rdk5-LE-PLS	31.3677	26.2451	0.305459		33.1005	28.192	0.229651
rdk5-LE-RF	26.0941	19.6448	0.51339		25.3593	18.5268	0.53735
rdk5-LE-XGB	27.0677	20.7552	0.479789		25.932	19.5091	0.519089
rdk5-LE-SVR	26.6846	19.7747	0.5022		25.3782	18.6949	0.552027
rdk5-LE-GPR	26.9395	21.1192	0.481659		24.7093	19.5459	0.564376
rdk5-LE-NULL	37.3289	34.6737	NA		37.235	34.6492	NA
RDK7	RMSE	MAE	R2		RMSE	MAE	R2
rdk7-LC-PLS	11.1197	8.72396	0.276275		12.91	9.7745	0.0643101
rdk7-LC-RF	9.81444	7.20182	0.429323		10.6124	7.45842	0.303732
rdk7-LC-XGB	10.2262	7.47267	0.387306		10.4611	7.30359	0.335528
rdk7-LC-SVR	9.57965	6.83499	0.462363		9.74372	7.0779	0.415427
rdk7-LC-GPR	9.6018	7.11544	0.452271		9.48708	7.11981	0.454103
rdk7-LC-NULL	12.9062	10.7764	NA		12.6631	10.4847	NA
rdk7-LE-PLS	30.7675	25.7664	0.330738		31.9181	27.1462	0.276035
rdk7-LE-RF	24.8729	18.629	0.556815		25.0537	18.6164	0.547629
rdk7-LE-XGB	25.677	19.4782	0.529281		25.3047	19.2858	0.54424
rdk7-LE-SVR	25.9173	19.3926	0.528514		25.197	18.6541	0.555111
rdk7-LE-GPR	25.9158	20.4605	0.521391		24.8837	19.6656	0.557307
rdk7-LE-NULL	37.3289	34.6737	NA		37.235	34.6492	NA
m2v	RMSE	MAE	R2		RMSE	MAE	R2
m2v-LC-PLS	11.5222	9.19945	0.200082		11.0347	8.83568	0.352168
m2v-LC-RF	10.5225	7.55251	0.32631		9.98836	7.26877	0.480606
m2v-LC-XGB	10.6674	8.04933	0.3094		9.84355	7.56078	0.494713
m2v-LC-SVR	10.9968	7.80758	0.301043		9.50394	6.86476	0.535119
m2v-LC-GPR	10.6694	8.19608	0.303317		10.0975	7.8914	0.46795
m2v-LC-NULL	12.6785	10.523	NA		13.7212	11.4889	NA
m2v-LE-PLS	31.2179	25.3747	0.325201		28.6575	23.2829	0.434507
m2v-LE-RF	27.954	20.9648	0.442481		26.1201	19.5285	0.530406
m2v-LE-XGB	28.3043	21.9134	0.430762		25.7998	20.6151	0.543633
m2v-LE-SVR	28.5387	21.2038	0.437402		25.2418	18.2552	0.565014
m2v-LE-GPR	27.775	22.1721	0.447098		25.9443	20.2508	0.54292
m2v-LE-NULL	37.1718	34.5175	NA		37.7775	35.0557	NA
pb2v	RMSE	MAE	R2		RMSE	MAE	R2
pb2v-LC-PLS	10.9792	8.67311	0.292819		11.9498	9.31066	0.149182
pb2v-LC-RF	9.85024	7.11926	0.419722		10.279	7.23345	0.347792
pb2v-LC-XGB	10.0388	7.50573	0.399205		11.2364	8.10861	0.230398
pb2v-LC-SVR	10.0477	7.32886	0.403337		9.93987	6.96623	0.390148
pb2v-LC-GPR	9.87077	7.48586	0.413051		9.62042	7.04657	0.421778
pb2v-LC-NULL	12.9062	10.7764	NA		12.6631	10.4847	NA
pb2v-LE-PLS	30.6223	25.2022	0.338636		30.3551	25.4592	0.341
pb2v-LE-RF	26.6848	19.852	0.491503		27.0897	19.9937	0.474056
pb2v-LE-XGB	26.9789	20.2858	0.483131		26.1983	20.0768	0.504941
pb2v-LE-SVR	28.2411	21.1519	0.442743		24.9811	18.0072	0.552932
pb2v-LE-GPR	28.0094	22.1002	0.437116		25.4761	20.1051	0.536802
pb2v-LE-NULL	37.3289	34.6737	NA		37.235	34.6492	NA
PaDEL	RMSE	MAE	R2		RMSE	MAE	R2
padel-LC-PLS	11.9399	9.37066	0.216849		12.8694	10.1064	0.0704221
padel-LC-RF	10.0286	7.10152	0.409142		9.6467	6.58304	0.428836
padel-LC-XGB	10.1427	7.28379	0.400006		9.87625	7.05493	0.397219
padel-LC-SVR	10.6261	7.96993	0.341111		10.2815	7.78318	0.362894
padel-LC-GPR	10.5257	8.19362	0.341146		10.2325	8.01621	0.358309
padel-LC-NULL	12.9062	10.7764	NA		12.6631	10.4847	NA
padel-LE-PLS	32.0894	24.7189	0.34571		31.816	25.6546	0.296072
padel-LE-RF	25.3284	18.8345	0.541336		24.4869	17.58	0.574008
padel-LE-XGB	26.6096	19.9748	0.497286		25.8937	19.2462	0.519913
padel-LE-SVR	28.2455	21.9506	0.436509		26.6992	21.0191	0.489505
padel-LE-GPR	27.5754	22.309	0.456895		26.7769	22.0136	0.497517
padel-LE-NULL	37.3289	34.6737	NA		37.235	34.6492	NA

## Sheet: TabS3_Classification
BEST MODEL STATISTICS
BEST MODELS	TRAIN									HOLDOUT
	nMCC	AUC	ACC	SENS	SPEC	F1	PPV	NPV		nMCC	AUC	ACC	SENS	SPEC	F1	PPV	NPV
rdk7-LC10-XGB	0.8	0.89	0.8	0.81	0.79	0.81	0.8	0.8		0.8	0.9	0.8	0.81	0.79	0.82	0.83	0.77
mordred-LC20-XGB	0.82	0.91	0.83	0.81	0.86	0.75	0.71	0.92		0.8	0.9	0.8	0.73	0.87	0.72	0.72	0.88
mordred-LC30-RF	0.78	0.91	0.83	0.77	0.88	0.62	0.52	0.96		0.75	0.9	0.81	0.81	0.82	0.57	0.44	0.96
rdk5-LC40-RF	0.78	0.95	0.92	0.91	0.93	0.54	0.38	1		0.71	0.92	0.84	0.8	0.88	0.38	0.25	0.99
rdk7-LE20-XGB	0.83	0.9	0.82	0.84	0.81	0.84	0.85	0.8		0.78	0.87	0.78	0.75	0.8	0.79	0.84	0.7
rdk7-LE40-SVC	0.83	0.9	0.83	0.82	0.84	0.82	0.81	0.84		0.79	0.88	0.79	0.81	0.77	0.78	0.75	0.83
rdk7-LE60-RF	0.82	0.89	0.83	0.84	0.81	0.78	0.74	0.89		0.83	0.91	0.83	0.8	0.86	0.8	0.79	0.86
mordred-LE80-RF	0.78	0.89	0.79	0.74	0.85	0.69	0.64	0.9		0.79	0.91	0.8	0.74	0.86	0.72	0.69	0.89
rdk7-RF SUBSET	TRAIN									HOLDOUT
	nMCC	AUC	ACC	SENS	SPEC	F1	PPV	NPV		nMCC	AUC	ACC	SENS	SPEC	F1	PPV	NPV
rdk7-LC10-RF	0.79	0.88	0.8	0.81	0.78	0.8	0.79	0.8		0.76	0.86	0.76	0.73	0.78	0.77	0.81	0.7
rdk7-LC20-RF	0.81	0.9	0.82	0.8	0.84	0.74	0.68	0.91		0.8	0.91	0.81	0.76	0.85	0.73	0.7	0.89
rdk7-LC30-RF	0.78	0.91	0.82	0.74	0.9	0.63	0.54	0.95		0.71	0.87	0.76	0.69	0.82	0.52	0.41	0.94
rdk7-LC40-RF	0.78	0.95	0.91	0.89	0.93	0.53	0.38	0.99		0.69	0.93	0.75	0.57	0.94	0.4	0.31	0.98
rdk7-LE20-RF	0.82	0.9	0.82	0.85	0.79	0.84	0.84	0.81		0.8	0.88	0.8	0.82	0.78	0.83	0.84	0.77
rdk7-LE40-RF	0.82	0.9	0.82	0.85	0.79	0.81	0.78	0.86		0.81	0.89	0.81	0.81	0.81	0.8	0.78	0.83
rdk7-LE60-RF	0.82	0.89	0.83	0.84	0.81	0.78	0.74	0.89		0.83	0.91	0.83	0.8	0.86	0.8	0.79	0.86
rdk7-LE80-RF	0.78	0.88	0.8	0.76	0.83	0.69	0.62	0.9		0.77	0.88	0.77	0.71	0.83	0.68	0.65	0.87
NULL MODELS	TRAIN									HOLDOUT
	nMCC	AUC	ACC	SENS	SPEC	F1	PPV	NPV		nMCC	AUC	ACC	SENS	SPEC	F1	PPV	NPV
rdk7-LC10-NULL	NaN	0.5	0.5	1	0	0.68	0.51	NaN		NaN	0.5	0.5	1	0	0.71	0.55	NaN
rdk7-LC20-NULL	NaN	0.5	0.5	1	0	0.46	0.29	NaN		NaN	0.5	0.5	1	0	0.47	0.31	NaN
rdk7-LC30-NULL	NaN	0.5	0.5	1	0	0.25	0.14	NaN		NaN	0.5	0.5	1	0	0.26	0.15	NaN
rdk7-LC40-NULL	NaN	0.5	0.5	1	0	0.09	0.05	NaN		NaN	0.5	0.5	1	0	0.09	0.05	NaN
rdk7-LE20-NULL	NaN	0.5	0.5	1	0	0.71	0.56	NaN		NaN	0.5	0.5	1	0	0.73	0.58	NaN
rdk7-LE40-NULL	NaN	0.5	0.5	1	0	0.63	0.46	NaN		NaN	0.5	0.5	1	0	0.63	0.46	NaN
rdk7-LE60-NULL	NaN	0.5	0.5	1	0	0.55	0.38	NaN		NaN	0.5	0.5	1	0	0.58	0.4	NaN
rdk7-LE80-NULL	NaN	0.5	0.5	1	0	0.42	0.27	NaN		NaN	0.5	0.5	1	0	0.46	0.3	NaN
ALL MODEL STATISTICS
MODELS	TRAIN									HOLDOUT
ECFP4	nMCC	AUC	ACC	SENS	SPEC	F1	PPV	NPV		nMCC	AUC	ACC	SENS	SPEC	F1	PPV	NPV
ecfp4-LC10-RF	0.79	0.86	0.79	0.79	0.79	0.79	0.79	0.78		0.79	0.86	0.79	0.79	0.79	0.81	0.82	0.75
ecfp4-LC10-XGB	0.79	0.87	0.79	0.78	0.8	0.79	0.8	0.78		0.74	0.82	0.74	0.73	0.74	0.76	0.78	0.69
ecfp4-LC10-KNN	0.69	0.75	0.69	0.79	0.58	0.72	0.66	0.72		0.67	0.76	0.67	0.76	0.58	0.72	0.69	0.66
ecfp4-LC10-LR	0.725	0.8	0.72	0.75	0.7	0.73	0.72	0.72		0.7	0.78	0.7	0.74	0.66	0.73	0.73	0.67
ecfp4-LC10-GPC	0.735	0.8	0.73	0.79	0.68	0.75	0.72	0.75		0.73	0.82	0.73	0.74	0.72	0.76	0.77	0.69
ecfp4-LC10-SVC	0.775	0.84	0.77	0.76	0.78	0.77	0.79	0.76		0.77	0.87	0.77	0.76	0.79	0.78	0.81	0.72
ecfp4-LC10-NULL	NaN	0.5	0.5	1	0	0.68	0.51	NaN		NaN	0.5	0.5	1	0	0.71	0.55	NaN
ecfp4-LC20-RF	0.815	0.9	0.83	0.8	0.86	0.74	0.7	0.91		0.81	0.91	0.82	0.8	0.84	0.74	0.69	0.9
ecfp4-LC20-XGB	0.82	0.91	0.83	0.81	0.85	0.75	0.7	0.92		0.795	0.88	0.81	0.8	0.81	0.72	0.66	0.9
ecfp4-LC20-KNN	0.71	0.81	0.73	0.8	0.66	0.61	0.5	0.89		0.645	0.74	0.65	0.77	0.54	0.55	0.43	0.84
ecfp4-LC20-LR	0.74	0.83	0.76	0.76	0.76	0.65	0.57	0.88		0.695	0.77	0.7	0.69	0.72	0.6	0.53	0.84
ecfp4-LC20-GPC	0.735	0.82	0.74	0.69	0.79	0.63	0.58	0.86		0.765	0.86	0.78	0.85	0.72	0.69	0.58	0.91
ecfp4-LC20-SVC	0.79	0.87	0.79	0.72	0.87	0.71	0.7	0.88		0.795	0.89	0.81	0.83	0.79	0.72	0.64	0.91
ecfp4-LC20-NULL	NaN	0.5	0.5	1	0	0.46	0.29	NaN		NaN	0.5	0.5	1	0	0.47	0.31	NaN
ecfp4-LC30-RF	0.76	0.91	0.81	0.76	0.86	0.59	0.48	0.96		0.72	0.87	0.77	0.72	0.82	0.53	0.42	0.94
ecfp4-LC30-XGB	0.76	0.91	0.82	0.79	0.85	0.59	0.47	0.96		0.71	0.88	0.76	0.71	0.81	0.52	0.41	0.94
ecfp4-LC30-KNN	0.695	0.84	0.76	0.8	0.73	0.47	0.33	0.96		0.665	0.79	0.73	0.84	0.62	0.42	0.28	0.96
ecfp4-LC30-LR	0.68	0.83	0.73	0.67	0.79	0.46	0.35	0.94		0.615	0.73	0.65	0.62	0.69	0.37	0.26	0.91
ecfp4-LC30-GPC	0.71	0.84	0.76	0.71	0.81	0.5	0.38	0.94		0.71	0.82	0.78	0.84	0.72	0.49	0.35	0.96
ecfp4-LC30-SVC	0.735	0.87	0.77	0.67	0.87	0.55	0.46	0.94		0.62	0.68	0.67	0.8	0.54	0.36	0.24	0.94
ecfp4-LC30-NULL	NaN	0.5	0.5	1	0	0.25	0.14	NaN		NaN	0.5	0.5	1	0	0.26	0.15	NaN
ecfp4-LC40-RF	0.755	0.95	0.89	0.86	0.92	0.49	0.34	0.99		0.7	0.92	0.84	0.8	0.88	0.38	0.25	0.99
ecfp4-LC40-XGB	0.75	0.95	0.89	0.88	0.91	0.47	0.32	0.99		0.68	0.92	0.79	0.7	0.89	0.35	0.23	0.98
ecfp4-LC40-KNN	0.68	0.93	0.87	0.95	0.78	0.3	0.18	1		0.71	0.95	0.9	0.97	0.84	0.36	0.22	1
ecfp4-LC40-LR	0.67	0.91	0.81	0.78	0.84	0.32	0.2	0.99		0.465	0.43	0.43	0.07	0.8	0.03	0.02	0.95
ecfp4-LC40-GPC	0.705	0.93	0.86	0.84	0.87	0.38	0.25	0.99		0.74	0.96	0.92	0.97	0.88	0.43	0.28	1
ecfp4-LC40-SVC	0.75	0.94	0.88	0.86	0.92	0.48	0.33	0.99		0.76	0.96	0.9	0.87	0.92	0.5	0.35	0.99
ecfp4-LC40-NULL	NaN	0.5	0.5	1	0	0.09	0.05	NaN		NaN	0.5	0.5	1	0	0.09	0.05	NaN
ecfp4-LE20-RF	0.81	0.88	0.81	0.83	0.79	0.83	0.83	0.79		0.8	0.87	0.8	0.81	0.79	0.83	0.84	0.76
ecfp4-LE20-XGB	0.805	0.88	0.81	0.82	0.79	0.83	0.83	0.78		0.79	0.87	0.79	0.81	0.77	0.82	0.83	0.75
ecfp4-LE20-KNN	0.72	0.78	0.71	0.81	0.62	0.76	0.72	0.72		0.69	0.77	0.68	0.78	0.58	0.75	0.72	0.66
ecfp4-LE20-LR	0.775	0.84	0.78	0.78	0.77	0.8	0.81	0.74		0.725	0.8	0.73	0.7	0.75	0.74	0.79	0.65
ecfp4-LE20-GPC	0.75	0.83	0.75	0.78	0.72	0.78	0.78	0.72		0.755	0.85	0.76	0.76	0.75	0.78	0.81	0.7
ecfp4-LE20-SVC	0.775	0.86	0.78	0.79	0.76	0.8	0.81	0.74		0.815	0.9	0.82	0.8	0.83	0.83	0.86	0.76
ecfp4-LE20-NULL	NaN	0.5	0.5	1	0	0.71	0.56	NaN		NaN	0.5	0.5	1	0	0.73	0.58	NaN
ecfp4-LE40-RF	0.8	0.88	0.8	0.81	0.79	0.79	0.77	0.83		0.81	0.89	0.81	0.82	0.81	0.8	0.78	0.84
ecfp4-LE40-XGB	0.805	0.88	0.8	0.8	0.8	0.79	0.78	0.83		0.77	0.88	0.77	0.76	0.79	0.76	0.75	0.79
ecfp4-LE40-KNN	0.73	0.79	0.73	0.81	0.65	0.73	0.66	0.8		0.74	0.8	0.74	0.78	0.71	0.73	0.69	0.79
ecfp4-LE40-LR	0.77	0.84	0.77	0.78	0.77	0.76	0.74	0.8		0.755	0.83	0.76	0.76	0.75	0.74	0.72	0.79
ecfp4-LE40-GPC	0.75	0.83	0.75	0.77	0.73	0.74	0.71	0.79		0.77	0.86	0.77	0.77	0.77	0.76	0.74	0.8
ecfp4-LE40-SVC	0.775	0.87	0.78	0.77	0.79	0.76	0.76	0.8		0.785	0.89	0.78	0.74	0.83	0.76	0.78	0.79
ecfp4-LE40-NULL	NaN	0.5	0.5	1	0	0.63	0.46	NaN		NaN	0.5	0.5	1	0	0.63	0.46	NaN
ecfp4-LE60-RF	0.795	0.87	0.8	0.79	0.8	0.75	0.72	0.86		0.81	0.9	0.81	0.78	0.84	0.78	0.77	0.85
ecfp4-LE60-XGB	0.785	0.88	0.79	0.77	0.81	0.74	0.72	0.85		0.795	0.9	0.8	0.75	0.84	0.76	0.76	0.83
ecfp4-LE60-KNN	0.73	0.8	0.74	0.85	0.62	0.69	0.58	0.87		0.695	0.82	0.7	0.78	0.62	0.66	0.58	0.8
ecfp4-LE60-LR	0.74	0.83	0.75	0.75	0.74	0.69	0.64	0.83		0.73	0.82	0.73	0.74	0.72	0.69	0.64	0.8
ecfp4-LE60-GPC	0.735	0.82	0.74	0.75	0.73	0.68	0.63	0.82		0.78	0.88	0.79	0.82	0.76	0.75	0.69	0.86
ecfp4-LE60-SVC	0.765	0.86	0.77	0.72	0.81	0.71	0.7	0.82		0.8	0.91	0.8	0.77	0.84	0.76	0.76	0.84
ecfp4-LE60-NULL	NaN	0.5	0.5	1	0	0.55	0.38	NaN		NaN	0.5	0.5	1	0	0.58	0.4	NaN
ecfp4-LE80-RF	0.765	0.87	0.78	0.75	0.82	0.67	0.6	0.9		0.775	0.88	0.79	0.8	0.78	0.7	0.61	0.9
ecfp4-LE80-XGB	0.76	0.88	0.78	0.74	0.82	0.66	0.6	0.9		0.78	0.88	0.79	0.76	0.83	0.7	0.65	0.89
ecfp4-LE80-KNN	0.69	0.79	0.71	0.82	0.6	0.57	0.43	0.9		0.705	0.78	0.72	0.83	0.62	0.61	0.49	0.89
ecfp4-LE80-LR	0.725	0.83	0.75	0.74	0.75	0.62	0.53	0.89		0.735	0.82	0.75	0.74	0.76	0.65	0.57	0.87
ecfp4-LE80-GPC	0.71	0.82	0.73	0.72	0.73	0.59	0.5	0.88		0.755	0.85	0.77	0.76	0.77	0.67	0.59	0.88
ecfp4-LE80-SVC	0.75	0.85	0.76	0.67	0.84	0.64	0.6	0.88		0.78	0.88	0.79	0.73	0.84	0.7	0.67	0.88
ecfp4-LE80-NULL	NaN	0.5	0.5	1	0	0.42	0.27	NaN		NaN	0.5	0.5	1	0	0.46	0.3	NaN
ECFP6	nMCC	AUC	ACC	SENS	SPEC	F1	PPV	NPV		nMCC	AUC	ACC	SENS	SPEC	F1	PPV	NPV
ecfp6-LC10-RF	0.78	0.86	0.78	0.78	0.78	0.78	0.79	0.78		0.79	0.86	0.79	0.79	0.79	0.81	0.82	0.76
ecfp6-LC10-XGB	0.78	0.87	0.78	0.77	0.78	0.78	0.79	0.77		0.72	0.82	0.72	0.75	0.69	0.75	0.75	0.69
ecfp6-LC10-KNN	0.675	0.74	0.67	0.76	0.59	0.7	0.66	0.7		0.66	0.75	0.66	0.72	0.59	0.7	0.69	0.63
ecfp6-LC10-LR	0.71	0.78	0.71	0.73	0.69	0.72	0.71	0.71		0.705	0.76	0.7	0.76	0.64	0.74	0.73	0.69
ecfp6-LC10-GPC	0.735	0.79	0.73	0.77	0.7	0.75	0.72	0.75		0.725	0.81	0.72	0.75	0.7	0.75	0.75	0.69
ecfp6-LC10-SVC	0.76	0.83	0.76	0.76	0.77	0.76	0.77	0.75		0.79	0.88	0.79	0.74	0.84	0.79	0.86	0.72
ecfp6-LC10-NULL	NaN	0.5	0.5	1	0	0.68	0.51	NaN		NaN	0.5	0.5	1	0	0.71	0.55	NaN
ecfp6-LC20-RF	0.815	0.9	0.83	0.81	0.85	0.74	0.69	0.92		0.81	0.91	0.82	0.82	0.83	0.75	0.69	0.91
ecfp6-LC20-XGB	0.815	0.91	0.83	0.81	0.85	0.75	0.69	0.91		0.79	0.88	0.8	0.8	0.81	0.72	0.66	0.9
ecfp6-LC20-KNN	0.705	0.8	0.72	0.76	0.69	0.6	0.5	0.87		0.69	0.79	0.7	0.76	0.64	0.6	0.49	0.86
ecfp6-LC20-LR	0.725	0.82	0.74	0.72	0.76	0.63	0.56	0.87		0.66	0.76	0.67	0.7	0.64	0.56	0.47	0.83
ecfp6-LC20-GPC	0.73	0.81	0.74	0.68	0.8	0.63	0.58	0.86		0.755	0.87	0.77	0.77	0.77	0.68	0.6	0.88
ecfp6-LC20-SVC	0.77	0.87	0.77	0.68	0.86	0.68	0.68	0.87		0.765	0.88	0.78	0.78	0.78	0.69	0.61	0.89
ecfp6-LC20-NULL	NaN	0.5	0.5	1	0	0.46	0.29	NaN		NaN	0.5	0.5	1	0	0.47	0.31	NaN
ecfp6-LC30-RF	0.76	0.91	0.81	0.75	0.87	0.59	0.49	0.95		0.74	0.89	0.81	0.83	0.78	0.55	0.41	0.96
ecfp6-LC30-XGB	0.75	0.91	0.81	0.8	0.83	0.56	0.44	0.96		0.7	0.86	0.75	0.7	0.8	0.5	0.38	0.94
ecfp6-LC30-KNN	0.675	0.82	0.74	0.76	0.72	0.44	0.31	0.95		0.655	0.78	0.71	0.83	0.6	0.41	0.27	0.95
ecfp6-LC30-LR	0.66	0.78	0.71	0.66	0.76	0.43	0.32	0.93		0.645	0.7	0.7	0.79	0.62	0.4	0.27	0.94
ecfp6-LC30-GPC	0.705	0.83	0.76	0.71	0.81	0.5	0.38	0.94		0.69	0.81	0.75	0.78	0.73	0.48	0.34	0.95
ecfp6-LC30-SVC	0.75	0.87	0.79	0.71	0.87	0.58	0.48	0.95		0.62	0.69	0.66	0.76	0.57	0.37	0.24	0.93
ecfp6-LC30-NULL	NaN	0.5	0.5	1	0	0.25	0.14	NaN		NaN	0.5	0.5	1	0	0.26	0.15	NaN
ecfp6-LC40-RF	0.76	0.95	0.89	0.86	0.92	0.5	0.36	0.99		0.71	0.94	0.84	0.8	0.89	0.39	0.26	0.99
ecfp6-LC40-XGB	0.74	0.95	0.88	0.87	0.9	0.45	0.3	0.99		0.68	0.92	0.83	0.8	0.86	0.34	0.21	0.99
ecfp6-LC40-KNN	0.675	0.92	0.86	0.94	0.77	0.29	0.17	1		0.65	0.96	0.84	0.97	0.7	0.24	0.14	1
ecfp6-LC40-LR	0.645	0.86	0.78	0.74	0.81	0.27	0.17	0.98		0.57	0.65	0.65	0.57	0.74	0.16	0.09	0.97
ecfp6-LC40-GPC	0.705	0.93	0.86	0.86	0.87	0.38	0.24	0.99		0.675	0.94	0.86	0.93	0.79	0.3	0.18	1
ecfp6-LC40-SVC	0.745	0.94	0.87	0.83	0.92	0.47	0.33	0.99		0.735	0.95	0.87	0.83	0.91	0.44	0.3	0.99
ecfp6-LC40-NULL	NaN	0.5	0.5	1	0	0.09	0.05	NaN		NaN	0.5	0.5	1	0	0.09	0.05	NaN
ecfp6-LE20-RF	0.805	0.88	0.81	0.83	0.78	0.83	0.83	0.78		0.79	0.86	0.79	0.8	0.79	0.82	0.84	0.74
ecfp6-LE20-XGB	0.8	0.88	0.8	0.82	0.78	0.82	0.82	0.78		0.78	0.86	0.78	0.8	0.77	0.81	0.82	0.74
ecfp6-LE20-KNN	0.705	0.76	0.7	0.8	0.59	0.76	0.71	0.71		0.69	0.77	0.69	0.8	0.57	0.76	0.72	0.68
ecfp6-LE20-LR	0.755	0.83	0.75	0.76	0.75	0.78	0.79	0.71		0.73	0.8	0.73	0.69	0.78	0.74	0.81	0.65
ecfp6-LE20-GPC	0.755	0.83	0.75	0.78	0.73	0.78	0.78	0.72		0.77	0.84	0.77	0.79	0.76	0.8	0.82	0.72
ecfp6-LE20-SVC	0.775	0.85	0.78	0.78	0.77	0.8	0.81	0.74		0.79	0.88	0.79	0.79	0.8	0.81	0.84	0.73
ecfp6-LE20-NULL	NaN	0.5	0.5	1	0	0.71	0.56	NaN		NaN	0.5	0.5	1	0	0.73	0.58	NaN
ecfp6-LE40-RF	0.795	0.88	0.8	0.81	0.78	0.78	0.76	0.82		0.805	0.89	0.8	0.8	0.81	0.79	0.78	0.83
ecfp6-LE40-XGB	0.8	0.88	0.8	0.8	0.8	0.79	0.77	0.82		0.79	0.89	0.79	0.78	0.81	0.78	0.77	0.81
ecfp6-LE40-KNN	0.725	0.79	0.72	0.81	0.63	0.73	0.66	0.8		0.725	0.81	0.72	0.74	0.71	0.71	0.69	0.76
ecfp6-LE40-LR	0.76	0.83	0.76	0.75	0.77	0.74	0.73	0.78		0.73	0.82	0.73	0.73	0.72	0.71	0.69	0.76
ecfp6-LE40-GPC	0.755	0.83	0.75	0.76	0.74	0.74	0.72	0.78		0.775	0.86	0.77	0.76	0.78	0.76	0.75	0.79
ecfp6-LE40-SVC	0.78	0.86	0.78	0.76	0.8	0.76	0.76	0.79		0.775	0.88	0.77	0.71	0.83	0.75	0.79	0.77
ecfp6-LE40-NULL	NaN	0.5	0.5	1	0	0.63	0.46	NaN		NaN	0.5	0.5	1	0	0.63	0.46	NaN
ecfp6-LE60-RF	0.795	0.87	0.8	0.79	0.8	0.75	0.71	0.86		0.81	0.9	0.81	0.8	0.82	0.78	0.75	0.86
ecfp6-LE60-XGB	0.785	0.87	0.79	0.78	0.8	0.74	0.71	0.85		0.78	0.9	0.78	0.76	0.81	0.74	0.72	0.83
ecfp6-LE60-KNN	0.71	0.78	0.72	0.81	0.63	0.67	0.57	0.84		0.745	0.83	0.75	0.8	0.7	0.71	0.64	0.84
ecfp6-LE60-LR	0.74	0.83	0.74	0.74	0.74	0.69	0.64	0.82		0.725	0.8	0.73	0.76	0.7	0.69	0.63	0.81
ecfp6-LE60-GPC	0.73	0.82	0.74	0.74	0.73	0.68	0.63	0.82		0.775	0.87	0.78	0.79	0.77	0.74	0.7	0.84
ecfp6-LE60-SVC	0.755	0.86	0.76	0.72	0.79	0.7	0.68	0.82		0.79	0.89	0.79	0.77	0.81	0.75	0.73	0.84
ecfp6-LE60-NULL	NaN	0.5	0.5	1	0	0.55	0.38	NaN		NaN	0.5	0.5	1	0	0.58	0.4	NaN
ecfp6-LE80-RF	0.765	0.87	0.78	0.74	0.82	0.67	0.61	0.9		0.775	0.88	0.78	0.76	0.81	0.69	0.64	0.88
ecfp6-LE80-XGB	0.755	0.87	0.78	0.74	0.8	0.66	0.58	0.9		0.795	0.9	0.81	0.78	0.84	0.72	0.67	0.9
ecfp6-LE80-KNN	0.69	0.78	0.72	0.82	0.62	0.57	0.44	0.9		0.73	0.81	0.75	0.85	0.65	0.64	0.51	0.91
ecfp6-LE80-LR	0.71	0.81	0.73	0.7	0.76	0.6	0.52	0.87		0.715	0.78	0.73	0.74	0.73	0.62	0.54	0.86
ecfp6-LE80-GPC	0.71	0.82	0.73	0.72	0.74	0.59	0.5	0.88		0.74	0.85	0.76	0.74	0.77	0.65	0.58	0.87
ecfp6-LE80-SVC	0.745	0.84	0.75	0.68	0.83	0.63	0.6	0.88		0.735	0.85	0.75	0.7	0.79	0.64	0.59	0.86
ecfp6-LE80-NULL	NaN	0.5	0.5	1	0	0.42	0.27	NaN		NaN	0.5	0.5	1	0	0.46	0.3	NaN
CircuS	nMCC	AUC	ACC	SENS	SPEC	F1	PPV	NPV		nMCC	AUC	ACC	SENS	SPEC	F1	PPV	NPV
circus-LC10-RF	0.78	0.86	0.78	0.8	0.77	0.79	0.78	0.78		0.795	0.85	0.8	0.81	0.78	0.81	0.82	0.77
circus-LC10-XGB	0.785	0.87	0.78	0.8	0.76	0.79	0.78	0.79		0.75	0.85	0.75	0.79	0.71	0.78	0.77	0.73
circus-LC10-KNN	0.715	0.78	0.71	0.74	0.69	0.72	0.71	0.72		0.72	0.8	0.72	0.73	0.71	0.75	0.76	0.68
circus-LC10-LR	0.735	0.81	0.74	0.78	0.7	0.75	0.73	0.75		0.68	0.76	0.68	0.59	0.77	0.67	0.76	0.6
circus-LC10-GPC	0.735	0.81	0.73	0.78	0.68	0.75	0.72	0.75		0.745	0.84	0.75	0.73	0.76	0.76	0.79	0.7
circus-LC10-SVC	0.78	0.86	0.78	0.78	0.78	0.79	0.79	0.78		0.79	0.87	0.79	0.76	0.82	0.8	0.84	0.73
circus-LC10-NULL	NaN	0.5	0.5	1	0	0.68	0.51	NaN		NaN	0.5	0.5	1	0	0.71	0.55	NaN
circus-LC20-RF	0.805	0.9	0.82	0.81	0.83	0.73	0.66	0.91		0.795	0.9	0.8	0.75	0.85	0.72	0.69	0.88
circus-LC20-XGB	0.8	0.89	0.82	0.8	0.83	0.72	0.66	0.91		0.76	0.85	0.77	0.7	0.83	0.68	0.65	0.86
circus-LC20-KNN	0.72	0.82	0.74	0.77	0.71	0.62	0.52	0.88		0.725	0.79	0.74	0.81	0.67	0.64	0.53	0.89
circus-LC20-LR	0.75	0.86	0.77	0.78	0.76	0.66	0.57	0.89		0.7	0.78	0.71	0.63	0.79	0.6	0.57	0.82
circus-LC20-GPC	0.74	0.84	0.76	0.72	0.79	0.65	0.59	0.87		0.735	0.84	0.75	0.73	0.76	0.65	0.58	0.86
circus-LC20-SVC	0.805	0.89	0.81	0.75	0.87	0.73	0.7	0.89		0.79	0.87	0.8	0.76	0.84	0.72	0.68	0.89
circus-LC20-NULL	NaN	0.5	0.5	1	0	0.46	0.29	NaN		NaN	0.5	0.5	1	0	0.47	0.31	NaN
circus-LC30-RF	0.765	0.91	0.82	0.79	0.85	0.59	0.47	0.96		0.735	0.87	0.8	0.8	0.79	0.54	0.41	0.96
circus-LC30-XGB	0.76	0.91	0.81	0.77	0.86	0.59	0.47	0.96		0.695	0.83	0.74	0.65	0.82	0.49	0.4	0.93
circus-LC30-KNN	0.68	0.83	0.74	0.75	0.73	0.45	0.32	0.95		0.665	0.8	0.72	0.7	0.74	0.44	0.32	0.93
circus-LC30-LR	0.715	0.84	0.77	0.74	0.8	0.51	0.39	0.95		0.66	0.72	0.72	0.75	0.69	0.43	0.3	0.94
circus-LC30-GPC	0.71	0.85	0.76	0.71	0.82	0.5	0.39	0.94		0.72	0.83	0.79	0.81	0.76	0.52	0.38	0.96
circus-LC30-SVC	0.745	0.89	0.78	0.7	0.87	0.57	0.48	0.94		0.59	0.62	0.62	0.71	0.54	0.33	0.22	0.91
circus-LC30-NULL	NaN	0.5	0.5	1	0	0.25	0.14	NaN		NaN	0.5	0.5	1	0	0.26	0.15	NaN
circus-LC40-RF	0.76	0.95	0.9	0.88	0.92	0.49	0.34	0.99		0.66	0.87	0.77	0.67	0.88	0.32	0.21	0.98
circus-LC40-XGB	0.74	0.95	0.89	0.89	0.9	0.45	0.3	0.99		0.71	0.93	0.85	0.8	0.89	0.4	0.26	0.99
circus-LC40-KNN	0.665	0.92	0.83	0.88	0.79	0.29	0.17	0.99		0.63	0.86	0.74	0.67	0.82	0.25	0.15	0.98
circus-LC40-LR	0.635	0.87	0.77	0.74	0.79	0.25	0.15	0.98		0.6	0.7	0.7	0.63	0.77	0.2	0.12	0.98
circus-LC40-GPC	0.715	0.93	0.86	0.83	0.89	0.41	0.27	0.99		0.69	0.93	0.82	0.77	0.88	0.36	0.24	0.99
circus-LC40-SVC	0.735	0.93	0.86	0.82	0.91	0.45	0.31	0.99		0.72	0.95	0.85	0.8	0.9	0.42	0.29	0.99
circus-LC40-NULL	NaN	0.5	0.5	1	0	0.09	0.05	NaN		NaN	0.5	0.5	1	0	0.09	0.05	NaN
circus-LE20-RF	0.8	0.88	0.8	0.83	0.77	0.82	0.82	0.78		0.66	0.86	0.78	0.79	0.78	0.8	0.83	0.73
circus-LE20-XGB	0.81	0.88	0.81	0.84	0.78	0.83	0.83	0.79		0.71	0.86	0.79	0.77	0.8	0.8	0.84	0.72
circus-LE20-KNN	0.75	0.82	0.75	0.79	0.71	0.78	0.77	0.73		0.63	0.84	0.74	0.78	0.71	0.78	0.79	0.7
circus-LE20-LR	0.78	0.84	0.78	0.78	0.78	0.8	0.82	0.74		0.6	0.79	0.72	0.61	0.82	0.7	0.82	0.61
circus-LE20-GPC	0.765	0.84	0.76	0.79	0.73	0.79	0.79	0.74		0.69	0.85	0.78	0.76	0.79	0.79	0.83	0.71
circus-LE20-SVC	0.795	0.87	0.8	0.81	0.78	0.81	0.82	0.76		0.72	0.89	0.81	0.78	0.85	0.82	0.87	0.74
circus-LE20-NULL	NaN	0.5	0.5	1	0	0.71	0.56	NaN		NaN	0.5	0.5	1	0	0.73	0.58	NaN
circus-LE40-RF	0.795	0.88	0.8	0.81	0.78	0.79	0.76	0.83		0.795	0.88	0.8	0.79	0.8	0.78	0.77	0.82
circus-LE40-XGB	0.795	0.88	0.8	0.81	0.79	0.79	0.76	0.83		0.795	0.87	0.8	0.81	0.78	0.78	0.76	0.82
circus-LE40-KNN	0.74	0.82	0.74	0.79	0.7	0.73	0.69	0.79		0.735	0.8	0.73	0.73	0.73	0.72	0.7	0.76
circus-LE40-LR	0.77	0.84	0.77	0.78	0.76	0.76	0.74	0.8		0.755	0.81	0.75	0.66	0.84	0.71	0.78	0.74
circus-LE40-GPC	0.77	0.85	0.77	0.79	0.75	0.76	0.73	0.81		0.785	0.87	0.78	0.75	0.81	0.76	0.77	0.79
circus-LE40-SVC	0.8	0.88	0.8	0.79	0.81	0.78	0.78	0.82		0.805	0.89	0.8	0.76	0.84	0.78	0.81	0.81
circus-LE40-NULL	NaN	0.5	0.5	1	0	0.63	0.46	NaN		NaN	0.5	0.5	1	0	0.63	0.46	NaN
circus-LE60-RF	0.785	0.87	0.79	0.8	0.79	0.74	0.7	0.86		0.805	0.89	0.81	0.8	0.82	0.77	0.75	0.86
circus-LE60-XGB	0.79	0.88	0.79	0.8	0.79	0.75	0.7	0.86		0.775	0.87	0.78	0.75	0.8	0.74	0.72	0.83
circus-LE60-KNN	0.72	0.81	0.73	0.78	0.68	0.68	0.6	0.83		0.735	0.83	0.74	0.77	0.71	0.7	0.64	0.82
circus-LE60-LR	0.76	0.83	0.77	0.77	0.76	0.72	0.66	0.84		0.75	0.81	0.75	0.68	0.81	0.69	0.71	0.79
circus-LE60-GPC	0.75	0.84	0.76	0.77	0.74	0.7	0.65	0.84		0.805	0.89	0.81	0.81	0.8	0.77	0.74	0.86
circus-LE60-SVC	0.775	0.87	0.78	0.76	0.8	0.73	0.7	0.84		0.805	0.9	0.81	0.79	0.82	0.77	0.75	0.85
circus-LE60-NULL	NaN	0.5	0.5	1	0	0.55	0.38	NaN		NaN	0.5	0.5	1	0	0.58	0.4	NaN
circus-LE80-RF	0.75	0.86	0.77	0.73	0.8	0.64	0.58	0.89		0.78	0.88	0.79	0.77	0.81	0.7	0.64	0.89
circus-LE80-XGB	0.76	0.88	0.78	0.74	0.81	0.66	0.59	0.9		0.76	0.86	0.76	0.7	0.83	0.67	0.64	0.87
circus-LE80-KNN	0.71	0.81	0.74	0.83	0.65	0.59	0.46	0.91		0.74	0.81	0.75	0.72	0.78	0.65	0.58	0.87
circus-LE80-LR	0.745	0.85	0.77	0.77	0.77	0.64	0.55	0.9		0.765	0.83	0.76	0.65	0.87	0.67	0.68	0.85
circus-LE80-GPC	0.72	0.83	0.74	0.74	0.74	0.61	0.52	0.89		0.76	0.87	0.78	0.75	0.8	0.68	0.62	0.88
circus-LE80-SVC	0.76	0.86	0.77	0.71	0.84	0.66	0.61	0.89		0.775	0.88	0.79	0.79	0.79	0.69	0.62	0.9
circus-LE80-NULL	NaN	0.5	0.5	1	0	0.42	0.27	NaN		NaN	0.5	0.5	1	0	0.46	0.3	NaN
Avalon	nMCC	AUC	ACC	SENS	SPEC	F1	PPV	NPV		nMCC	AUC	ACC	SENS	SPEC	F1	PPV	NPV
avalon-LC10-RF	0.765	0.86	0.76	0.78	0.75	0.77	0.76	0.77		0.78	0.87	0.78	0.77	0.79	0.8	0.82	0.74
avalon-LC10-XGB	0.77	0.87	0.77	0.78	0.76	0.78	0.78	0.77		0.78	0.87	0.78	0.78	0.78	0.8	0.81	0.74
avalon-LC10-KNN	0.74	0.81	0.74	0.76	0.72	0.75	0.74	0.74		0.72	0.8	0.72	0.8	0.63	0.76	0.73	0.72
avalon-LC10-LR	0.715	0.79	0.71	0.76	0.66	0.73	0.7	0.73		0.705	0.71	0.71	0.77	0.64	0.75	0.73	0.69
avalon-LC10-GPC	0.76	0.82	0.76	0.8	0.72	0.77	0.75	0.77		0.765	0.84	0.76	0.82	0.7	0.8	0.77	0.76
avalon-LC10-SVC	0.785	0.86	0.79	0.79	0.79	0.79	0.79	0.78		0.79	0.87	0.79	0.8	0.78	0.81	0.82	0.76
avalon-LC10-NULL	NaN	0.5	0.5	1	0	0.68	0.51	NaN		NaN	0.5	0.5	1	0	0.71	0.55	NaN
avalon-LC20-RF	0.8	0.89	0.81	0.78	0.84	0.72	0.67	0.9		0.82	0.91	0.84	0.83	0.84	0.76	0.7	0.92
avalon-LC20-XGB	0.8	0.9	0.81	0.78	0.84	0.72	0.67	0.9		0.795	0.89	0.81	0.79	0.83	0.72	0.67	0.9
avalon-LC20-KNN	0.725	0.84	0.74	0.78	0.71	0.63	0.53	0.88		0.74	0.82	0.76	0.86	0.66	0.66	0.54	0.91
avalon-LC20-LR	0.72	0.83	0.74	0.73	0.75	0.62	0.54	0.87		0.69	0.7	0.7	0.66	0.74	0.59	0.53	0.83
avalon-LC20-GPC	0.755	0.84	0.77	0.72	0.81	0.66	0.61	0.88		0.74	0.83	0.76	0.79	0.72	0.66	0.56	0.89
avalon-LC20-SVC	0.805	0.89	0.81	0.76	0.86	0.73	0.7	0.9		0.775	0.89	0.79	0.81	0.77	0.7	0.62	0.9
avalon-LC20-NULL	NaN	0.5	0.5	1	0	0.46	0.29	NaN		NaN	0.5	0.5	1	0	0.47	0.31	NaN
avalon-LC30-RF	0.76	0.9	0.81	0.77	0.86	0.58	0.47	0.96		0.76	0.9	0.83	0.86	0.8	0.58	0.44	0.97
avalon-LC30-XGB	0.765	0.91	0.81	0.76	0.87	0.6	0.5	0.96		0.74	0.9	0.8	0.79	0.81	0.55	0.42	0.96
avalon-LC30-KNN	0.68	0.84	0.74	0.76	0.73	0.45	0.32	0.95		0.675	0.8	0.74	0.8	0.68	0.44	0.31	0.95
avalon-LC30-LR	0.625	0.74	0.67	0.68	0.66	0.37	0.25	0.93		0.555	0.57	0.57	0.42	0.71	0.28	0.21	0.87
avalon-LC30-GPC	0.72	0.85	0.77	0.69	0.84	0.52	0.42	0.94		0.725	0.85	0.78	0.76	0.81	0.54	0.41	0.95
avalon-LC30-SVC	0.775	0.9	0.82	0.74	0.89	0.62	0.53	0.95		0.59	0.68	0.62	0.75	0.5	0.33	0.21	0.92
avalon-LC30-NULL	NaN	0.5	0.5	1	0	0.25	0.14	NaN		NaN	0.5	0.5	1	0	0.26	0.15	NaN
avalon-LC40-RF	0.775	0.95	0.9	0.88	0.93	0.54	0.39	0.99		0.715	0.92	0.81	0.7	0.93	0.43	0.31	0.98
avalon-LC40-XGB	0.755	0.95	0.89	0.87	0.92	0.49	0.34	0.99		0.71	0.94	0.88	0.9	0.86	0.38	0.24	0.99
avalon-LC40-KNN	0.695	0.93	0.87	0.91	0.83	0.34	0.21	1		0.715	0.93	0.86	0.83	0.89	0.4	0.26	0.99
avalon-LC40-LR	0.485	0.42	0.46	0.5	0.42	0.08	0.04	0.94		0.505	0.52	0.52	0.4	0.63	0.09	0.05	0.96
avalon-LC40-GPC	0.72	0.93	0.86	0.83	0.89	0.41	0.27	0.99		0.715	0.94	0.85	0.8	0.9	0.41	0.27	0.99
avalon-LC40-SVC	0.75	0.94	0.89	0.88	0.91	0.48	0.33	0.99		0.725	0.94	0.84	0.77	0.92	0.44	0.31	0.99
avalon-LC40-NULL	NaN	0.5	0.5	1	0	0.09	0.05	NaN		NaN	0.5	0.5	1	0	0.09	0.05	NaN
avalon-LE20-RF	0.785	0.88	0.78	0.81	0.76	0.81	0.81	0.76		0.8	0.88	0.8	0.81	0.79	0.82	0.84	0.76
avalon-LE20-XGB	0.805	0.88	0.8	0.83	0.78	0.83	0.82	0.78		0.8	0.88	0.8	0.8	0.8	0.82	0.84	0.75
avalon-LE20-KNN	0.775	0.84	0.78	0.79	0.76	0.8	0.81	0.74		0.76	0.82	0.76	0.81	0.71	0.8	0.79	0.73
avalon-LE20-LR	0.75	0.82	0.75	0.8	0.7	0.78	0.77	0.73		0.69	0.69	0.69	0.63	0.76	0.7	0.78	0.6
avalon-LE20-GPC	0.795	0.86	0.79	0.82	0.76	0.82	0.81	0.77		0.785	0.87	0.78	0.83	0.74	0.82	0.81	0.76
avalon-LE20-SVC	0.795	0.88	0.8	0.81	0.78	0.81	0.82	0.76		0.82	0.89	0.82	0.85	0.79	0.85	0.85	0.8
avalon-LE20-NULL	NaN	0.5	0.5	1	0	0.71	0.56	NaN		NaN	0.5	0.5	1	0	0.73	0.58	NaN
avalon-LE40-RF	0.79	0.88	0.79	0.8	0.77	0.78	0.75	0.82		0.815	0.89	0.81	0.83	0.79	0.8	0.78	0.85
avalon-LE40-XGB	0.795	0.89	0.8	0.81	0.79	0.79	0.77	0.83		0.785	0.88	0.78	0.77	0.8	0.77	0.77	0.8
avalon-LE40-KNN	0.78	0.86	0.78	0.81	0.75	0.77	0.74	0.82		0.715	0.82	0.72	0.74	0.69	0.71	0.68	0.76
avalon-LE40-LR	0.75	0.83	0.75	0.78	0.72	0.74	0.71	0.79		0.72	0.72	0.72	0.74	0.69	0.71	0.68	0.76
avalon-LE40-GPC	0.79	0.86	0.79	0.83	0.75	0.78	0.74	0.84		0.78	0.87	0.78	0.81	0.75	0.77	0.73	0.82
avalon-LE40-SVC	0.81	0.89	0.81	0.79	0.82	0.79	0.79	0.82		0.8	0.88	0.8	0.82	0.79	0.79	0.77	0.83
avalon-LE40-NULL	NaN	0.5	0.5	1	0	0.63	0.46	NaN		NaN	0.5	0.5	1	0	0.63	0.46	NaN
avalon-LE60-RF	0.79	0.88	0.79	0.79	0.8	0.74	0.7	0.86		0.81	0.91	0.81	0.79	0.84	0.78	0.77	0.85
avalon-LE60-XGB	0.79	0.88	0.79	0.78	0.8	0.75	0.71	0.86		0.79	0.88	0.79	0.79	0.8	0.76	0.73	0.85
avalon-LE60-KNN	0.745	0.84	0.75	0.82	0.69	0.7	0.62	0.86		0.725	0.81	0.73	0.77	0.69	0.69	0.62	0.82
avalon-LE60-LR	0.725	0.82	0.73	0.76	0.71	0.68	0.61	0.82		0.7	0.7	0.7	0.64	0.76	0.64	0.64	0.76
avalon-LE60-GPC	0.77	0.85	0.78	0.82	0.74	0.73	0.66	0.87		0.795	0.9	0.8	0.84	0.76	0.77	0.71	0.87
avalon-LE60-SVC	0.8	0.88	0.8	0.79	0.82	0.76	0.73	0.86		0.78	0.89	0.78	0.77	0.8	0.74	0.72	0.84
avalon-LE60-NULL	NaN	0.5	0.5	1	0	0.55	0.38	NaN		NaN	0.5	0.5	1	0	0.58	0.4	NaN
avalon-LE80-RF	0.75	0.87	0.77	0.73	0.81	0.65	0.58	0.89		0.77	0.87	0.78	0.76	0.8	0.69	0.62	0.89
avalon-LE80-XGB	0.76	0.88	0.78	0.74	0.82	0.66	0.6	0.89		0.735	0.86	0.75	0.7	0.79	0.64	0.59	0.86
avalon-LE80-KNN	0.715	0.82	0.74	0.81	0.67	0.6	0.48	0.9		0.765	0.83	0.79	0.83	0.74	0.68	0.58	0.91
avalon-LE80-LR	0.675	0.79	0.7	0.71	0.69	0.55	0.46	0.86		0.68	0.68	0.68	0.58	0.79	0.56	0.54	0.81
avalon-LE80-GPC	0.73	0.84	0.76	0.78	0.74	0.62	0.52	0.9		0.75	0.86	0.76	0.73	0.79	0.66	0.6	0.87
avalon-LE80-SVC	0.775	0.87	0.79	0.74	0.84	0.68	0.63	0.9		0.8	0.89	0.81	0.79	0.84	0.73	0.67	0.9
avalon-LE80-NULL	NaN	0.5	0.5	1	0	0.42	0.27	NaN		NaN	0.5	0.5	1	0	0.46	0.3	NaN
ISIDA	nMCC	AUC	ACC	SENS	SPEC	F1	PPV	NPV		nMCC	AUC	ACC	SENS	SPEC	F1	PPV	NPV
isida-LC10-RF	0.775	0.86	0.77	0.78	0.76	0.78	0.77	0.77		0.79	0.87	0.79	0.8	0.78	0.81	0.82	0.76
isida-LC10-XGB	0.79	0.87	0.79	0.8	0.77	0.79	0.79	0.79		0.76	0.86	0.76	0.76	0.76	0.78	0.8	0.72
isida-LC10-KNN	0.715	0.8	0.71	0.8	0.63	0.74	0.69	0.75		0.69	0.78	0.68	0.78	0.59	0.74	0.7	0.69
isida-LC10-LR	0.75	0.83	0.75	0.77	0.73	0.76	0.75	0.75		0.7	0.69	0.69	0.83	0.55	0.76	0.7	0.72
isida-LC10-GPC	0.735	0.82	0.74	0.79	0.68	0.75	0.72	0.76		0.745	0.81	0.75	0.79	0.7	0.78	0.77	0.73
isida-LC10-SVC	0.795	0.86	0.79	0.79	0.79	0.8	0.8	0.79		0.79	0.87	0.79	0.78	0.8	0.8	0.83	0.75
isida-LC10-NULL	NaN	0.5	0.5	1	0	0.68	0.51	NaN		NaN	0.5	0.5	1	0	0.71	0.55	NaN
isida-LC20-RF	0.8	0.9	0.81	0.79	0.84	0.72	0.67	0.9		0.81	0.91	0.83	0.83	0.83	0.75	0.68	0.91
isida-LC20-XGB	0.805	0.9	0.82	0.8	0.84	0.73	0.68	0.91		0.82	0.9	0.83	0.8	0.86	0.76	0.72	0.91
isida-LC20-KNN	0.725	0.83	0.75	0.8	0.69	0.63	0.52	0.89		0.73	0.83	0.75	0.85	0.65	0.65	0.52	0.9
isida-LC20-LR	0.73	0.83	0.75	0.76	0.74	0.64	0.55	0.88		0.675	0.68	0.68	0.66	0.71	0.57	0.51	0.82
isida-LC20-GPC	0.71	0.82	0.72	0.67	0.78	0.61	0.56	0.85		0.72	0.83	0.73	0.72	0.75	0.63	0.56	0.86
isida-LC20-SVC	0.815	0.89	0.82	0.75	0.88	0.74	0.73	0.9		0.81	0.9	0.82	0.8	0.84	0.74	0.7	0.9
isida-LC20-NULL	NaN	0.5	0.5	1	0	0.46	0.29	NaN		NaN	0.5	0.5	1	0	0.47	0.31	NaN
isida-LC30-RF	0.765	0.91	0.81	0.76	0.87	0.6	0.5	0.96		0.745	0.89	0.81	0.8	0.81	0.56	0.43	0.96
isida-LC30-XGB	0.77	0.91	0.82	0.78	0.86	0.6	0.49	0.96		0.69	0.85	0.73	0.65	0.81	0.48	0.38	0.93
isida-LC30-KNN	0.675	0.85	0.75	0.8	0.69	0.44	0.3	0.95		0.64	0.77	0.69	0.71	0.67	0.4	0.28	0.93
isida-LC30-LR	0.655	0.8	0.71	0.72	0.71	0.41	0.29	0.94		0.65	0.71	0.71	0.83	0.59	0.4	0.27	0.95
isida-LC30-GPC	0.7	0.85	0.75	0.7	0.8	0.49	0.37	0.94		0.675	0.83	0.73	0.75	0.72	0.45	0.32	0.94
isida-LC30-SVC	0.76	0.9	0.8	0.72	0.88	0.59	0.5	0.95		0.625	0.69	0.67	0.82	0.53	0.37	0.24	0.94
isida-LC30-NULL	NaN	0.5	0.5	1	0	0.25	0.14	NaN		NaN	0.5	0.5	1	0	0.26	0.15	NaN
isida-LC40-RF	0.76	0.95	0.89	0.85	0.92	0.5	0.36	0.99		0.735	0.94	0.81	0.67	0.95	0.48	0.38	0.98
isida-LC40-XGB	0.765	0.95	0.92	0.93	0.91	0.5	0.34	1		0.695	0.93	0.8	0.7	0.91	0.39	0.27	0.98
isida-LC40-KNN	0.655	0.91	0.81	0.83	0.8	0.28	0.17	0.99		0.69	0.93	0.86	0.9	0.83	0.33	0.2	0.99
isida-LC40-LR	0.525	0.62	0.56	0.6	0.52	0.11	0.06	0.96		0.495	0.48	0.49	0.4	0.58	0.08	0.04	0.95
isida-LC40-GPC	0.705	0.93	0.84	0.79	0.89	0.39	0.26	0.99		0.725	0.95	0.86	0.83	0.9	0.42	0.28	0.99
isida-LC40-SVC	0.77	0.95	0.87	0.81	0.94	0.53	0.4	0.99		0.79	0.97	0.9	0.87	0.94	0.56	0.42	0.99
isida-LC40-NULL	NaN	0.5	0.5	1	0	0.09	0.05	NaN		NaN	0.5	0.5	1	0	0.09	0.05	NaN
isida-LE20-RF	0.795	0.88	0.79	0.82	0.77	0.82	0.82	0.77		0.78	0.87	0.78	0.8	0.77	0.81	0.82	0.74
isida-LE20-XGB	0.805	0.88	0.81	0.82	0.79	0.83	0.83	0.78		0.785	0.87	0.79	0.78	0.79	0.81	0.84	0.73
isida-LE20-KNN	0.74	0.82	0.73	0.83	0.63	0.78	0.74	0.75		0.71	0.8	0.7	0.81	0.6	0.77	0.73	0.7
isida-LE20-LR	0.76	0.84	0.76	0.8	0.72	0.79	0.78	0.74		0.72	0.78	0.72	0.72	0.72	0.75	0.78	0.66
isida-LE20-GPC	0.765	0.85	0.77	0.8	0.73	0.79	0.79	0.74		0.76	0.84	0.76	0.76	0.76	0.79	0.81	0.7
isida-LE20-SVC	0.8	0.87	0.8	0.81	0.79	0.82	0.83	0.77		0.805	0.88	0.81	0.8	0.81	0.82	0.85	0.75
isida-LE20-NULL	NaN	0.5	0.5	1	0	0.71	0.56	NaN		NaN	0.5	0.5	1	0	0.73	0.58	NaN
isida-LE40-RF	0.785	0.88	0.79	0.8	0.77	0.78	0.75	0.82		0.805	0.89	0.81	0.82	0.79	0.8	0.77	0.84
isida-LE40-XGB	0.795	0.89	0.8	0.79	0.8	0.78	0.77	0.82		0.79	0.87	0.79	0.79	0.79	0.78	0.77	0.81
isida-LE40-KNN	0.755	0.83	0.75	0.84	0.66	0.75	0.68	0.83		0.715	0.81	0.71	0.8	0.63	0.72	0.65	0.79
isida-LE40-LR	0.745	0.83	0.74	0.77	0.71	0.73	0.7	0.79		0.68	0.68	0.68	0.77	0.59	0.68	0.62	0.75
isida-LE40-GPC	0.775	0.85	0.77	0.8	0.75	0.76	0.73	0.81		0.77	0.85	0.77	0.76	0.79	0.76	0.75	0.79
isida-LE40-SVC	0.81	0.89	0.81	0.79	0.82	0.79	0.8	0.82		0.795	0.88	0.8	0.77	0.82	0.78	0.79	0.81
isida-LE40-NULL	NaN	0.5	0.5	1	0	0.63	0.46	NaN		NaN	0.5	0.5	1	0	0.63	0.46	NaN
isida-LE60-RF	0.78	0.88	0.79	0.78	0.8	0.74	0.7	0.85		0.8	0.9	0.8	0.76	0.83	0.76	0.76	0.84
isida-LE60-XGB	0.795	0.88	0.8	0.78	0.81	0.75	0.72	0.86		0.79	0.89	0.79	0.77	0.82	0.75	0.74	0.84
isida-LE60-KNN	0.725	0.82	0.73	0.82	0.64	0.68	0.58	0.85		0.705	0.8	0.71	0.8	0.62	0.68	0.59	0.82
isida-LE60-LR	0.745	0.84	0.75	0.77	0.74	0.7	0.64	0.84		0.685	0.69	0.69	0.69	0.69	0.64	0.6	0.77
isida-LE60-GPC	0.755	0.84	0.76	0.77	0.75	0.71	0.66	0.84		0.77	0.86	0.77	0.76	0.78	0.73	0.7	0.83
isida-LE60-SVC	0.785	0.87	0.79	0.76	0.82	0.74	0.72	0.84		0.79	0.89	0.79	0.74	0.84	0.74	0.75	0.82
isida-LE60-NULL	NaN	0.5	0.5	1	0	0.55	0.38	NaN		NaN	0.5	0.5	1	0	0.58	0.4	NaN
isida-LE80-RF	0.755	0.87	0.77	0.73	0.81	0.65	0.59	0.89		0.79	0.89	0.8	0.76	0.84	0.71	0.68	0.89
isida-LE80-XGB	0.765	0.88	0.78	0.74	0.82	0.66	0.6	0.9		0.775	0.88	0.79	0.76	0.81	0.7	0.64	0.89
isida-LE80-KNN	0.685	0.79	0.71	0.84	0.57	0.56	0.42	0.91		0.7	0.77	0.72	0.81	0.63	0.6	0.48	0.88
isida-LE80-LR	0.735	0.85	0.76	0.76	0.76	0.63	0.53	0.9		0.77	0.79	0.79	0.83	0.76	0.69	0.6	0.91
isida-LE80-GPC	0.71	0.83	0.73	0.72	0.74	0.59	0.5	0.88		0.7	0.83	0.71	0.65	0.77	0.6	0.55	0.84
isida-LE80-SVC	0.76	0.86	0.77	0.7	0.84	0.66	0.62	0.88		0.775	0.87	0.78	0.73	0.84	0.69	0.66	0.88
isida-LE80-NULL	NaN	0.5	0.5	1	0	0.42	0.27	NaN		NaN	0.5	0.5	1	0	0.46	0.3	NaN
MACCS	nMCC	AUC	ACC	SENS	SPEC	F1	PPV	NPV		nMCC	AUC	ACC	SENS	SPEC	F1	PPV	NPV
maccs-LC10-RF	0.77	0.85	0.77	0.77	0.76	0.77	0.77	0.76		0.76	0.85	0.76	0.75	0.77	0.78	0.8	0.72
maccs-LC10-XGB	0.775	0.86	0.77	0.79	0.76	0.78	0.77	0.78		0.77	0.86	0.77	0.79	0.76	0.79	0.8	0.74
maccs-LC10-KNN	0.735	0.8	0.73	0.77	0.7	0.74	0.72	0.74		0.735	0.81	0.74	0.75	0.72	0.76	0.77	0.7
maccs-LC10-LR	0.74	0.8	0.74	0.77	0.71	0.75	0.73	0.75		0.71	0.79	0.71	0.74	0.69	0.74	0.74	0.68
maccs-LC10-GPC	0.74	0.82	0.74	0.78	0.7	0.75	0.73	0.75		0.75	0.82	0.75	0.79	0.7	0.78	0.77	0.73
maccs-LC10-SVC	0.755	0.84	0.75	0.76	0.75	0.76	0.76	0.75		0.76	0.85	0.76	0.75	0.78	0.78	0.81	0.71
maccs-LC10-NULL	NaN	0.5	0.5	1	0	0.68	0.51	NaN		NaN	0.5	0.5	1	0	0.71	0.55	NaN
maccs-LC20-RF	0.8	0.89	0.81	0.79	0.83	0.72	0.66	0.91		0.8	0.91	0.8	0.76	0.85	0.73	0.69	0.89
maccs-LC20-XGB	0.8	0.89	0.81	0.8	0.83	0.72	0.66	0.91		0.78	0.89	0.79	0.79	0.8	0.71	0.64	0.9
maccs-LC20-KNN	0.74	0.84	0.76	0.8	0.73	0.65	0.55	0.9		0.71	0.8	0.73	0.81	0.64	0.62	0.51	0.88
maccs-LC20-LR	0.755	0.85	0.77	0.78	0.77	0.66	0.58	0.89		0.7	0.8	0.71	0.72	0.7	0.61	0.52	0.85
maccs-LC20-GPC	0.74	0.84	0.76	0.73	0.78	0.65	0.58	0.87		0.74	0.84	0.76	0.85	0.67	0.66	0.54	0.91
maccs-LC20-SVC	0.795	0.88	0.8	0.76	0.85	0.72	0.68	0.9		0.78	0.87	0.79	0.76	0.82	0.7	0.65	0.88
maccs-LC20-NULL	NaN	0.5	0.5	1	0	0.46	0.29	NaN		NaN	0.5	0.5	1	0	0.47	0.31	NaN
maccs-LC30-RF	0.74	0.9	0.79	0.72	0.85	0.55	0.45	0.95		0.755	0.9	0.82	0.81	0.82	0.58	0.45	0.96
maccs-LC30-XGB	0.76	0.9	0.82	0.79	0.84	0.58	0.46	0.96		0.735	0.89	0.79	0.77	0.82	0.55	0.43	0.95
maccs-LC30-KNN	0.685	0.84	0.75	0.76	0.74	0.46	0.33	0.95		0.67	0.8	0.74	0.86	0.61	0.43	0.28	0.96
maccs-LC30-LR	0.715	0.85	0.78	0.75	0.8	0.51	0.39	0.95		0.61	0.65	0.65	0.59	0.71	0.36	0.26	0.9
maccs-LC30-GPC	0.71	0.85	0.76	0.71	0.82	0.5	0.39	0.94		0.71	0.83	0.77	0.78	0.76	0.5	0.37	0.95
maccs-LC30-SVC	0.75	0.88	0.79	0.71	0.87	0.57	0.48	0.95		0.53	0.58	0.54	0.59	0.5	0.27	0.17	0.87
maccs-LC30-NULL	NaN	0.5	0.5	1	0	0.25	0.14	NaN		NaN	0.5	0.5	1	0	0.26	0.15	NaN
maccs-LC40-RF	0.76	0.95	0.9	0.89	0.91	0.49	0.34	0.99		0.735	0.92	0.86	0.8	0.92	0.45	0.32	0.99
maccs-LC40-XGB	0.75	0.95	0.91	0.92	0.9	0.46	0.31	1		0.705	0.95	0.8	0.67	0.93	0.42	0.3	0.98
maccs-LC40-KNN	0.67	0.92	0.84	0.89	0.8	0.3	0.18	0.99		0.685	0.93	0.88	0.97	0.79	0.3	0.18	1
maccs-LC40-LR	0.645	0.86	0.79	0.79	0.79	0.27	0.16	0.99		0.55	0.61	0.61	0.47	0.75	0.14	0.08	0.97
maccs-LC40-GPC	0.725	0.93	0.88	0.88	0.88	0.42	0.28	0.99		0.66	0.91	0.77	0.67	0.88	0.32	0.21	0.98
maccs-LC40-SVC	0.74	0.94	0.88	0.85	0.91	0.46	0.31	0.99		0.685	0.92	0.8	0.7	0.9	0.36	0.24	0.98
maccs-LC40-NULL	NaN	0.5	0.5	1	0	0.09	0.05	NaN		NaN	0.5	0.5	1	0	0.09	0.05	NaN
maccs-LE20-RF	0.795	0.87	0.79	0.82	0.76	0.82	0.81	0.77		0.785	0.86	0.79	0.78	0.8	0.81	0.84	0.73
maccs-LE20-XGB	0.79	0.86	0.79	0.83	0.75	0.82	0.8	0.78		0.805	0.88	0.81	0.81	0.81	0.83	0.85	0.76
maccs-LE20-KNN	0.77	0.83	0.77	0.82	0.72	0.8	0.78	0.76		0.73	0.82	0.73	0.72	0.74	0.75	0.79	0.66
maccs-LE20-LR	0.77	0.84	0.77	0.79	0.76	0.79	0.8	0.74		0.74	0.84	0.74	0.73	0.75	0.76	0.8	0.67
maccs-LE20-GPC	0.78	0.85	0.78	0.82	0.74	0.81	0.8	0.77		0.76	0.84	0.76	0.78	0.74	0.79	0.8	0.71
maccs-LE20-SVC	0.79	0.87	0.79	0.8	0.77	0.81	0.81	0.76		0.8	0.89	0.8	0.81	0.79	0.82	0.84	0.76
maccs-LE20-NULL	NaN	0.5	0.5	1	0	0.71	0.56	NaN		NaN	0.5	0.5	1	0	0.73	0.58	NaN
maccs-LE40-RF	0.795	0.87	0.79	0.81	0.78	0.78	0.76	0.83		0.8	0.89	0.8	0.8	0.8	0.79	0.77	0.82
maccs-LE40-XGB	0.785	0.87	0.79	0.8	0.77	0.78	0.75	0.82		0.79	0.9	0.79	0.79	0.79	0.78	0.77	0.81
maccs-LE40-KNN	0.78	0.84	0.78	0.83	0.73	0.78	0.73	0.84		0.755	0.83	0.76	0.77	0.74	0.74	0.72	0.79
maccs-LE40-LR	0.775	0.85	0.78	0.79	0.77	0.76	0.74	0.81		0.76	0.83	0.76	0.78	0.75	0.75	0.72	0.8
maccs-LE40-GPC	0.785	0.85	0.78	0.82	0.74	0.78	0.73	0.83		0.775	0.86	0.78	0.82	0.73	0.77	0.73	0.83
maccs-LE40-SVC	0.785	0.88	0.79	0.8	0.78	0.78	0.76	0.82		0.78	0.87	0.78	0.8	0.76	0.77	0.74	0.82
maccs-LE40-NULL	NaN	0.5	0.5	1	0	0.63	0.46	NaN		NaN	0.5	0.5	1	0	0.63	0.46	NaN
maccs-LE60-RF	0.78	0.87	0.78	0.78	0.79	0.73	0.69	0.85		0.795	0.9	0.8	0.8	0.8	0.76	0.73	0.86
maccs-LE60-XGB	0.78	0.87	0.78	0.78	0.78	0.74	0.69	0.86		0.795	0.9	0.8	0.82	0.78	0.76	0.71	0.86
maccs-LE60-KNN	0.735	0.82	0.74	0.8	0.69	0.69	0.61	0.85		0.705	0.8	0.71	0.74	0.68	0.67	0.61	0.8
maccs-LE60-LR	0.75	0.84	0.76	0.76	0.75	0.71	0.66	0.84		0.735	0.82	0.74	0.74	0.74	0.7	0.66	0.81
maccs-LE60-GPC	0.76	0.84	0.77	0.8	0.74	0.72	0.65	0.86		0.76	0.86	0.76	0.83	0.69	0.73	0.65	0.86
maccs-LE60-SVC	0.77	0.86	0.78	0.76	0.8	0.72	0.7	0.84		0.77	0.86	0.77	0.79	0.76	0.73	0.69	0.84
maccs-LE60-NULL	NaN	0.5	0.5	1	0	0.55	0.38	NaN		NaN	0.5	0.5	1	0	0.58	0.4	NaN
maccs-LE80-RF	0.75	0.87	0.77	0.74	0.8	0.64	0.57	0.89		0.765	0.88	0.78	0.76	0.8	0.68	0.62	0.88
maccs-LE80-XGB	0.755	0.87	0.77	0.74	0.81	0.65	0.58	0.89		0.805	0.91	0.82	0.82	0.83	0.74	0.67	0.91
maccs-LE80-KNN	0.705	0.8	0.73	0.79	0.67	0.59	0.47	0.9		0.705	0.79	0.72	0.74	0.7	0.61	0.52	0.86
maccs-LE80-LR	0.755	0.86	0.78	0.76	0.79	0.65	0.57	0.9		0.735	0.81	0.75	0.74	0.76	0.64	0.57	0.87
maccs-LE80-GPC	0.725	0.84	0.75	0.76	0.74	0.61	0.51	0.89		0.715	0.83	0.73	0.74	0.72	0.62	0.54	0.86
maccs-LE80-SVC	0.745	0.85	0.76	0.7	0.81	0.64	0.58	0.88		0.775	0.87	0.79	0.79	0.8	0.7	0.62	0.9
maccs-LE80-NULL	NaN	0.5	0.5	1	0	0.42	0.27	NaN		NaN	0.5	0.5	1	0	0.46	0.3	NaN
mordred	nMCC	AUC	ACC	SENS	SPEC	F1	PPV	NPV		nMCC	AUC	ACC	SENS	SPEC	F1	PPV	NPV
mordred-LC10-RF	0.78	0.87	0.78	0.78	0.78	0.78	0.78	0.77		0.8	0.88	0.8	0.77	0.84	0.81	0.85	0.74
mordred-LC10-XGB	0.78	0.87	0.78	0.79	0.77	0.79	0.78	0.78		0.78	0.88	0.78	0.77	0.8	0.79	0.82	0.73
mordred-LC10-KNN	0.74	0.81	0.74	0.81	0.67	0.76	0.72	0.77		0.71	0.81	0.7	0.74	0.67	0.74	0.74	0.67
mordred-LC10-LR	0.67	0.75	0.67	0.73	0.6	0.69	0.66	0.68		0.63	0.63	0.63	0.7	0.56	0.68	0.66	0.6
mordred-LC10-GPC	0.75	0.83	0.75	0.79	0.71	0.76	0.74	0.77		0.76	0.83	0.76	0.7	0.81	0.76	0.82	0.69
mordred-LC10-SVC	0.78	0.86	0.78	0.8	0.75	0.78	0.77	0.78		0.78	0.88	0.79	0.79	0.79	0.8	0.82	0.75
mordred-LC10-NULL	NaN	0.5	0.5	1	0	0.68	0.51	NaN		NaN	0.5	0.5	1	0	0.71	0.55	NaN
mordred-LC20-RF	0.81	0.91	0.82	0.79	0.85	0.74	0.69	0.91		0.84	0.93	0.84	0.8	0.89	0.78	0.77	0.91
mordred-LC20-XGB	0.82	0.91	0.83	0.81	0.86	0.75	0.71	0.92		0.8	0.9	0.8	0.73	0.87	0.72	0.72	0.88
mordred-LC20-KNN	0.78	0.86	0.8	0.83	0.77	0.7	0.6	0.92		0.74	0.82	0.75	0.77	0.74	0.66	0.57	0.88
mordred-LC20-LR	0.64	0.7	0.65	0.66	0.64	0.52	0.44	0.82		0.62	0.63	0.63	0.67	0.58	0.52	0.42	0.8
mordred-LC20-GPC	0.77	0.86	0.78	0.76	0.81	0.69	0.62	0.89		0.77	0.87	0.78	0.79	0.78	0.69	0.62	0.89
mordred-LC20-SVC	0.81	0.9	0.82	0.78	0.86	0.73	0.69	0.9		0.83	0.92	0.85	0.86	0.84	0.77	0.71	0.93
mordred-LC20-NULL	NaN	0.5	0.5	1	0	0.46	0.29	NaN		NaN	0.5	0.5	1	0	0.47	0.31	NaN
mordred-LC30-RF	0.78	0.91	0.83	0.77	0.88	0.62	0.52	0.96		0.75	0.9	0.81	0.81	0.82	0.57	0.44	0.96
mordred-LC30-XGB	0.76	0.91	0.81	0.74	0.87	0.59	0.49	0.95		0.75	0.89	0.8	0.79	0.82	0.57	0.44	0.96
mordred-LC30-KNN	0.71	0.88	0.79	0.84	0.74	0.49	0.35	0.96		0.69	0.84	0.76	0.84	0.68	0.46	0.32	0.96
mordred-LC30-LR	0.5	0.51	0.49	0.56	0.42	0.22	0.14	0.85		0.52	0.52	0.52	0.54	0.51	0.25	0.16	0.86
mordred-LC30-GPC	0.73	0.87	0.77	0.71	0.84	0.53	0.43	0.94		0.72	0.83	0.77	0.75	0.79	0.51	0.39	0.95
mordred-LC30-SVC	0.76	0.9	0.8	0.71	0.88	0.59	0.5	0.95		0.63	0.7	0.67	0.83	0.52	0.37	0.24	0.94
mordred-LC30-NULL	NaN	0.5	0.5	1	0	0.25	0.14	NaN		NaN	0.5	0.5	1	0	0.26	0.15	NaN
mordred-LC40-RF	0.76	0.95	0.89	0.85	0.92	0.5	0.36	0.99		0.68	0.94	0.81	0.73	0.88	0.35	0.23	0.99
mordred-LC40-XGB	0.76	0.96	0.89	0.88	0.91	0.48	0.33	0.99		0.71	0.93	0.86	0.83	0.88	0.39	0.26	0.99
mordred-LC40-KNN	0.67	0.92	0.82	0.83	0.81	0.3	0.18	0.99		0.68	0.92	0.87	0.97	0.77	0.29	0.17	1
mordred-LC40-LR	0.51	0.57	0.53	0.68	0.38	0.1	0.05	0.96		0.52	0.54	0.54	0.6	0.48	0.1	0.05	0.96
mordred-LC40-GPC	0.72	0.94	0.86	0.84	0.89	0.41	0.27	0.99		0.68	0.9	0.8	0.73	0.87	0.34	0.22	0.98
mordred-LC40-SVC	0.76	0.95	0.88	0.83	0.93	0.51	0.37	0.99		0.71	0.92	0.87	0.87	0.87	0.38	0.24	0.99
mordred-LC40-NULL	NaN	0.5	0.5	1	0	0.09	0.05	NaN		NaN	0.5	0.5	1	0	0.09	0.05	NaN
mordred-LE20-RF	0.81	0.89	0.81	0.83	0.78	0.83	0.83	0.79		0.83	0.89	0.83	0.84	0.83	0.85	0.87	0.79
mordred-LE20-XGB	0.81	0.89	0.81	0.84	0.78	0.83	0.83	0.79		0.83	0.9	0.83	0.84	0.82	0.85	0.86	0.79
mordred-LE20-KNN	0.78	0.84	0.78	0.81	0.75	0.81	0.8	0.76		0.74	0.8	0.74	0.74	0.74	0.77	0.79	0.68
mordred-LE20-LR	0.66	0.73	0.65	0.74	0.57	0.71	0.68	0.64		0.67	0.66	0.66	0.81	0.51	0.75	0.69	0.67
mordred-LE20-GPC	0.79	0.86	0.79	0.82	0.77	0.82	0.81	0.78		0.76	0.85	0.76	0.74	0.78	0.78	0.82	0.69
mordred-LE20-SVC	0.79	0.89	0.8	0.82	0.77	0.82	0.82	0.78		0.8	0.89	0.8	0.82	0.79	0.83	0.84	0.76
mordred-LE20-NULL	NaN	0.5	0.5	1	0	0.71	0.56	NaN		NaN	0.5	0.5	1	0	0.73	0.58	NaN
mordred-LE40-RF	0.82	0.9	0.82	0.82	0.81	0.8	0.79	0.84		0.83	0.91	0.83	0.8	0.86	0.81	0.83	0.83
mordred-LE40-XGB	0.82	0.9	0.81	0.82	0.81	0.8	0.79	0.84		0.82	0.89	0.82	0.82	0.81	0.8	0.79	0.84
mordred-LE40-KNN	0.78	0.85	0.79	0.83	0.74	0.78	0.73	0.84		0.76	0.83	0.75	0.76	0.75	0.74	0.72	0.78
mordred-LE40-LR	0.68	0.76	0.68	0.73	0.64	0.68	0.63	0.73		0.72	0.72	0.72	0.75	0.69	0.71	0.67	0.76
mordred-LE40-GPC	0.78	0.87	0.78	0.81	0.76	0.78	0.74	0.83		0.77	0.87	0.77	0.74	0.8	0.75	0.76	0.78
mordred-LE40-SVC	0.79	0.89	0.8	0.79	0.8	0.78	0.78	0.81		0.82	0.91	0.81	0.8	0.82	0.8	0.8	0.83
mordred-LE40-NULL	NaN	0.5	0.5	1	0	0.63	0.46	NaN		NaN	0.5	0.5	1	0	0.63	0.46	NaN
mordred-LE60-RF	0.8	0.89	0.81	0.79	0.82	0.76	0.73	0.86		0.83	0.93	0.83	0.8	0.86	0.8	0.79	0.86
mordred-LE60-XGB	0.79	0.88	0.8	0.79	0.8	0.75	0.71	0.86		0.8	0.91	0.81	0.79	0.82	0.77	0.75	0.85
mordred-LE60-KNN	0.76	0.84	0.77	0.85	0.69	0.72	0.63	0.88		0.74	0.84	0.74	0.79	0.68	0.7	0.63	0.83
mordred-LE60-LR	0.67	0.72	0.67	0.73	0.61	0.62	0.54	0.79		0.61	0.61	0.61	0.68	0.53	0.57	0.49	0.71
mordred-LE60-GPC	0.77	0.85	0.77	0.8	0.74	0.72	0.66	0.86		0.77	0.89	0.77	0.73	0.81	0.72	0.72	0.81
mordred-LE60-SVC	0.79	0.88	0.79	0.78	0.8	0.75	0.71	0.86		0.84	0.91	0.84	0.8	0.87	0.8	0.8	0.87
mordred-LE60-NULL	NaN	0.5	0.5	1	0	0.55	0.38	NaN		NaN	0.5	0.5	1	0	0.58	0.4	NaN
mordred-LE80-RF	0.78	0.89	0.79	0.74	0.85	0.69	0.64	0.9		0.79	0.91	0.8	0.74	0.86	0.72	0.69	0.89
mordred-LE80-XGB	0.78	0.89	0.8	0.76	0.84	0.69	0.64	0.9		0.79	0.89	0.79	0.74	0.85	0.71	0.68	0.88
mordred-LE80-KNN	0.75	0.86	0.78	0.85	0.71	0.64	0.52	0.93		0.8	0.87	0.82	0.92	0.73	0.72	0.59	0.95
mordred-LE80-LR	0.65	0.74	0.66	0.7	0.62	0.52	0.41	0.85		0.61	0.61	0.62	0.58	0.65	0.48	0.42	0.78
mordred-LE80-GPC	0.75	0.86	0.77	0.78	0.76	0.65	0.55	0.91		0.74	0.85	0.74	0.67	0.81	0.64	0.61	0.85
mordred-LE80-SVC	0.78	0.88	0.8	0.76	0.83	0.69	0.62	0.9		0.82	0.91	0.82	0.79	0.86	0.75	0.71	0.9
mordred-LE80-NULL	NaN	0.5	0.5	1	0	0.42	0.27	NaN		NaN	0.5	0.5	1	0	0.46	0.3	NaN
SIRMS	nMCC	AUC	ACC	SENS	SPEC	F1	PPV	NPV		nMCC	AUC	ACC	SENS	SPEC	F1	PPV	NPV
sirms-LC10-RF	0.77	0.85	0.77	0.78	0.76	0.54	0.77	0.77		0.77	0.84	0.77	0.74	0.81	0.78	0.83	0.72
sirms-LC10-XGB	0.78	0.86	0.78	0.8	0.76	0.56	0.78	0.78		0.77	0.85	0.77	0.75	0.8	0.78	0.82	0.72
sirms-LC10-KNN	0.73	0.81	0.73	0.75	0.71	0.46	0.73	0.73		0.71	0.8	0.71	0.73	0.69	0.74	0.74	0.68
sirms-LC10-LR	0.63	0.66	0.62	0.74	0.51	0.25	0.61	0.65		0.62	0.62	0.62	0.56	0.68	0.61	0.68	0.55
sirms-LC10-GPC	0.75	0.81	0.74	0.77	0.72	0.49	0.74	0.75		0.73	0.79	0.72	0.72	0.73	0.74	0.77	0.68
sirms-LC10-SVC	0.77	0.85	0.76	0.76	0.77	0.53	0.78	0.75		0.76	0.83	0.76	0.77	0.75	0.78	0.79	0.73
sirms-LC10-NULL	NaN	0.5	0.5	1	0	NaN	0.51	NaN		NaN	0.5	0.5	1	0	0.71	0.55	NaN
sirms-LC20-RF	0.8	0.91	0.81	0.78	0.84	0.61	0.68	0.9		0.81	0.91	0.81	0.77	0.86	0.74	0.71	0.89
sirms-LC20-XGB	0.8	0.91	0.81	0.78	0.85	0.61	0.68	0.9		0.78	0.89	0.78	0.72	0.84	0.7	0.68	0.87
sirms-LC20-KNN	0.76	0.85	0.77	0.78	0.76	0.51	0.58	0.89		0.75	0.84	0.77	0.84	0.71	0.67	0.56	0.91
sirms-LC20-LR	0.59	0.64	0.59	0.68	0.5	0.17	0.36	0.79		0.61	0.62	0.62	0.57	0.66	0.49	0.43	0.77
sirms-LC20-GPC	0.73	0.81	0.74	0.67	0.8	0.46	0.59	0.85		0.7	0.79	0.7	0.67	0.74	0.6	0.54	0.83
sirms-LC20-SVC	0.76	0.85	0.76	0.68	0.84	0.52	0.65	0.86		0.77	0.87	0.78	0.78	0.78	0.69	0.62	0.89
sirms-LC20-NULL	NaN	0.5	0.5	1	0	NaN	0.29	NaN		NaN	0.5	0.5	1	0	0.47	0.31	NaN
sirms-LC30-RF	0.77	0.91	0.81	0.76	0.87	0.53	0.49	0.96		0.74	0.9	0.78	0.73	0.84	0.56	0.45	0.94
sirms-LC30-XGB	0.77	0.92	0.82	0.78	0.87	0.54	0.49	0.96		0.77	0.9	0.82	0.79	0.85	0.6	0.48	0.96
sirms-LC30-KNN	0.68	0.84	0.75	0.77	0.72	0.36	0.32	0.95		0.61	0.74	0.65	0.66	0.64	0.36	0.24	0.91
sirms-LC30-LR	0.53	0.57	0.54	0.63	0.45	0.06	0.16	0.88		0.55	0.57	0.57	0.54	0.6	0.29	0.2	0.88
sirms-LC30-GPC	0.72	0.82	0.78	0.73	0.82	0.44	0.41	0.95		0.6	0.78	0.62	0.42	0.81	0.34	0.28	0.89
sirms-LC30-SVC	0.72	0.84	0.76	0.67	0.85	0.43	0.42	0.94		0.54	0.57	0.55	0.63	0.48	0.28	0.18	0.88
sirms-LC30-NULL	NaN	0.5	0.5	1	0	NaN	0.14	NaN		NaN	0.5	0.5	1	0	0.26	0.15	NaN
sirms-LC40-RF	0.76	0.96	0.91	0.9	0.91	0.52	0.34	1		0.73	0.94	0.84	0.77	0.92	0.44	0.31	0.99
sirms-LC40-XGB	0.77	0.96	0.91	0.9	0.92	0.53	0.35	1		0.72	0.94	0.82	0.73	0.92	0.42	0.3	0.99
sirms-LC40-KNN	0.67	0.92	0.82	0.84	0.81	0.33	0.18	0.99		0.65	0.87	0.8	0.8	0.8	0.26	0.16	0.99
sirms-LC40-LR	0.48	0.47	0.46	0.46	0.46	-0.04	0.04	0.94		0.56	0.64	0.64	0.7	0.59	0.14	0.08	0.98
sirms-LC40-GPC	0.7	0.92	0.85	0.84	0.86	0.39	0.23	0.99		0.65	0.88	0.76	0.67	0.85	0.28	0.18	0.98
sirms-LC40-SVC	0.75	0.93	0.88	0.86	0.91	0.5	0.33	0.99		0.68	0.92	0.68	0.4	0.97	0.39	0.38	0.97
sirms-LC40-NULL	NaN	0.5	0.5	1	0	NaN	0.05	NaN		NaN	0.5	0.5	1	0	0.09	0.05	NaN
sirms-LE20-RF	0.79	0.88	0.8	0.83	0.77	0.59	0.81	0.78		0.78	0.87	0.78	0.77	0.8	0.8	0.84	0.72
sirms-LE20-XGB	0.79	0.88	0.8	0.81	0.78	0.59	0.82	0.77		0.75	0.84	0.75	0.72	0.78	0.76	0.82	0.67
sirms-LE20-KNN	0.77	0.85	0.77	0.75	0.78	0.53	0.81	0.72		0.76	0.83	0.76	0.72	0.8	0.77	0.83	0.68
sirms-LE20-LR	0.62	0.66	0.61	0.75	0.47	0.23	0.64	0.6		0.57	0.57	0.57	0.46	0.69	0.54	0.66	0.48
sirms-LE20-GPC	0.78	0.86	0.78	0.78	0.79	0.56	0.82	0.74		0.74	0.83	0.74	0.7	0.77	0.75	0.81	0.66
sirms-LE20-SVC	0.79	0.87	0.79	0.8	0.78	0.58	0.82	0.76		0.78	0.86	0.78	0.8	0.76	0.81	0.82	0.74
sirms-LE20-NULL	NaN	0.5	0.5	1	0	NaN	0.56	NaN		NaN	0.5	0.5	1	0	0.73	0.58	NaN
sirms-LE40-RF	0.8	0.88	0.8	0.82	0.78	0.6	0.77	0.84		0.81	0.9	0.81	0.81	0.81	0.8	0.79	0.83
sirms-LE40-XGB	0.79	0.89	0.8	0.81	0.78	0.59	0.76	0.83		0.8	0.88	0.8	0.78	0.82	0.78	0.78	0.81
sirms-LE40-KNN	0.77	0.85	0.77	0.77	0.77	0.54	0.74	0.79		0.72	0.84	0.72	0.69	0.75	0.7	0.7	0.74
sirms-LE40-LR	0.66	0.71	0.66	0.71	0.6	0.32	0.61	0.71		0.65	0.64	0.64	0.47	0.81	0.55	0.68	0.64
sirms-LE40-GPC	0.78	0.86	0.78	0.78	0.78	0.55	0.75	0.8		0.77	0.85	0.77	0.77	0.77	0.76	0.74	0.8
sirms-LE40-SVC	0.8	0.88	0.8	0.8	0.8	0.6	0.77	0.82		0.78	0.87	0.78	0.8	0.75	0.77	0.73	0.82
sirms-LE40-NULL	NaN	0.5	0.5	1	0	NaN	0.46	NaN		NaN	0.5	0.5	1	0	0.63	0.46	NaN
sirms-LE60-RF	0.78	0.87	0.78	0.77	0.79	0.56	0.7	0.85		0.8	0.9	0.8	0.78	0.82	0.76	0.75	0.84
sirms-LE60-XGB	0.78	0.88	0.78	0.77	0.8	0.56	0.7	0.85		0.82	0.89	0.82	0.79	0.84	0.78	0.77	0.86
sirms-LE60-KNN	0.75	0.84	0.75	0.76	0.74	0.49	0.65	0.83		0.78	0.85	0.78	0.78	0.79	0.74	0.71	0.84
sirms-LE60-LR	0.53	0.55	0.52	0.62	0.43	0.05	0.4	0.64		0.69	0.69	0.69	0.66	0.72	0.64	0.61	0.76
sirms-LE60-GPC	0.76	0.85	0.76	0.75	0.77	0.51	0.67	0.84		0.8	0.87	0.8	0.81	0.8	0.77	0.73	0.86
sirms-LE60-SVC	0.77	0.86	0.77	0.75	0.79	0.53	0.69	0.84		0.81	0.9	0.81	0.82	0.81	0.78	0.74	0.87
sirms-LE60-NULL	NaN	0.5	0.5	1	0	NaN	0.38	NaN		NaN	0.5	0.5	1	0	0.58	0.4	NaN
sirms-LE80-RF	0.77	0.88	0.78	0.72	0.83	0.53	0.61	0.89		0.79	0.87	0.8	0.74	0.86	0.71	0.69	0.88
sirms-LE80-XGB	0.78	0.88	0.79	0.74	0.83	0.55	0.62	0.9		0.79	0.87	0.81	0.81	0.81	0.72	0.64	0.91
sirms-LE80-KNN	0.74	0.84	0.75	0.75	0.76	0.47	0.53	0.89		0.76	0.83	0.78	0.85	0.7	0.67	0.55	0.92
sirms-LE80-LR	0.55	0.58	0.56	0.66	0.45	0.1	0.31	0.78		0.67	0.67	0.67	0.57	0.78	0.55	0.53	0.81
sirms-LE80-GPC	0.74	0.85	0.76	0.74	0.78	0.48	0.56	0.89		0.77	0.85	0.78	0.78	0.79	0.68	0.61	0.89
sirms-LE80-SVC	0.76	0.87	0.77	0.73	0.82	0.51	0.59	0.89		0.77	0.88	0.78	0.78	0.79	0.68	0.61	0.89
sirms-LE80-NULL	NaN	0.5	0.5	1	0	NaN	0.27	NaN		NaN	0.5	0.5	1	0	0.46	0.3	NaN
SIRMS-noH	nMCC	AUC	ACC	SENS	SPEC	F1	PPV	NPV		nMCC	AUC	ACC	SENS	SPEC	F1	PPV	NPV
sirmsnoh-LC10-RF	0.76	0.85	0.76	0.77	0.75	0.77	0.76	0.76		0.78	0.87	0.79	0.81	0.76	0.81	0.81	0.77
sirmsnoh-LC10-XGB	0.78	0.86	0.78	0.8	0.76	0.79	0.78	0.78		0.78	0.85	0.77	0.77	0.78	0.79	0.81	0.73
sirmsnoh-LC10-KNN	0.72	0.8	0.71	0.74	0.69	0.72	0.71	0.72		0.74	0.8	0.74	0.8	0.68	0.78	0.76	0.73
sirmsnoh-LC10-LR	0.59	0.64	0.58	0.69	0.48	0.63	0.58	0.59		0.66	0.66	0.66	0.58	0.73	0.65	0.73	0.59
sirmsnoh-LC10-GPC	0.74	0.81	0.74	0.76	0.71	0.75	0.74	0.74		0.75	0.8	0.75	0.74	0.76	0.77	0.79	0.7
sirmsnoh-LC10-SVC	0.74	0.83	0.74	0.73	0.74	0.74	0.75	0.73		0.76	0.85	0.76	0.79	0.73	0.79	0.78	0.74
sirmsnoh-LC10-NULL	NaN	0.5	0.5	1	0	0.68	0.51	NaN		NaN	0.5	0.5	1	0	0.71	0.55	NaN
sirmsnoh-LC20-RF	0.8	0.9	0.82	0.8	0.83	0.73	0.66	0.91		0.83	0.93	0.84	0.81	0.87	0.77	0.73	0.91
sirmsnoh-LC20-XGB	0.8	0.91	0.81	0.78	0.84	0.72	0.67	0.9		0.8	0.91	0.82	0.81	0.82	0.74	0.67	0.91
sirmsnoh-LC20-KNN	0.74	0.85	0.76	0.77	0.75	0.65	0.56	0.89		0.75	0.84	0.76	0.82	0.71	0.66	0.56	0.9
sirmsnoh-LC20-LR	0.65	0.72	0.66	0.65	0.66	0.53	0.44	0.82		0.6	0.61	0.61	0.54	0.68	0.48	0.43	0.76
sirmsnoh-LC20-GPC	0.74	0.8	0.75	0.7	0.8	0.64	0.59	0.86		0.74	0.81	0.75	0.73	0.76	0.65	0.58	0.86
sirmsnoh-LC20-SVC	0.74	0.84	0.75	0.67	0.82	0.64	0.61	0.86		0.78	0.87	0.79	0.77	0.81	0.7	0.64	0.89
sirmsnoh-LC20-NULL	NaN	0.5	0.5	1	0	0.46	0.29	NaN		NaN	0.5	0.5	1	0	0.47	0.31	NaN
sirmsnoh-LC30-RF	0.77	0.91	0.82	0.78	0.86	0.6	0.48	0.96		0.77	0.92	0.81	0.76	0.87	0.61	0.51	0.95
sirmsnoh-LC30-XGB	0.77	0.9	0.83	0.81	0.84	0.59	0.47	0.96		0.77	0.91	0.83	0.85	0.82	0.6	0.46	0.97
sirmsnoh-LC30-KNN	0.68	0.83	0.75	0.77	0.72	0.45	0.32	0.95		0.62	0.74	0.66	0.66	0.66	0.37	0.26	0.91
sirmsnoh-LC30-LR	0.55	0.6	0.57	0.65	0.5	0.28	0.18	0.9		0.63	0.67	0.67	0.68	0.67	0.38	0.27	0.92
sirmsnoh-LC30-GPC	0.73	0.82	0.78	0.72	0.83	0.53	0.41	0.95		0.68	0.8	0.72	0.65	0.8	0.47	0.36	0.93
sirmsnoh-LC30-SVC	0.72	0.84	0.75	0.64	0.86	0.52	0.44	0.94		0.57	0.61	0.59	0.72	0.47	0.31	0.2	0.9
sirmsnoh-LC30-NULL	NaN	0.5	0.5	1	0	0.25	0.14	NaN		NaN	0.5	0.5	1	0	0.26	0.15	NaN
sirmsnoh-LC40-RF	0.76	0.96	0.9	0.89	0.91	0.49	0.34	0.99		0.71	0.95	0.78	0.63	0.93	0.42	0.31	0.98
sirmsnoh-LC40-XGB	0.76	0.95	0.9	0.9	0.91	0.49	0.34	0.99		0.72	0.92	0.84	0.77	0.91	0.42	0.29	0.99
sirmsnoh-LC40-KNN	0.66	0.92	0.81	0.82	0.79	0.27	0.16	0.99		0.67	0.9	0.84	0.9	0.78	0.28	0.17	0.99
sirmsnoh-LC40-LR	0.46	0.36	0.4	0.4	0.41	0.06	0.03	0.93		0.48	0.45	0.45	0.33	0.56	0.06	0.04	0.95
sirmsnoh-LC40-GPC	0.69	0.92	0.83	0.8	0.86	0.34	0.22	0.99		0.67	0.89	0.79	0.7	0.88	0.33	0.22	0.98
sirmsnoh-LC40-SVC	0.75	0.94	0.88	0.85	0.91	0.47	0.32	0.99		0.72	0.95	0.85	0.8	0.9	0.42	0.29	0.99
sirmsnoh-LC40-NULL	NaN	0.5	0.5	1	0	0.09	0.05	NaN		NaN	0.5	0.5	1	0	0.09	0.05	NaN
sirmsnoh-LE20-RF	0.8	0.87	0.8	0.82	0.77	0.82	0.82	0.78		0.78	0.88	0.78	0.79	0.78	0.81	0.83	0.73
sirmsnoh-LE20-XGB	0.8	0.88	0.8	0.82	0.78	0.82	0.82	0.78		0.79	0.87	0.8	0.75	0.84	0.8	0.86	0.72
sirmsnoh-LE20-KNN	0.75	0.84	0.75	0.75	0.75	0.77	0.79	0.71		0.76	0.83	0.76	0.77	0.76	0.79	0.81	0.71
sirmsnoh-LE20-LR	0.66	0.72	0.65	0.74	0.57	0.71	0.68	0.64		0.71	0.71	0.71	0.7	0.72	0.74	0.77	0.64
sirmsnoh-LE20-GPC	0.78	0.86	0.78	0.77	0.79	0.8	0.82	0.73		0.76	0.83	0.76	0.74	0.78	0.78	0.82	0.69
sirmsnoh-LE20-SVC	0.78	0.87	0.79	0.8	0.77	0.81	0.81	0.75		0.79	0.87	0.79	0.82	0.77	0.82	0.83	0.76
sirmsnoh-LE20-NULL	NaN	0.5	0.5	1	0	0.71	0.56	NaN		NaN	0.5	0.5	1	0	0.73	0.58	NaN
sirmsnoh-LE40-RF	0.79	0.88	0.8	0.82	0.78	0.79	0.76	0.83		0.79	0.9	0.8	0.82	0.77	0.78	0.76	0.83
sirmsnoh-LE40-XGB	0.81	0.89	0.81	0.82	0.8	0.8	0.78	0.84		0.8	0.89	0.8	0.79	0.81	0.79	0.78	0.82
sirmsnoh-LE40-KNN	0.78	0.85	0.77	0.78	0.77	0.76	0.74	0.8		0.76	0.83	0.76	0.77	0.75	0.74	0.72	0.79
sirmsnoh-LE40-LR	0.66	0.73	0.66	0.66	0.66	0.64	0.62	0.69		0.7	0.7	0.7	0.66	0.74	0.67	0.68	0.72
sirmsnoh-LE40-GPC	0.78	0.85	0.78	0.78	0.78	0.77	0.75	0.81		0.78	0.86	0.78	0.78	0.77	0.76	0.74	0.8
sirmsnoh-LE40-SVC	0.78	0.87	0.79	0.78	0.79	0.77	0.76	0.81		0.79	0.88	0.8	0.81	0.79	0.78	0.76	0.83
sirmsnoh-LE40-NULL	NaN	0.5	0.5	1	0	0.63	0.46	NaN		NaN	0.5	0.5	1	0	0.63	0.46	NaN
sirmsnoh-LE60-RF	0.78	0.87	0.79	0.79	0.78	0.74	0.69	0.86		0.8	0.91	0.81	0.81	0.81	0.77	0.74	0.86
sirmsnoh-LE60-XGB	0.78	0.88	0.79	0.78	0.8	0.74	0.7	0.86		0.83	0.91	0.84	0.87	0.81	0.8	0.75	0.9
sirmsnoh-LE60-KNN	0.75	0.85	0.76	0.76	0.75	0.71	0.66	0.84		0.78	0.84	0.79	0.8	0.78	0.75	0.71	0.85
sirmsnoh-LE60-LR	0.61	0.69	0.61	0.62	0.6	0.55	0.49	0.72		0.69	0.69	0.69	0.69	0.69	0.64	0.6	0.76
sirmsnoh-LE60-GPC	0.76	0.84	0.76	0.76	0.76	0.71	0.66	0.84		0.8	0.88	0.81	0.82	0.8	0.77	0.74	0.87
sirmsnoh-LE60-SVC	0.77	0.85	0.77	0.77	0.78	0.72	0.68	0.84		0.82	0.91	0.82	0.84	0.81	0.79	0.74	0.88
sirmsnoh-LE60-NULL	NaN	0.5	0.5	1	0	0.55	0.38	NaN		NaN	0.5	0.5	1	0	0.58	0.4	NaN
sirmsnoh-LE80-RF	0.78	0.88	0.79	0.76	0.83	0.68	0.62	0.9		0.8	0.89	0.81	0.79	0.83	0.73	0.67	0.9
sirmsnoh-LE80-XGB	0.78	0.89	0.79	0.76	0.82	0.68	0.62	0.9		0.78	0.88	0.79	0.79	0.8	0.7	0.62	0.9
sirmsnoh-LE80-KNN	0.73	0.84	0.76	0.78	0.74	0.62	0.52	0.9		0.74	0.82	0.75	0.79	0.72	0.65	0.55	0.89
sirmsnoh-LE80-LR	0.63	0.73	0.65	0.72	0.58	0.5	0.38	0.85		0.62	0.63	0.63	0.56	0.69	0.49	0.44	0.79
sirmsnoh-LE80-GPC	0.74	0.85	0.75	0.73	0.78	0.63	0.55	0.89		0.73	0.84	0.74	0.73	0.75	0.63	0.56	0.87
sirmsnoh-LE80-SVC	0.77	0.87	0.78	0.73	0.82	0.66	0.61	0.89		0.8	0.9	0.83	0.88	0.78	0.74	0.63	0.94
sirmsnoh-LE80-NULL	NaN	0.5	0.5	1	0	0.42	0.27	NaN		NaN	0.5	0.5	1	0	0.46	0.3	NaN
RDK5	nMCC	AUC	ACC	SENS	SPEC	F1	PPV	NPV		nMCC	AUC	ACC	SENS	SPEC	F1	PPV	NPV
rdk5-LC10-RF	0.78	0.86	0.77	0.78	0.76	0.78	0.78	0.77		0.74	0.85	0.74	0.74	0.75	0.76	0.79	0.7
rdk5-LC10-XGB	0.78	0.87	0.78	0.79	0.77	0.78	0.78	0.78		0.76	0.86	0.75	0.77	0.74	0.78	0.78	0.72
rdk5-LC10-KNN	0.74	0.81	0.73	0.74	0.72	0.74	0.74	0.73		0.75	0.8	0.74	0.84	0.64	0.79	0.74	0.76
rdk5-LC10-LR	0.67	0.75	0.67	0.71	0.64	0.69	0.67	0.68		0.56	0.56	0.56	0.51	0.6	0.56	0.61	0.5
rdk5-LC10-GPC	0.74	0.81	0.74	0.77	0.71	0.75	0.73	0.74		0.75	0.81	0.74	0.77	0.72	0.77	0.77	0.71
rdk5-LC10-SVC	0.78	0.85	0.78	0.77	0.78	0.78	0.79	0.77		0.77	0.86	0.77	0.79	0.75	0.8	0.8	0.74
rdk5-LC10-NULL	NaN	0.5	0.5	1	0	0.68	0.51	NaN		NaN	0.5	0.5	1	0	0.71	0.55	NaN
rdk5-LC20-RF	0.79	0.89	0.81	0.77	0.84	0.72	0.67	0.9		0.77	0.89	0.78	0.75	0.81	0.69	0.64	0.88
rdk5-LC20-XGB	0.8	0.9	0.82	0.79	0.84	0.73	0.68	0.91		0.76	0.88	0.76	0.67	0.86	0.67	0.68	0.85
rdk5-LC20-KNN	0.72	0.82	0.73	0.77	0.7	0.62	0.51	0.88		0.7	0.79	0.71	0.85	0.57	0.61	0.47	0.9
rdk5-LC20-LR	0.68	0.76	0.69	0.66	0.73	0.57	0.5	0.84		0.66	0.67	0.67	0.63	0.7	0.55	0.49	0.81
rdk5-LC20-GPC	0.72	0.82	0.73	0.66	0.8	0.62	0.57	0.85		0.72	0.82	0.73	0.8	0.67	0.63	0.52	0.88
rdk5-LC20-SVC	0.79	0.88	0.8	0.73	0.87	0.72	0.7	0.88		0.75	0.85	0.76	0.77	0.75	0.66	0.58	0.88
rdk5-LC20-NULL	NaN	0.5	0.5	1	0	0.46	0.29	NaN		NaN	0.5	0.5	1	0	0.47	0.31	NaN
rdk5-LC30-RF	0.76	0.9	0.81	0.75	0.86	0.59	0.48	0.95		0.7	0.86	0.74	0.66	0.82	0.5	0.4	0.93
rdk5-LC30-XGB	0.77	0.91	0.82	0.78	0.87	0.61	0.5	0.96		0.73	0.88	0.77	0.72	0.83	0.53	0.42	0.94
rdk5-LC30-KNN	0.68	0.84	0.74	0.74	0.74	0.45	0.32	0.94		0.65	0.78	0.71	0.81	0.61	0.41	0.27	0.95
rdk5-LC30-LR	0.57	0.64	0.59	0.58	0.6	0.29	0.2	0.9		0.56	0.58	0.58	0.56	0.6	0.29	0.2	0.88
rdk5-LC30-GPC	0.72	0.84	0.76	0.69	0.83	0.51	0.41	0.94		0.71	0.82	0.77	0.77	0.77	0.5	0.37	0.95
rdk5-LC30-SVC	0.75	0.88	0.78	0.69	0.88	0.57	0.48	0.94		0.63	0.7	0.67	0.84	0.5	0.36	0.23	0.94
rdk5-LC30-NULL	NaN	0.5	0.5	1	0	0.25	0.14	NaN		NaN	0.5	0.5	1	0	0.26	0.15	NaN
rdk5-LC40-RF	0.78	0.95	0.92	0.91	0.93	0.54	0.38	1		0.71	0.92	0.84	0.8	0.88	0.38	0.25	0.99
rdk5-LC40-XGB	0.77	0.95	0.91	0.9	0.91	0.5	0.34	1		0.72	0.94	0.86	0.83	0.89	0.41	0.28	0.99
rdk5-LC40-KNN	0.66	0.9	0.8	0.77	0.83	0.3	0.19	0.99		0.62	0.87	0.74	0.67	0.8	0.23	0.14	0.98
rdk5-LC40-LR	0.51	0.53	0.51	0.64	0.38	0.09	0.05	0.95		0.45	0.39	0.39	0.37	0.41	0.05	0.03	0.93
rdk5-LC40-GPC	0.71	0.93	0.84	0.79	0.89	0.39	0.26	0.99		0.7	0.93	0.84	0.8	0.88	0.38	0.25	0.99
rdk5-LC40-SVC	0.75	0.94	0.88	0.83	0.92	0.48	0.34	0.99		0.68	0.92	0.75	0.57	0.93	0.37	0.28	0.98
rdk5-LC40-NULL	NaN	0.5	0.5	1	0	0.09	0.05	NaN		NaN	0.5	0.5	1	0	0.09	0.05	NaN
rdk5-LE20-RF	0.8	0.88	0.8	0.83	0.76	0.82	0.82	0.78		0.76	0.86	0.76	0.74	0.78	0.78	0.82	0.69
rdk5-LE20-XGB	0.81	0.88	0.81	0.82	0.79	0.83	0.83	0.78		0.78	0.85	0.78	0.76	0.79	0.8	0.83	0.71
rdk5-LE20-KNN	0.76	0.83	0.76	0.79	0.73	0.78	0.78	0.73		0.78	0.82	0.77	0.86	0.69	0.82	0.79	0.78
rdk5-LE20-LR	0.71	0.78	0.71	0.75	0.66	0.74	0.74	0.68		0.62	0.62	0.62	0.66	0.59	0.67	0.68	0.56
rdk5-LE20-GPC	0.79	0.84	0.79	0.82	0.76	0.81	0.81	0.77		0.77	0.84	0.77	0.8	0.74	0.8	0.81	0.74
rdk5-LE20-SVC	0.79	0.87	0.79	0.8	0.78	0.81	0.82	0.76		0.82	0.88	0.81	0.84	0.79	0.84	0.84	0.79
rdk5-LE20-NULL	NaN	0.5	0.5	1	0	0.71	0.56	NaN		NaN	0.5	0.5	1	0	0.73	0.58	NaN
rdk5-LE40-RF	0.79	0.88	0.8	0.82	0.77	0.79	0.76	0.83		0.78	0.88	0.78	0.76	0.8	0.76	0.77	0.79
rdk5-LE40-XGB	0.81	0.89	0.81	0.82	0.8	0.8	0.78	0.84		0.78	0.87	0.78	0.78	0.77	0.76	0.75	0.81
rdk5-LE40-KNN	0.77	0.85	0.77	0.81	0.73	0.76	0.72	0.81		0.75	0.82	0.75	0.82	0.68	0.75	0.69	0.81
rdk5-LE40-LR	0.72	0.81	0.72	0.73	0.72	0.71	0.69	0.76		0.64	0.64	0.64	0.65	0.63	0.62	0.6	0.67
rdk5-LE40-GPC	0.78	0.85	0.79	0.82	0.75	0.78	0.74	0.83		0.78	0.86	0.77	0.81	0.73	0.77	0.72	0.82
rdk5-LE40-SVC	0.8	0.88	0.8	0.79	0.81	0.79	0.78	0.82		0.78	0.88	0.79	0.81	0.77	0.78	0.75	0.82
rdk5-LE40-NULL	NaN	0.5	0.5	1	0	0.63	0.46	NaN		NaN	0.5	0.5	1	0	0.63	0.46	NaN
rdk5-LE60-RF	0.8	0.88	0.81	0.82	0.8	0.76	0.71	0.88		0.8	0.89	0.8	0.77	0.83	0.76	0.75	0.84
rdk5-LE60-XGB	0.8	0.89	0.81	0.81	0.8	0.76	0.72	0.87		0.77	0.88	0.77	0.74	0.8	0.73	0.71	0.82
rdk5-LE60-KNN	0.76	0.84	0.76	0.8	0.73	0.71	0.64	0.85		0.78	0.84	0.78	0.86	0.71	0.75	0.67	0.88
rdk5-LE60-LR	0.71	0.79	0.71	0.72	0.7	0.65	0.6	0.8		0.68	0.68	0.68	0.64	0.71	0.62	0.6	0.75
rdk5-LE60-GPC	0.77	0.85	0.78	0.81	0.75	0.73	0.66	0.86		0.79	0.88	0.8	0.86	0.74	0.76	0.69	0.88
rdk5-LE60-SVC	0.79	0.88	0.8	0.77	0.82	0.75	0.72	0.85		0.77	0.88	0.77	0.76	0.79	0.73	0.7	0.83
rdk5-LE60-NULL	NaN	0.5	0.5	1	0	0.55	0.38	NaN		NaN	0.5	0.5	1	0	0.58	0.4	NaN
rdk5-LE80-RF	0.77	0.88	0.79	0.76	0.81	0.67	0.6	0.9		0.78	0.89	0.8	0.82	0.79	0.71	0.63	0.91
rdk5-LE80-XGB	0.77	0.88	0.78	0.73	0.82	0.66	0.61	0.89		0.78	0.87	0.78	0.73	0.84	0.69	0.66	0.88
rdk5-LE80-KNN	0.73	0.83	0.75	0.76	0.74	0.62	0.52	0.89		0.75	0.82	0.77	0.84	0.7	0.66	0.54	0.91
rdk5-LE80-LR	0.65	0.76	0.67	0.68	0.65	0.52	0.42	0.85		0.68	0.68	0.68	0.56	0.79	0.55	0.54	0.81
rdk5-LE80-GPC	0.74	0.84	0.76	0.78	0.75	0.63	0.53	0.9		0.75	0.84	0.76	0.72	0.8	0.66	0.6	0.87
rdk5-LE80-SVC	0.78	0.87	0.79	0.73	0.85	0.68	0.64	0.89		0.76	0.86	0.76	0.72	0.81	0.66	0.62	0.87
rdk5-LE80-NULL	NaN	0.5	0.5	1	0	0.42	0.27	NaN		NaN	0.5	0.5	1	0	0.46	0.3	NaN
RDK7	nMCC	AUC	ACC	SENS	SPEC	F1	PPV	NPV		nMCC	AUC	ACC	SENS	SPEC	F1	PPV	NPV
rdk7-LC10-RF	0.79	0.88	0.8	0.81	0.78	0.8	0.79	0.8		0.76	0.86	0.76	0.73	0.78	0.77	0.81	0.7
rdk7-LC10-XGB	0.8	0.89	0.8	0.81	0.79	0.81	0.8	0.8		0.8	0.9	0.8	0.81	0.79	0.82	0.83	0.77
rdk7-LC10-KNN	0.76	0.82	0.76	0.8	0.71	0.77	0.74	0.77		0.71	0.8	0.71	0.78	0.63	0.75	0.73	0.7
rdk7-LC10-LR	0.51	0.54	0.5	0.61	0.4	0.56	0.51	0.5		0.52	0.51	0.51	0.44	0.59	0.5	0.57	0.46
rdk7-LC10-GPC	0.76	0.84	0.76	0.81	0.71	0.77	0.74	0.78		0.77	0.84	0.76	0.8	0.72	0.79	0.78	0.75
rdk7-LC10-SVC	0.79	0.87	0.79	0.8	0.79	0.8	0.8	0.79		0.77	0.86	0.77	0.8	0.73	0.8	0.79	0.75
rdk7-LC10-NULL	NaN	0.5	0.5	1	0	0.68	0.51	NaN		NaN	0.5	0.5	1	0	0.71	0.55	NaN
rdk7-LC20-RF	0.81	0.9	0.82	0.8	0.84	0.74	0.68	0.91		0.8	0.91	0.81	0.76	0.85	0.73	0.7	0.89
rdk7-LC20-XGB	0.81	0.91	0.82	0.79	0.85	0.74	0.69	0.9		0.78	0.9	0.79	0.74	0.84	0.71	0.67	0.88
rdk7-LC20-KNN	0.75	0.84	0.77	0.83	0.71	0.66	0.54	0.91		0.69	0.78	0.71	0.78	0.64	0.6	0.49	0.86
rdk7-LC20-LR	0.56	0.58	0.56	0.67	0.45	0.45	0.34	0.77		0.58	0.58	0.58	0.69	0.47	0.48	0.37	0.77
rdk7-LC20-GPC	0.73	0.84	0.74	0.69	0.79	0.63	0.58	0.86		0.76	0.85	0.78	0.84	0.72	0.68	0.58	0.91
rdk7-LC20-SVC	0.8	0.89	0.8	0.74	0.87	0.72	0.7	0.89		0.77	0.87	0.77	0.71	0.84	0.68	0.66	0.86
rdk7-LC20-NULL	NaN	0.5	0.5	1	0	0.46	0.29	NaN		NaN	0.5	0.5	1	0	0.47	0.31	NaN
rdk7-LC30-RF	0.78	0.91	0.82	0.74	0.9	0.63	0.54	0.95		0.71	0.87	0.76	0.69	0.82	0.52	0.41	0.94
rdk7-LC30-XGB	0.76	0.91	0.8	0.73	0.87	0.58	0.49	0.95		0.72	0.87	0.78	0.76	0.8	0.53	0.4	0.95
rdk7-LC30-KNN	0.69	0.84	0.75	0.77	0.74	0.46	0.33	0.95		0.57	0.69	0.59	0.5	0.68	0.31	0.22	0.88
rdk7-LC30-LR	0.46	0.48	0.45	0.48	0.42	0.19	0.12	0.83		0.46	0.44	0.45	0.52	0.37	0.21	0.13	0.81
rdk7-LC30-GPC	0.73	0.86	0.78	0.72	0.84	0.54	0.43	0.95		0.7	0.83	0.76	0.78	0.73	0.48	0.34	0.95
rdk7-LC30-SVC	0.76	0.89	0.79	0.69	0.89	0.58	0.5	0.94		0.61	0.71	0.66	0.83	0.48	0.35	0.22	0.94
rdk7-LC30-NULL	NaN	0.5	0.5	1	0	0.25	0.14	NaN		NaN	0.5	0.5	1	0	0.26	0.15	NaN
rdk7-LC40-RF	0.78	0.95	0.91	0.89	0.93	0.53	0.38	0.99		0.69	0.93	0.75	0.57	0.94	0.4	0.31	0.98
rdk7-LC40-XGB	0.76	0.95	0.91	0.9	0.91	0.5	0.34	0.99		0.74	0.93	0.82	0.7	0.94	0.47	0.36	0.98
rdk7-LC40-KNN	0.69	0.92	0.85	0.85	0.84	0.34	0.21	0.99		0.69	0.9	0.82	0.77	0.87	0.35	0.22	0.99
rdk7-LC40-LR	0.52	0.51	0.54	0.59	0.48	0.1	0.05	0.96		0.42	0.31	0.31	0.13	0.48	0.02	0.01	0.92
rdk7-LC40-GPC	0.73	0.94	0.87	0.85	0.89	0.42	0.28	0.99		0.7	0.92	0.77	0.6	0.93	0.4	0.3	0.98
rdk7-LC40-SVC	0.76	0.95	0.9	0.89	0.91	0.48	0.33	0.99		0.74	0.94	0.82	0.7	0.94	0.47	0.36	0.98
rdk7-LC40-NULL	NaN	0.5	0.5	1	0	0.09	0.05	NaN		NaN	0.5	0.5	1	0	0.09	0.05	NaN
rdk7-LE20-RF	0.82	0.9	0.82	0.85	0.79	0.84	0.84	0.81		0.8	0.88	0.8	0.82	0.78	0.83	0.84	0.77
rdk7-LE20-XGB	0.83	0.9	0.82	0.84	0.81	0.84	0.85	0.8		0.78	0.87	0.78	0.75	0.8	0.79	0.84	0.7
rdk7-LE20-KNN	0.77	0.84	0.77	0.81	0.72	0.8	0.78	0.76		0.76	0.81	0.76	0.84	0.67	0.81	0.78	0.76
rdk7-LE20-LR	0.49	0.52	0.49	0.6	0.38	0.57	0.55	0.43		0.45	0.45	0.45	0.45	0.45	0.48	0.52	0.37
rdk7-LE20-GPC	0.8	0.87	0.8	0.83	0.77	0.82	0.82	0.78		0.79	0.86	0.79	0.83	0.75	0.82	0.82	0.77
rdk7-LE20-SVC	0.82	0.9	0.81	0.84	0.79	0.84	0.84	0.79		0.81	0.88	0.81	0.83	0.8	0.84	0.85	0.77
rdk7-LE20-NULL	NaN	0.5	0.5	1	0	0.71	0.56	NaN		NaN	0.5	0.5	1	0	0.73	0.58	NaN
rdk7-LE40-RF	0.82	0.9	0.82	0.85	0.79	0.81	0.78	0.86		0.81	0.89	0.81	0.81	0.81	0.8	0.78	0.83
rdk7-LE40-XGB	0.82	0.9	0.82	0.83	0.82	0.81	0.8	0.85		0.79	0.89	0.79	0.78	0.81	0.78	0.78	0.81
rdk7-LE40-KNN	0.78	0.85	0.78	0.83	0.72	0.77	0.72	0.83		0.74	0.83	0.74	0.84	0.64	0.74	0.66	0.82
rdk7-LE40-LR	0.52	0.54	0.52	0.55	0.48	0.51	0.48	0.56		0.54	0.54	0.54	0.5	0.57	0.5	0.5	0.57
rdk7-LE40-GPC	0.81	0.88	0.81	0.85	0.77	0.8	0.76	0.86		0.78	0.88	0.79	0.83	0.74	0.78	0.74	0.84
rdk7-LE40-SVC	0.83	0.9	0.83	0.82	0.84	0.82	0.81	0.84		0.79	0.88	0.79	0.81	0.77	0.78	0.75	0.83
rdk7-LE40-NULL	NaN	0.5	0.5	1	0	0.63	0.46	NaN		NaN	0.5	0.5	1	0	0.63	0.46	NaN
rdk7-LE60-RF	0.82	0.89	0.83	0.84	0.81	0.78	0.74	0.89		0.83	0.91	0.83	0.8	0.86	0.8	0.79	0.86
rdk7-LE60-XGB	0.82	0.89	0.82	0.83	0.81	0.78	0.73	0.89		0.84	0.92	0.84	0.84	0.84	0.81	0.78	0.89
rdk7-LE60-KNN	0.78	0.86	0.79	0.84	0.74	0.74	0.66	0.88		0.75	0.85	0.75	0.88	0.62	0.72	0.61	0.89
rdk7-LE60-LR	0.56	0.61	0.56	0.67	0.45	0.52	0.43	0.69		0.52	0.51	0.51	0.47	0.56	0.44	0.42	0.61
rdk7-LE60-GPC	0.79	0.87	0.8	0.83	0.77	0.76	0.69	0.88		0.81	0.89	0.82	0.86	0.77	0.78	0.72	0.89
rdk7-LE60-SVC	0.81	0.89	0.81	0.79	0.83	0.77	0.74	0.86		0.8	0.9	0.8	0.79	0.82	0.77	0.75	0.85
rdk7-LE60-NULL	NaN	0.5	0.5	1	0	0.55	0.38	NaN		NaN	0.5	0.5	1	0	0.58	0.4	NaN
rdk7-LE80-RF	0.78	0.88	0.8	0.76	0.83	0.69	0.62	0.9		0.77	0.88	0.77	0.71	0.83	0.68	0.65	0.87
rdk7-LE80-XGB	0.78	0.89	0.8	0.76	0.84	0.69	0.63	0.9		0.78	0.88	0.79	0.74	0.84	0.7	0.66	0.88
rdk7-LE80-KNN	0.74	0.84	0.77	0.86	0.67	0.62	0.49	0.93		0.76	0.83	0.78	0.9	0.66	0.67	0.53	0.94
rdk7-LE80-LR	0.53	0.56	0.54	0.56	0.51	0.39	0.3	0.76		0.57	0.58	0.58	0.5	0.65	0.44	0.38	0.75
rdk7-LE80-GPC	0.75	0.85	0.77	0.79	0.76	0.64	0.54	0.91		0.76	0.85	0.76	0.71	0.81	0.66	0.62	0.87
rdk7-LE80-SVC	0.78	0.88	0.79	0.74	0.84	0.69	0.64	0.9		0.78	0.88	0.8	0.78	0.82	0.71	0.65	0.89
rdk7-LE80-NULL	NaN	0.5	0.5	1	0	0.42	0.27	NaN		NaN	0.5	0.5	1	0	0.46	0.3	NaN
m2v	nMCC	AUC	ACC	SENS	SPEC	F1	PPV	NPV		nMCC	AUC	ACC	SENS	SPEC	F1	PPV	NPV
m2v-LC10-RF	0.75	0.82	0.75	0.75	0.75	0.75	0.76	0.74		0.8	0.86	0.8	0.81	0.79	0.82	0.83	0.77
m2v-LC10-XGB	0.75	0.83	0.74	0.76	0.73	0.75	0.74	0.74		0.81	0.87	0.81	0.86	0.76	0.84	0.81	0.81
m2v-LC10-KNN	0.73	0.79	0.73	0.78	0.67	0.75	0.71	0.75		0.78	0.83	0.78	0.83	0.72	0.81	0.79	0.78
m2v-LC10-LR	0.67	0.72	0.66	0.75	0.58	0.7	0.65	0.69		0.68	0.68	0.68	0.73	0.63	0.72	0.71	0.66
m2v-LC10-GPC	0.7	0.76	0.7	0.73	0.67	0.71	0.7	0.7		0.77	0.82	0.77	0.73	0.8	0.77	0.82	0.71
m2v-LC10-SVC	0.75	0.81	0.75	0.77	0.73	0.76	0.75	0.75		0.82	0.86	0.82	0.86	0.78	0.84	0.83	0.82
m2v-LC10-NULL	NaN	0.5	0.5	1	0	0.68	0.51	NaN		NaN	0.5	0.5	1	0	0.71	0.55	NaN
m2v-LC20-RF	0.77	0.87	0.79	0.79	0.79	0.68	0.6	0.9		0.83	0.88	0.83	0.83	0.83	0.78	0.73	0.9
m2v-LC20-XGB	0.78	0.88	0.8	0.8	0.8	0.69	0.61	0.91		0.83	0.91	0.84	0.86	0.82	0.79	0.72	0.91
m2v-LC20-KNN	0.74	0.83	0.76	0.82	0.7	0.64	0.52	0.91		0.79	0.88	0.81	0.86	0.76	0.74	0.66	0.91
m2v-LC20-LR	0.66	0.76	0.67	0.69	0.66	0.54	0.45	0.84		0.66	0.67	0.67	0.71	0.63	0.59	0.51	0.8
m2v-LC20-GPC	0.66	0.76	0.67	0.63	0.71	0.53	0.46	0.83		0.72	0.8	0.73	0.7	0.76	0.65	0.61	0.82
m2v-LC20-SVC	0.76	0.85	0.78	0.79	0.77	0.67	0.58	0.9		0.84	0.92	0.85	0.9	0.8	0.79	0.71	0.93
m2v-LC20-NULL	NaN	0.5	0.5	1	0	0.44	0.28	NaN		NaN	0.5	0.5	1	0	0.52	0.35	NaN
m2v-LC30-RF	0.73	0.88	0.79	0.78	0.8	0.52	0.38	0.96		0.81	0.9	0.87	0.89	0.84	0.69	0.56	0.97
m2v-LC30-XGB	0.74	0.89	0.81	0.81	0.81	0.54	0.4	0.96		0.78	0.9	0.83	0.83	0.82	0.63	0.51	0.96
m2v-LC30-KNN	0.68	0.84	0.75	0.8	0.7	0.44	0.3	0.96		0.73	0.87	0.79	0.87	0.7	0.54	0.39	0.96
m2v-LC30-LR	0.64	0.78	0.69	0.7	0.67	0.37	0.26	0.93		0.74	0.78	0.78	0.75	0.81	0.57	0.47	0.94
m2v-LC30-GPC	0.66	0.81	0.72	0.68	0.76	0.42	0.31	0.94		0.74	0.86	0.79	0.85	0.74	0.56	0.42	0.96
m2v-LC30-SVC	0.7	0.85	0.77	0.8	0.74	0.47	0.33	0.96		0.65	0.72	0.7	0.89	0.5	0.43	0.28	0.95
m2v-LC30-NULL	NaN	0.5	0.5	1	0	0.24	0.14	NaN		NaN	0.5	0.5	1	0	0.3	0.18	NaN
m2v-LC40-RF	0.74	0.94	0.89	0.87	0.9	0.44	0.3	0.99		0.75	0.93	0.9	0.92	0.87	0.47	0.32	0.99
m2v-LC40-XGB	0.74	0.95	0.88	0.86	0.91	0.45	0.3	0.99		0.76	0.94	0.93	1	0.86	0.48	0.31	1
m2v-LC40-KNN	0.68	0.91	0.87	0.93	0.8	0.3	0.18	1		0.64	0.86	0.77	0.82	0.72	0.26	0.16	0.98
m2v-LC40-LR	0.67	0.9	0.82	0.83	0.82	0.29	0.18	0.99		0.62	0.74	0.74	0.82	0.65	0.22	0.13	0.98
m2v-LC40-GPC	0.67	0.9	0.81	0.77	0.85	0.31	0.19	0.99		0.67	0.9	0.83	0.92	0.74	0.31	0.18	0.99
m2v-LC40-SVC	0.69	0.92	0.83	0.77	0.88	0.36	0.24	0.99		0.7	0.95	0.88	1	0.76	0.35	0.21	1
m2v-LC40-NULL	NaN	0.5	0.5	1	0	0.09	0.04	NaN		NaN	0.5	0.5	1	0	0.11	0.06	NaN
m2v-LE20-RF	0.78	0.85	0.78	0.8	0.76	0.81	0.81	0.76		0.8	0.85	0.81	0.8	0.81	0.83	0.86	0.74
m2v-LE20-XGB	0.78	0.86	0.78	0.79	0.76	0.8	0.8	0.75		0.8	0.88	0.8	0.8	0.81	0.83	0.86	0.74
m2v-LE20-KNN	0.77	0.83	0.77	0.78	0.75	0.79	0.79	0.74		0.78	0.84	0.78	0.79	0.78	0.81	0.84	0.72
m2v-LE20-LR	0.73	0.82	0.73	0.75	0.71	0.76	0.76	0.7		0.68	0.68	0.68	0.71	0.64	0.73	0.74	0.61
m2v-LE20-GPC	0.75	0.84	0.75	0.75	0.76	0.77	0.79	0.71		0.78	0.86	0.78	0.74	0.82	0.8	0.86	0.69
m2v-LE20-SVC	0.79	0.86	0.79	0.8	0.78	0.81	0.82	0.76		0.8	0.87	0.8	0.79	0.82	0.82	0.86	0.73
m2v-LE20-NULL	NaN	0.5	0.5	1	0	0.71	0.55	NaN		NaN	0.5	0.5	1	0	0.74	0.59	NaN
m2v-LE40-RF	0.78	0.85	0.78	0.81	0.74	0.77	0.72	0.83		0.81	0.87	0.81	0.84	0.78	0.81	0.79	0.83
m2v-LE40-XGB	0.78	0.87	0.78	0.8	0.76	0.76	0.73	0.82		0.83	0.89	0.82	0.81	0.84	0.82	0.83	0.81
m2v-LE40-KNN	0.76	0.83	0.76	0.77	0.74	0.74	0.71	0.8		0.79	0.86	0.79	0.81	0.77	0.8	0.78	0.81
m2v-LE40-LR	0.75	0.83	0.75	0.76	0.73	0.73	0.7	0.79		0.7	0.69	0.69	0.77	0.61	0.72	0.66	0.73
m2v-LE40-GPC	0.76	0.84	0.75	0.75	0.76	0.74	0.72	0.79		0.78	0.87	0.78	0.77	0.8	0.78	0.79	0.78
m2v-LE40-SVC	0.78	0.86	0.78	0.78	0.77	0.76	0.74	0.81		0.81	0.89	0.81	0.82	0.81	0.81	0.81	0.81
m2v-LE40-NULL	NaN	0.5	0.5	1	0	0.62	0.45	NaN		NaN	0.5	0.5	1	0	0.67	0.5	NaN
m2v-LE60-RF	0.77	0.85	0.77	0.8	0.74	0.72	0.65	0.86		0.79	0.87	0.8	0.88	0.72	0.77	0.68	0.9
m2v-LE60-XGB	0.77	0.86	0.77	0.78	0.76	0.72	0.66	0.85		0.8	0.89	0.81	0.85	0.76	0.77	0.71	0.88
m2v-LE60-KNN	0.75	0.83	0.76	0.78	0.73	0.7	0.64	0.84		0.78	0.87	0.79	0.85	0.73	0.76	0.69	0.87
m2v-LE60-LR	0.74	0.82	0.74	0.72	0.76	0.68	0.65	0.81		0.7	0.7	0.7	0.73	0.68	0.66	0.61	0.78
m2v-LE60-GPC	0.74	0.83	0.74	0.74	0.74	0.69	0.64	0.82		0.77	0.86	0.78	0.8	0.75	0.74	0.69	0.85
m2v-LE60-SVC	0.78	0.85	0.78	0.79	0.77	0.73	0.68	0.86		0.8	0.86	0.81	0.86	0.75	0.78	0.7	0.89
m2v-LE60-NULL	NaN	0.5	0.5	1	0	0.55	0.38	NaN		NaN	0.5	0.5	1	0	0.58	0.41	NaN
m2v-LE80-RF	0.73	0.85	0.76	0.77	0.74	0.62	0.52	0.9		0.76	0.87	0.76	0.72	0.81	0.66	0.62	0.87
m2v-LE80-XGB	0.75	0.86	0.77	0.78	0.76	0.64	0.55	0.9		0.79	0.89	0.81	0.85	0.78	0.72	0.63	0.92
m2v-LE80-KNN	0.73	0.83	0.75	0.78	0.72	0.62	0.5	0.9		0.78	0.85	0.8	0.8	0.79	0.7	0.62	0.9
m2v-LE80-LR	0.72	0.81	0.74	0.72	0.75	0.6	0.52	0.88		0.7	0.7	0.7	0.61	0.8	0.59	0.57	0.82
m2v-LE80-GPC	0.72	0.82	0.74	0.76	0.73	0.61	0.51	0.89		0.73	0.84	0.74	0.79	0.7	0.64	0.53	0.88
m2v-LE80-SVC	0.74	0.85	0.76	0.77	0.76	0.63	0.54	0.9		0.73	0.85	0.75	0.76	0.74	0.64	0.56	0.88
m2v-LE80-NULL	NaN	0.5	0.5	1	0	0.42	0.27	NaN		NaN	0.5	0.5	1	0	0.47	0.3	NaN
pb2v	nMCC	AUC	ACC	SENS	SPEC	F1	PPV	NPV		nMCC	AUC	ACC	SENS	SPEC	F1	PPV	NPV
pb2v-LC10-RF	0.77	0.85	0.77	0.74	0.8	0.77	0.79	0.75		0.745	0.83	0.75	0.71	0.78	0.75	0.8	0.69
pb2v-LC10-XGB	0.79	0.86	0.79	0.79	0.79	0.79	0.8	0.78		0.705	0.79	0.71	0.72	0.69	0.73	0.74	0.67
pb2v-LC10-KNN	0.7	0.78	0.7	0.77	0.64	0.72	0.69	0.72		0.715	0.77	0.71	0.74	0.68	0.74	0.74	0.68
pb2v-LC10-LR	0.715	0.8	0.71	0.78	0.64	0.74	0.7	0.74		0.685	0.68	0.68	0.76	0.6	0.73	0.7	0.67
pb2v-LC10-GPC	0.735	0.83	0.73	0.79	0.67	0.75	0.72	0.76		0.745	0.83	0.74	0.79	0.69	0.78	0.76	0.73
pb2v-LC10-SVC	0.75	0.82	0.75	0.76	0.74	0.75	0.75	0.74		0.745	0.83	0.75	0.71	0.78	0.75	0.8	0.69
pb2v-LC10-NULL	NaN	0.5	0.5	1	0	0.68	0.51	NaN		NaN	0.5	0.5	1	0	0.71	0.55	NaN
pb2v-LC20-RF	0.81	0.89	0.82	0.78	0.85	0.74	0.69	0.9		0.8	0.89	0.81	0.8	0.83	0.74	0.68	0.9
pb2v-LC20-XGB	0.81	0.9	0.83	0.81	0.84	0.74	0.68	0.91		0.77	0.89	0.78	0.77	0.8	0.69	0.63	0.88
pb2v-LC20-KNN	0.76	0.85	0.78	0.84	0.72	0.67	0.56	0.92		0.69	0.81	0.71	0.75	0.66	0.6	0.5	0.86
pb2v-LC20-LR	0.755	0.82	0.77	0.78	0.76	0.66	0.58	0.89		0.63	0.63	0.63	0.48	0.78	0.49	0.5	0.77
pb2v-LC20-GPC	0.76	0.86	0.78	0.77	0.78	0.67	0.59	0.89		0.76	0.89	0.78	0.88	0.69	0.68	0.56	0.92
pb2v-LC20-SVC	0.8	0.89	0.81	0.77	0.85	0.72	0.68	0.9		0.81	0.9	0.83	0.84	0.81	0.74	0.67	0.92
pb2v-LC20-NULL	NaN	0.5	0.5	1	0	0.46	0.29	NaN		NaN	0.5	0.5	1	0	0.47	0.31	NaN
pb2v-LC30-RF	0.76	0.9	0.8	0.72	0.88	0.59	0.51	0.95		0.73	0.88	0.78	0.72	0.84	0.55	0.44	0.94
pb2v-LC30-XGB	0.77	0.92	0.82	0.77	0.87	0.6	0.49	0.96		0.73	0.86	0.8	0.82	0.78	0.54	0.4	0.96
pb2v-LC30-KNN	0.705	0.87	0.78	0.83	0.72	0.48	0.34	0.96		0.72	0.9	0.8	0.97	0.64	0.49	0.32	0.99
pb2v-LC30-LR	0.645	0.78	0.7	0.67	0.72	0.4	0.29	0.93		0.57	0.58	0.58	0.37	0.8	0.3	0.25	0.88
pb2v-LC30-GPC	0.735	0.87	0.8	0.78	0.81	0.54	0.41	0.96		0.705	0.86	0.77	0.83	0.72	0.49	0.35	0.96
pb2v-LC30-SVC	0.75	0.9	0.8	0.74	0.86	0.57	0.47	0.95		0.56	0.67	0.58	0.72	0.45	0.3	0.19	0.9
pb2v-LC30-NULL	NaN	0.5	0.5	1	0	0.25	0.14	NaN		NaN	0.5	0.5	1	0	0.26	0.15	NaN
pb2v-LC40-RF	0.755	0.95	0.87	0.82	0.92	0.5	0.35	0.99		0.695	0.91	0.79	0.67	0.92	0.39	0.28	0.98
pb2v-LC40-XGB	0.745	0.95	0.89	0.88	0.9	0.46	0.31	0.99		0.655	0.88	0.76	0.63	0.88	0.31	0.21	0.98
pb2v-LC40-KNN	0.705	0.93	0.87	0.9	0.85	0.37	0.23	0.99		0.685	0.96	0.88	0.97	0.79	0.3	0.18	1
pb2v-LC40-LR	0.49	0.5	0.48	0.51	0.44	0.08	0.04	0.95		0.53	0.57	0.57	0.63	0.52	0.11	0.06	0.97
pb2v-LC40-GPC	0.735	0.94	0.89	0.88	0.9	0.44	0.3	0.99		0.705	0.94	0.87	0.87	0.87	0.37	0.24	0.99
pb2v-LC40-SVC	0.755	0.94	0.88	0.84	0.92	0.5	0.35	0.99		0.725	0.95	0.85	0.8	0.91	0.43	0.29	0.99
pb2v-LC40-NULL	NaN	0.5	0.5	1	0	0.09	0.05	NaN		NaN	0.5	0.5	1	0	0.09	0.05	NaN
pb2v-LE20-RF	0.795	0.88	0.8	0.81	0.78	0.82	0.82	0.77		0.765	0.84	0.77	0.75	0.79	0.78	0.83	0.7
pb2v-LE20-XGB	0.81	0.88	0.81	0.82	0.8	0.83	0.84	0.78		0.735	0.82	0.74	0.74	0.74	0.76	0.79	0.68
pb2v-LE20-KNN	0.735	0.8	0.72	0.85	0.6	0.78	0.73	0.76		0.745	0.83	0.73	0.86	0.6	0.8	0.75	0.76
pb2v-LE20-LR	0.75	0.84	0.75	0.79	0.71	0.78	0.77	0.73		0.67	0.67	0.67	0.72	0.62	0.72	0.72	0.62
pb2v-LE20-GPC	0.77	0.85	0.77	0.81	0.73	0.8	0.79	0.75		0.77	0.85	0.77	0.81	0.72	0.8	0.8	0.74
pb2v-LE20-SVC	0.785	0.87	0.79	0.8	0.78	0.81	0.82	0.76		0.77	0.85	0.77	0.79	0.76	0.8	0.81	0.73
pb2v-LE20-NULL	NaN	0.5	0.5	1	0	0.71	0.56	NaN		NaN	0.5	0.5	1	0	0.73	0.58	NaN
pb2v-LE40-RF	0.79	0.88	0.79	0.79	0.8	0.78	0.77	0.81		0.77	0.86	0.77	0.77	0.77	0.76	0.74	0.8
pb2v-LE40-XGB	0.805	0.89	0.8	0.81	0.8	0.79	0.78	0.83		0.78	0.87	0.78	0.76	0.79	0.76	0.76	0.8
pb2v-LE40-KNN	0.74	0.82	0.73	0.87	0.59	0.74	0.65	0.85		0.77	0.86	0.76	0.91	0.61	0.77	0.67	0.89
pb2v-LE40-LR	0.74	0.83	0.74	0.79	0.69	0.74	0.69	0.79		0.74	0.74	0.74	0.7	0.77	0.71	0.73	0.75
pb2v-LE40-GPC	0.78	0.86	0.78	0.83	0.73	0.78	0.73	0.83		0.785	0.87	0.79	0.83	0.75	0.78	0.74	0.83
pb2v-LE40-SVC	0.8	0.88	0.8	0.79	0.81	0.79	0.78	0.82		0.8	0.89	0.8	0.79	0.81	0.78	0.78	0.82
pb2v-LE40-NULL	NaN	0.5	0.5	1	0	0.63	0.46	NaN		NaN	0.5	0.5	1	0	0.63	0.46	NaN
pb2v-LE60-RF	0.78	0.87	0.78	0.76	0.8	0.73	0.71	0.84		0.79	0.87	0.79	0.78	0.81	0.76	0.73	0.85
pb2v-LE60-XGB	0.785	0.87	0.79	0.79	0.8	0.74	0.7	0.86		0.79	0.88	0.79	0.75	0.83	0.75	0.75	0.83
pb2v-LE60-KNN	0.73	0.81	0.73	0.9	0.56	0.69	0.56	0.9		0.765	0.86	0.76	0.92	0.6	0.73	0.61	0.92
pb2v-LE60-LR	0.74	0.83	0.74	0.76	0.73	0.69	0.63	0.83		0.65	0.65	0.65	0.59	0.71	0.59	0.58	0.72
pb2v-LE60-GPC	0.75	0.85	0.76	0.81	0.71	0.71	0.63	0.86		0.79	0.89	0.79	0.84	0.75	0.76	0.69	0.87
pb2v-LE60-SVC	0.765	0.86	0.77	0.76	0.78	0.72	0.68	0.84		0.84	0.9	0.84	0.86	0.82	0.81	0.77	0.9
pb2v-LE60-NULL	NaN	0.5	0.5	1	0	0.55	0.38	NaN		NaN	0.5	0.5	1	0	0.58	0.4	NaN
pb2v-LE80-RF	0.75	0.86	0.77	0.72	0.81	0.65	0.58	0.89		0.75	0.85	0.75	0.67	0.84	0.66	0.64	0.85
pb2v-LE80-XGB	0.76	0.87	0.77	0.74	0.81	0.66	0.59	0.89		0.77	0.88	0.77	0.67	0.87	0.68	0.69	0.86
pb2v-LE80-KNN	0.705	0.82	0.73	0.8	0.65	0.59	0.46	0.9		0.72	0.81	0.74	0.8	0.68	0.63	0.52	0.88
pb2v-LE80-LR	0.705	0.82	0.73	0.74	0.71	0.59	0.49	0.88		0.665	0.67	0.67	0.58	0.76	0.54	0.51	0.81
pb2v-LE80-GPC	0.72	0.83	0.75	0.79	0.7	0.61	0.5	0.9		0.77	0.86	0.79	0.81	0.77	0.69	0.6	0.9
pb2v-LE80-SVC	0.75	0.86	0.77	0.73	0.81	0.65	0.58	0.89		0.805	0.91	0.82	0.82	0.82	0.73	0.67	0.91
pb2v-LE80-NULL	NaN	0.5	0.5	1	0	0.42	0.27	NaN		NaN	0.5	0.5	1	0	0.46	0.3	NaN
PaDEL	nMCC	AUC	ACC	SENS	SPEC	F1	PPV	NPV		nMCC	AUC	ACC	SENS	SPEC	F1	PPV	NPV
padel-LC10-RF	0.78	0.86	0.78	0.8	0.76	0.79	0.78	0.78		0.8	0.88	0.8	0.77	0.83	0.81	0.85	0.75
padel-LC10-XGB	0.8	0.87	0.8	0.82	0.78	0.81	0.79	0.81		0.83	0.91	0.83	0.82	0.85	0.84	0.87	0.79
padel-LC10-KNN	0.73	0.79	0.72	0.77	0.67	0.74	0.71	0.74		0.74	0.78	0.74	0.76	0.72	0.77	0.77	0.71
padel-LC10-LR	0.7	0.77	0.69	0.75	0.63	0.71	0.68	0.71		0.65	0.65	0.65	0.63	0.68	0.66	0.71	0.59
padel-LC10-GPC	0.74	0.8	0.74	0.78	0.69	0.75	0.72	0.75		0.75	0.79	0.74	0.76	0.72	0.77	0.78	0.71
padel-LC10-SVC	0.76	0.84	0.76	0.77	0.75	0.77	0.76	0.76		0.76	0.84	0.76	0.79	0.72	0.79	0.78	0.74
padel-LC10-NULL	NaN	0.5	0.5	1	0	0.68	0.51	NaN		NaN	0.5	0.5	1	0	0.71	0.55	NaN
padel-LC20-RF	0.81	0.9	0.83	0.82	0.84	0.74	0.67	0.92		0.8	0.92	0.8	0.74	0.86	0.73	0.71	0.88
padel-LC20-XGB	0.82	0.91	0.83	0.81	0.84	0.74	0.68	0.92		0.83	0.92	0.83	0.8	0.86	0.76	0.73	0.91
padel-LC20-KNN	0.71	0.81	0.73	0.75	0.7	0.61	0.51	0.87		0.73	0.83	0.75	0.82	0.68	0.65	0.53	0.89
padel-LC20-LR	0.65	0.74	0.66	0.68	0.64	0.53	0.44	0.83		0.68	0.69	0.69	0.73	0.64	0.58	0.48	0.84
padel-LC20-GPC	0.71	0.8	0.72	0.7	0.75	0.61	0.54	0.86		0.72	0.8	0.73	0.78	0.69	0.63	0.53	0.87
padel-LC20-SVC	0.74	0.85	0.75	0.66	0.83	0.64	0.62	0.86		0.74	0.83	0.76	0.8	0.71	0.66	0.56	0.89
padel-LC20-NULL	NaN	0.5	0.5	1	0	0.46	0.29	NaN		NaN	0.5	0.5	1	0	0.47	0.31	NaN
padel-LC30-RF	0.77	0.9	0.82	0.78	0.86	0.6	0.49	0.96		0.77	0.92	0.83	0.83	0.83	0.59	0.46	0.96
padel-LC30-XGB	0.77	0.91	0.82	0.78	0.86	0.6	0.49	0.96		0.7	0.89	0.73	0.64	0.83	0.49	0.4	0.93
padel-LC30-KNN	0.66	0.81	0.72	0.8	0.64	0.41	0.27	0.95		0.65	0.81	0.71	0.91	0.5	0.39	0.25	0.97
padel-LC30-LR	0.46	0.47	0.44	0.47	0.42	0.19	0.12	0.82		0.49	0.49	0.49	0.25	0.72	0.18	0.14	0.84
padel-LC30-GPC	0.72	0.81	0.76	0.68	0.84	0.52	0.42	0.94		0.68	0.81	0.7	0.56	0.85	0.46	0.4	0.91
padel-LC30-SVC	0.72	0.84	0.77	0.68	0.85	0.53	0.43	0.94		0.59	0.65	0.63	0.78	0.47	0.33	0.21	0.92
padel-LC30-NULL	NaN	0.5	0.5	1	0	0.25	0.14	NaN		NaN	0.5	0.5	1	0	0.26	0.15	NaN
padel-LC40-RF	0.76	0.95	0.89	0.85	0.92	0.5	0.36	0.99		0.68	0.92	0.77	0.63	0.91	0.36	0.25	0.98
padel-LC40-XGB	0.75	0.96	0.89	0.88	0.91	0.48	0.33	0.99		0.65	0.92	0.68	0.4	0.95	0.34	0.29	0.97
padel-LC40-KNN	0.64	0.89	0.81	0.92	0.7	0.23	0.13	1		0.52	0.79	0.54	0.27	0.8	0.1	0.06	0.96
padel-LC40-LR	0.49	0.44	0.47	0.51	0.43	0.08	0.04	0.95		0.54	0.59	0.59	0.8	0.37	0.11	0.06	0.98
padel-LC40-GPC	0.69	0.91	0.84	0.83	0.85	0.34	0.21	0.99		0.59	0.87	0.64	0.43	0.86	0.2	0.13	0.97
padel-LC40-SVC	0.72	0.92	0.86	0.83	0.89	0.41	0.27	0.99		0.62	0.92	0.63	0.3	0.95	0.26	0.24	0.97
padel-LC40-NULL	NaN	0.5	0.5	1	0	0.09	0.05	NaN		NaN	0.5	0.5	1	0	0.09	0.05	NaN
padel-LE20-RF	0.81	0.89	0.81	0.84	0.78	0.84	0.82	0.8		0.79	0.87	0.79	0.78	0.81	0.81	0.85	0.73
padel-LE20-XGB	0.82	0.89	0.82	0.85	0.79	0.84	0.83	0.8		0.81	0.89	0.81	0.81	0.82	0.83	0.86	0.76
padel-LE20-KNN	0.75	0.82	0.75	0.76	0.74	0.77	0.79	0.71		0.76	0.8	0.76	0.75	0.76	0.78	0.81	0.69
padel-LE20-LR	0.71	0.8	0.71	0.72	0.7	0.74	0.75	0.67		0.74	0.74	0.74	0.71	0.76	0.75	0.8	0.66
padel-LE20-GPC	0.78	0.85	0.78	0.77	0.79	0.79	0.82	0.73		0.76	0.83	0.76	0.72	0.79	0.77	0.82	0.68
padel-LE20-SVC	0.79	0.88	0.8	0.81	0.78	0.82	0.82	0.77		0.78	0.87	0.79	0.76	0.81	0.8	0.85	0.72
padel-LE20-NULL	NaN	0.5	0.5	1	0	0.71	0.56	NaN		NaN	0.5	0.5	1	0	0.73	0.58	NaN
padel-LE40-RF	0.8	0.89	0.81	0.83	0.78	0.8	0.77	0.84		0.79	0.89	0.8	0.76	0.83	0.78	0.79	0.8
padel-LE40-XGB	0.81	0.9	0.81	0.82	0.8	0.8	0.78	0.84		0.81	0.89	0.81	0.77	0.84	0.79	0.81	0.81
padel-LE40-KNN	0.77	0.84	0.77	0.76	0.77	0.75	0.74	0.79		0.78	0.83	0.78	0.8	0.76	0.77	0.74	0.82
padel-LE40-LR	0.72	0.8	0.72	0.7	0.74	0.7	0.7	0.74		0.69	0.68	0.69	0.65	0.72	0.66	0.67	0.7
padel-LE40-GPC	0.77	0.85	0.77	0.76	0.78	0.76	0.75	0.79		0.8	0.86	0.8	0.77	0.83	0.78	0.79	0.81
padel-LE40-SVC	0.8	0.88	0.8	0.8	0.81	0.79	0.78	0.82		0.8	0.88	0.81	0.81	0.8	0.8	0.78	0.83
padel-LE40-NULL	NaN	0.5	0.5	1	0	0.63	0.46	NaN		NaN	0.5	0.5	1	0	0.63	0.46	NaN
padel-LE60-RF	0.78	0.88	0.79	0.78	0.8	0.74	0.7	0.86		0.83	0.9	0.82	0.78	0.87	0.79	0.8	0.85
padel-LE60-XGB	0.78	0.88	0.79	0.78	0.8	0.74	0.71	0.85		0.82	0.9	0.81	0.76	0.87	0.77	0.79	0.84
padel-LE60-KNN	0.74	0.82	0.74	0.75	0.74	0.69	0.64	0.83		0.78	0.83	0.78	0.8	0.76	0.74	0.69	0.85
padel-LE60-LR	0.68	0.78	0.69	0.66	0.71	0.62	0.58	0.77		0.69	0.69	0.69	0.68	0.7	0.64	0.61	0.77
padel-LE60-GPC	0.76	0.83	0.76	0.75	0.78	0.71	0.68	0.83		0.78	0.86	0.79	0.79	0.79	0.75	0.72	0.84
padel-LE60-SVC	0.78	0.87	0.78	0.76	0.8	0.73	0.71	0.84		0.82	0.9	0.82	0.82	0.82	0.78	0.75	0.87
padel-LE60-NULL	NaN	0.5	0.5	1	0	0.55	0.38	NaN		NaN	0.5	0.5	1	0	0.58	0.4	NaN
padel-LE80-RF	0.78	0.89	0.8	0.75	0.84	0.69	0.64	0.9		0.81	0.89	0.81	0.76	0.87	0.73	0.72	0.89
padel-LE80-XGB	0.78	0.89	0.79	0.75	0.84	0.69	0.63	0.9		0.78	0.88	0.79	0.73	0.85	0.7	0.67	0.88
padel-LE80-KNN	0.72	0.82	0.74	0.73	0.76	0.61	0.52	0.88		0.77	0.82	0.78	0.79	0.78	0.68	0.6	0.89
padel-LE80-LR	0.67	0.77	0.68	0.65	0.71	0.54	0.46	0.85		0.62	0.63	0.63	0.59	0.67	0.5	0.44	0.79
padel-LE80-GPC	0.74	0.83	0.76	0.75	0.77	0.63	0.55	0.89		0.71	0.83	0.71	0.6	0.82	0.6	0.6	0.83
padel-LE80-SVC	0.78	0.87	0.79	0.75	0.83	0.68	0.62	0.9		0.78	0.88	0.8	0.78	0.82	0.71	0.65	0.9
padel-LE80-NULL	NaN	0.5	0.5	1	0	0.42	0.27	NaN		NaN	0.5	0.5	1	0	0.46	0.3	NaN

## Sheet: TabS4_Screening_final
Name	ID	POL	DF	LC10	LC20	LC30	LC40	LE20	LE40	LE60	LE80	Passed	Legend:
Bivalirudin	DB00006	A-BzOx-A	6	X1	AD	AD	X0	X1	X0	AD	AD	2	X0	Threshold not passed
Bivalirudin	DB00006	A-nBuOx-A	6	X1	AD	AD	X0	X1	X0	X0	AD	2	X1	Threshold passed
Bivalirudin	DB00006	A-nBuOzi-A	6	X1	AD	AD	X0	X1	X0	AD	AD	2	AD	Outside of model applicability domain
Bivalirudin	DB00006	A-nPrOx-A	6	X1	AD	AD	X0	X1	X0	X0	AD	2
Bivalirudin	DB00006	A-nPrOzi-A	6	X1	AD	AD	X0	X1	X0	X0	AD	2
Leuprolide	DB00007	A-BzOx-A	6	X1	AD	X0	X0	X1	X0	X0	AD	2
Leuprolide	DB00007	A-nBuOx-A	6	X1	X1	X0	X0	X1	X0	X0	AD	3
Leuprolide	DB00007	A-nBuOzi-A	6	X1	X1	X0	X0	X1	X0	X0	AD	3
Leuprolide	DB00007	A-nPrOx-A	6	X1	X1	X0	X0	X1	X0	X0	AD	3
Leuprolide	DB00007	A-nPrOzi-A	6	X1	X1	X0	X0	X1	X0	X0	AD	3
Goserelin	DB00014	A-BzOx-A	6	X1	AD	X0	X0	X1	X0	X0	AD	2
Goserelin	DB00014	A-nBuOx-A	6	X1	X1	X0	X0	X1	X0	X0	AD	3
Goserelin	DB00014	A-nBuOzi-A	6	X1	X1	X0	X0	X1	X0	X0	AD	3
Goserelin	DB00014	A-nPrOx-A	6	X1	X1	X0	X0	X1	X0	X0	AD	3
Goserelin	DB00014	A-nPrOzi-A	6	X1	X1	X0	X0	X1	X0	X0	AD	3
Gramicidin D	DB00027	A-BzOx-A	6	X1	AD	AD	X0	X1	X0	AD	AD	2
Gramicidin D	DB00027	A-nBuOx-A	6	X1	AD	AD	X0	X1	X0	X0	AD	2
Gramicidin D	DB00027	A-nBuOzi-A	6	X1	AD	AD	X0	X1	X0	AD	AD	2
Gramicidin D	DB00027	A-nPrOx-A	6	X1	AD	AD	X0	X1	X0	X0	AD	2
Gramicidin D	DB00027	A-nPrOzi-A	6	X0	AD	AD	X0	X0	X0	X0	AD	0
Desmopressin	DB00035	A-BzOx-A	6	X1	AD	AD	X0	X1	X0	AD	AD	2
Desmopressin	DB00035	A-nBuOx-A	6	X1	X1	X0	X0	X1	X0	X0	AD	3
Desmopressin	DB00035	A-nBuOzi-A	6	X1	X1	X0	X0	X1	X0	X0	AD	3
Desmopressin	DB00035	A-nPrOx-A	6	X1	X0	X0	X0	X1	X0	X0	AD	2
Desmopressin	DB00035	A-nPrOzi-A	6	X1	X1	X0	X0	X1	X0	X0	AD	3
Cetrorelix	DB00050	A-BzOx-A	6	X1	AD	AD	X0	X1	X0	AD	AD	2
Cetrorelix	DB00050	A-nBuOx-A	6	X1	AD	X0	X0	X1	X0	X0	AD	2
Cetrorelix	DB00050	A-nBuOzi-A	6	X1	AD	AD	X0	X1	X0	X0	AD	2
Cetrorelix	DB00050	A-nPrOx-A	6	X1	AD	X0	X0	X1	X0	X0	AD	2
Cetrorelix	DB00050	A-nPrOzi-A	6	X1	AD	AD	X0	X1	X0	X0	AD	2
Vasopressin	DB00067	A-BzOx-A	6	X1	AD	AD	X0	X1	X0	AD	AD	2
Vasopressin	DB00067	A-nBuOx-A	6	X1	X1	X0	X0	X1	X0	X0	X0	3
Vasopressin	DB00067	A-nBuOzi-A	6	X1	X1	AD	X0	X1	X0	X0	X0	3
Vasopressin	DB00067	A-nPrOx-A	6	X1	X0	AD	X0	X1	X0	X0	X0	2
Vasopressin	DB00067	A-nPrOzi-A	6	X1	X1	AD	X0	X1	X0	X0	X0	3
Daptomycin	DB00080	A-BzOx-A	6	X1	AD	AD	X0	X1	X0	AD	AD	2
Daptomycin	DB00080	A-nBuOx-A	6	X1	AD	AD	X0	X1	X0	X0	AD	2
Daptomycin	DB00080	A-nBuOzi-A	6	X1	AD	AD	X0	X1	X0	AD	AD	2
Daptomycin	DB00080	A-nPrOx-A	6	X1	AD	AD	X0	X1	X0	X0	AD	2
Daptomycin	DB00080	A-nPrOzi-A	6	X1	AD	AD	X0	X1	X0	X0	AD	2
Abarelix	DB00106	A-BzOx-A	6	X1	AD	AD	X0	X1	X0	AD	AD	2
Abarelix	DB00106	A-nBuOx-A	6	X1	AD	X0	X0	X1	X0	X0	AD	2
Abarelix	DB00106	A-nBuOzi-A	6	X1	AD	X0	X0	X1	X0	X0	AD	2
Abarelix	DB00106	A-nPrOx-A	6	X1	AD	X0	X0	X1	X0	X0	AD	2
Abarelix	DB00106	A-nPrOzi-A	6	X1	AD	X0	X0	X1	X0	X0	AD	2
Pyridoxal phosphate	DB00114	A-BzOx-A	6	X0	AD	AD	X0	X1	X1	X1	AD	3
Pyridoxal phosphate	DB00114	A-nBuOx-A	6	X0	AD	AD	X0	X1	X1	X0	AD	2
Pyridoxal phosphate	DB00114	A-nBuOzi-A	6	X0	AD	AD	X0	X1	X1	X1	AD	3
Pyridoxal phosphate	DB00114	A-nPrOx-A	6	X0	AD	AD	X0	X0	X1	X0	AD	1
Pyridoxal phosphate	DB00114	A-nPrOzi-A	6	X0	AD	AD	X0	X0	X1	X0	AD	1
Cyanocobalamin	DB00115	A-BzOx-A	6	AD	AD	AD	X0	AD	AD	AD	AD	0
Cyanocobalamin	DB00115	A-nBuOx-A	6	X1	AD	AD	X0	X1	X0	X0	AD	2
Cyanocobalamin	DB00115	A-nBuOzi-A	6	X1	AD	AD	X0	X1	X0	X0	AD	2
Cyanocobalamin	DB00115	A-nPrOx-A	6	X1	AD	AD	X0	X1	X0	X0	AD	2
Cyanocobalamin	DB00115	A-nPrOzi-A	6	X1	AD	AD	X0	X1	X0	X0	AD	2
Tetrahydrofolic acid	DB00116	A-BzOx-A	6	X1	X1	X0	X0	X0	X0	X0	X0	2
Tetrahydrofolic acid	DB00116	A-nBuOx-A	6	X1	X1	X0	X0	X1	X0	X0	X0	3
Tetrahydrofolic acid	DB00116	A-nBuOzi-A	6	X1	X1	X0	X0	X1	X0	X0	X0	3
Tetrahydrofolic acid	DB00116	A-nPrOx-A	6	X1	X1	X0	X0	X0	X0	X0	X0	2
Tetrahydrofolic acid	DB00116	A-nPrOzi-A	6	X1	X1	X0	X0	X0	X0	X0	X0	2
Ademetionine	DB00118	A-BzOx-A	6	X0	X1	X1	X0	X0	X0	X0	X0	2
Ademetionine	DB00118	A-nBuOx-A	6	X0	X1	X1	X0	X0	X0	X0	X0	2
Ademetionine	DB00118	A-nBuOzi-A	6	X0	X1	X0	X0	X1	X0	X0	X0	2
Ademetionine	DB00118	A-nPrOx-A	6	X0	X1	X0	X0	X0	X0	X0	X0	1
Ademetionine	DB00118	A-nPrOzi-A	6	X0	X1	X0	X0	X0	X0	X0	X0	1
Phenylalanine	DB00120	A-BzOx-A	6	X1	X1	AD	X0	X1	X0	X0	X0	3
Phenylalanine	DB00120	A-nBuOx-A	6	X1	X1	X1	X0	X1	X1	X0	X0	5
Phenylalanine	DB00120	A-nBuOzi-A	6	X1	X1	X1	X0	X1	X1	X0	X0	5
Phenylalanine	DB00120	A-nPrOx-A	6	X1	X1	X1	X0	X1	X1	X0	X0	5
Phenylalanine	DB00120	A-nPrOzi-A	6	X1	X1	X1	X0	X0	X0	X0	X0	3
Biotin	DB00121	A-BzOx-A	6	AD	X1	X0	X0	X1	X0	X0	X0	2
Biotin	DB00121	A-nBuOx-A	6	X1	X1	X0	X0	X1	X0	X0	X0	3
Biotin	DB00121	A-nBuOzi-A	6	X1	X1	X0	X0	X1	X0	X0	X0	3
Biotin	DB00121	A-nPrOx-A	6	X1	X1	X0	X0	X1	X0	X0	X0	3
Biotin	DB00121	A-nPrOzi-A	6	X1	X1	X0	X0	X0	X0	X0	X0	2
Choline	DB00122	A-BzOx-A	6	AD	AD	AD	AD	AD	AD	AD	AD	0
Choline	DB00122	A-nBuOx-A	6	AD	AD	AD	X0	AD	AD	AD	AD	0
Choline	DB00122	A-nBuOzi-A	6	AD	AD	AD	X0	AD	AD	AD	AD	0
Choline	DB00122	A-nPrOx-A	6	AD	AD	AD	X0	AD	AD	AD	AD	0
Choline	DB00122	A-nPrOzi-A	6	AD	AD	AD	X0	AD	AD	AD	AD	0
Arginine	DB00125	A-BzOx-A	6	X1	AD	AD	X0	X1	X0	X0	AD	2
Arginine	DB00125	A-nBuOx-A	6	X1	AD	AD	X0	X1	X1	X0	AD	3
Arginine	DB00125	A-nBuOzi-A	6	X1	AD	AD	X0	X0	X1	X0	AD	2
Arginine	DB00125	A-nPrOx-A	6	X1	AD	AD	X0	X1	X1	X0	AD	3
Arginine	DB00125	A-nPrOzi-A	6	X0	AD	AD	X0	X1	X1	X0	AD	2
Spermine	DB00127	A-BzOx-A	6	AD	AD	AD	X0	AD	AD	AD	AD	0
Spermine	DB00127	A-nBuOx-A	6	X0	AD	AD	X0	X1	X0	X0	AD	1
Spermine	DB00127	A-nBuOzi-A	6	X0	AD	AD	X0	X1	X0	X0	AD	1
Spermine	DB00127	A-nPrOx-A	6	X0	AD	AD	X0	X1	X0	X0	AD	1
Spermine	DB00127	A-nPrOzi-A	6	X0	AD	AD	X0	X0	X0	X0	AD	0
alpha-Linolenic acid	DB00132	A-BzOx-A	6	X1	X1	X0	X0	X1	X1	X0	X0	4
alpha-Linolenic acid	DB00132	A-nBuOx-A	6	X1	X0	X0	X0	X0	X1	X0	X0	2
alpha-Linolenic acid	DB00132	A-nBuOzi-A	6	X1	X1	X0	X0	X0	X1	X0	X0	3
alpha-Linolenic acid	DB00132	A-nPrOx-A	6	X1	X0	X0	X0	X0	X1	X0	X0	2
alpha-Linolenic acid	DB00132	A-nPrOzi-A	6	X1	X0	X0	X0	X0	X1	X0	X0	2
Tyrosine	DB00135	A-BzOx-A	6	X1	AD	AD	X0	X1	X1	X0	AD	3
Tyrosine	DB00135	A-nBuOx-A	6	X1	X1	X1	X0	X1	X1	X0	X0	5
Tyrosine	DB00135	A-nBuOzi-A	6	X1	X1	X1	X0	X1	X1	X0	X0	5
Tyrosine	DB00135	A-nPrOx-A	6	X1	X1	X0	X0	X1	X1	X0	X0	4
Tyrosine	DB00135	A-nPrOzi-A	6	X1	X1	X0	X0	X1	X1	X0	X0	4
Calcitriol	DB00136	A-BzOx-A	6	X0	X1	X0	X0	X1	X0	X0	X0	2
Calcitriol	DB00136	A-nBuOx-A	6	X0	X1	X0	X0	X0	X0	X0	X0	1
Calcitriol	DB00136	A-nBuOzi-A	6	X0	X1	X0	X0	X0	X0	X0	X0	1
Calcitriol	DB00136	A-nPrOx-A	6	X0	X1	X0	X0	X0	X0	X0	X0	1
Calcitriol	DB00136	A-nPrOzi-A	6	X0	X1	X0	X0	X0	X0	X0	X0	1
Lutein	DB00137	A-BzOx-A	6	X0	X1	X0	X0	X1	X0	X0	X0	2
Lutein	DB00137	A-nBuOx-A	6	X0	X1	X0	X0	X0	X0	X0	X0	1
Lutein	DB00137	A-nBuOzi-A	6	X0	X1	X0	X0	X0	X0	X0	X0	1
Lutein	DB00137	A-nPrOx-A	6	X0	X1	X0	X0	X0	X0	X0	X0	1
Lutein	DB00137	A-nPrOzi-A	6	X0	X1	X0	X0	X0	X0	X0	X0	1
Riboflavin	DB00140	A-BzOx-A	6	X1	X1	X0	X0	X0	X0	X0	X0	2
Riboflavin	DB00140	A-nBuOx-A	6	X1	X1	X0	X0	X1	X0	X0	X0	3
Riboflavin	DB00140	A-nBuOzi-A	6	X1	X1	X0	X0	X1	X0	X0	X0	3
Riboflavin	DB00140	A-nPrOx-A	6	X0	X1	X0	X0	X1	X0	X0	X0	2
Riboflavin	DB00140	A-nPrOzi-A	6	X0	X1	X0	X0	X0	X0	X0	X0	1
Phosphatidyl serine	DB00144	A-BzOx-A	6	X1	AD	AD	X0	X1	X1	X0	AD	3
Phosphatidyl serine	DB00144	A-nBuOx-A	6	X1	AD	AD	X0	X1	X1	X0	AD	3
Phosphatidyl serine	DB00144	A-nBuOzi-A	6	X1	AD	AD	X0	X1	X1	X0	AD	3
Phosphatidyl serine	DB00144	A-nPrOx-A	6	X1	AD	AD	X0	X1	X1	X0	AD	3
Phosphatidyl serine	DB00144	A-nPrOzi-A	6	X0	AD	AD	X0	X0	X1	X0	AD	1
Calcifediol	DB00146	A-BzOx-A	6	X0	X1	X0	X0	X1	X0	X0	X0	2
Calcifediol	DB00146	A-nBuOx-A	6	X0	X1	X0	X0	X0	X0	X0	X0	1
Calcifediol	DB00146	A-nBuOzi-A	6	X0	X0	X0	X0	X0	X0	X0	X0	0
Calcifediol	DB00146	A-nPrOx-A	6	X0	X1	X0	X0	X0	X0	X0	X0	1
Calcifediol	DB00146	A-nPrOzi-A	6	X0	X1	X0	X0	X0	X0	X0	X0	1
Creatine	DB00148	A-BzOx-A	6	X0	AD	AD	X0	X1	X1	X1	AD	3
Creatine	DB00148	A-nBuOx-A	6	X0	AD	AD	X0	X1	X1	X0	AD	2
Creatine	DB00148	A-nBuOzi-A	6	X0	AD	AD	X0	X1	X1	X1	AD	3
Creatine	DB00148	A-nPrOx-A	6	X0	AD	AD	X0	X0	X1	X0	AD	1
Creatine	DB00148	A-nPrOzi-A	6	X0	AD	AD	X0	X0	X1	X0	AD	1
Tryptophan	DB00150	A-BzOx-A	6	X0	X1	X0	X0	X0	X0	X0	X0	1
Tryptophan	DB00150	A-nBuOx-A	6	X0	X1	X1	X0	X0	X0	X0	X0	2
Tryptophan	DB00150	A-nBuOzi-A	6	X0	X1	X1	X0	X0	X0	X0	X0	2
Tryptophan	DB00150	A-nPrOx-A	6	X0	X1	X0	X0	X0	X0	X0	X0	1
Tryptophan	DB00150	A-nPrOzi-A	6	X0	X1	X0	X0	X0	X0	X0	X0	1
Thiamine	DB00152	A-BzOx-A	6	X1	X0	X0	X0	X1	X1	X0	X0	3
Thiamine	DB00152	A-nBuOx-A	6	X1	X1	X0	X0	X1	X1	X0	X0	4
Thiamine	DB00152	A-nBuOzi-A	6	X1	X1	X0	X0	X1	X1	X0	X0	4
Thiamine	DB00152	A-nPrOx-A	6	X0	X1	X0	X0	X1	X1	X0	X0	3
Thiamine	DB00152	A-nPrOzi-A	6	X0	X1	X0	X0	X1	X1	X0	X0	3
Ergocalciferol	DB00153	A-BzOx-A	6	X0	X1	X0	X0	X1	X0	X0	X0	2
Ergocalciferol	DB00153	A-nBuOx-A	6	X0	X1	X1	X0	X0	X0	X0	X0	2
Ergocalciferol	DB00153	A-nBuOzi-A	6	X0	X1	X0	X0	X0	X0	X0	X0	1
Ergocalciferol	DB00153	A-nPrOx-A	6	X0	X1	X0	X0	X0	X0	X0	X0	1
Ergocalciferol	DB00153	A-nPrOzi-A	6	X0	X1	X0	X0	X0	X0	X0	X0	1
Dihomo-gamma-linolenic acid	DB00154	A-BzOx-A	6	X1	X1	X0	X0	X0	X1	X0	X0	3
Dihomo-gamma-linolenic acid	DB00154	A-nBuOx-A	6	X1	X0	X0	X0	X0	X1	X0	X0	2
Dihomo-gamma-linolenic acid	DB00154	A-nBuOzi-A	6	X1	X1	X0	X0	X0	X1	X0	X0	3
Dihomo-gamma-linolenic acid	DB00154	A-nPrOx-A	6	X1	X0	X0	X0	X0	X1	X0	X0	2
Dihomo-gamma-linolenic acid	DB00154	A-nPrOzi-A	6	X0	X1	X0	X0	X0	X1	X0	X0	2
NADH	DB00157	A-BzOx-A	6	X0	AD	AD	X0	X0	X0	X0	AD	0
NADH	DB00157	A-nBuOx-A	6	X0	X1	X1	X0	X0	X0	X0	AD	2
NADH	DB00157	A-nBuOzi-A	6	X1	X1	X1	X0	X0	X0	X0	AD	3
NADH	DB00157	A-nPrOx-A	6	X0	X1	X0	X0	X0	X0	X0	AD	1
NADH	DB00157	A-nPrOzi-A	6	X0	X1	X0	X0	X0	X0	X0	AD	1
Folic acid	DB00158	A-BzOx-A	6	X1	X1	X0	X0	X0	X1	X0	X0	3
Folic acid	DB00158	A-nBuOx-A	6	X1	X0	X0	X0	X1	X1	X0	X0	3
Folic acid	DB00158	A-nBuOzi-A	6	X1	X1	X0	X0	X1	X1	X0	X0	4
Folic acid	DB00158	A-nPrOx-A	6	X1	X1	X0	X0	X0	X0	X0	X0	2
Folic acid	DB00158	A-nPrOzi-A	6	X1	X1	X0	X0	X0	X1	X0	X0	3
Icosapent	DB00159	A-BzOx-A	6	X1	X1	X0	X0	X1	X1	X0	X0	4
Icosapent	DB00159	A-nBuOx-A	6	X1	X0	X0	X0	X1	X1	X0	X0	3
Icosapent	DB00159	A-nBuOzi-A	6	X1	X1	X0	X0	X1	X1	X0	X0	4
Icosapent	DB00159	A-nPrOx-A	6	X1	X0	X0	X0	X1	X1	X0	X0	3
Icosapent	DB00159	A-nPrOzi-A	6	X1	X0	X0	X0	X0	X1	X0	X0	2
Vitamin A	DB00162	A-BzOx-A	6	X0	X1	X0	X0	X1	X0	X0	X0	2
Vitamin A	DB00162	A-nBuOx-A	6	X0	X1	X0	X0	X0	X1	X0	X0	2
Vitamin A	DB00162	A-nBuOzi-A	6	X0	X1	X0	X0	X0	X1	X0	X0	2
Vitamin A	DB00162	A-nPrOx-A	6	X0	X1	X0	X0	X0	X0	X0	X0	1
Vitamin A	DB00162	A-nPrOzi-A	6	X0	X1	X0	X0	X0	X1	X0	X0	2
Vitamin E	DB00163	A-BzOx-A	6	X0	X0	X0	X0	X1	X0	X0	X0	1
Vitamin E	DB00163	A-nBuOx-A	6	X0	X0	X0	X0	X0	X0	X0	X0	0
Vitamin E	DB00163	A-nBuOzi-A	6	X0	X0	X0	X0	X0	X0	X0	X0	0
Vitamin E	DB00163	A-nPrOx-A	6	X0	X0	X0	X0	X0	X0	X0	X0	0
Vitamin E	DB00163	A-nPrOzi-A	6	X0	X1	X0	X0	X0	X0	X0	X0	1
Lipoic acid	DB00166	A-BzOx-A	6	X1	X1	X1	X0	X1	X1	X0	X0	5
Lipoic acid	DB00166	A-nBuOx-A	6	X1	X1	X1	X0	X0	X1	X0	X0	4
Lipoic acid	DB00166	A-nBuOzi-A	6	X1	X1	X1	X0	X0	X1	X0	X0	4
Lipoic acid	DB00166	A-nPrOx-A	6	X1	X1	X0	X0	X1	X1	X0	X0	4
Lipoic acid	DB00166	A-nPrOzi-A	6	X1	X0	X0	X0	X0	X1	X0	X0	2
Aspartame	DB00168	A-BzOx-A	6	X0	X1	X0	X0	X1	X0	X0	X0	2
Aspartame	DB00168	A-nBuOx-A	6	X1	X1	X0	X0	X1	X1	X0	X0	4
Aspartame	DB00168	A-nBuOzi-A	6	X1	X1	X0	X0	X1	X1	X0	X0	4
Aspartame	DB00168	A-nPrOx-A	6	X1	X1	X0	X0	X1	X1	X0	X0	4
Aspartame	DB00168	A-nPrOzi-A	6	X1	X1	X0	X0	X1	X1	X0	X0	4
Cholecalciferol	DB00169	A-BzOx-A	6	X0	X1	X0	X0	X1	X0	X0	X0	2
Cholecalciferol	DB00169	A-nBuOx-A	6	X0	X1	X1	X0	X0	X0	X0	X0	2
Cholecalciferol	DB00169	A-nBuOzi-A	6	X0	X1	X0	X0	X1	X0	X0	X0	2
Cholecalciferol	DB00169	A-nPrOx-A	6	X0	X1	X0	X0	X0	X0	X0	X0	1
Cholecalciferol	DB00169	A-nPrOzi-A	6	X0	X1	X0	X0	X0	X0	X0	X0	1
Menadione	DB00170	A-BzOx-A	6	X1	X0	X0	X0	X0	X0	X0	X0	1
Menadione	DB00170	A-nBuOx-A	6	X1	X1	X0	X0	X1	X0	X0	X0	3
Menadione	DB00170	A-nBuOzi-A	6	X1	X1	X0	X0	X1	X0	X0	X0	3
Menadione	DB00170	A-nPrOx-A	6	X1	X1	X0	X0	X0	X0	X0	X0	2
Menadione	DB00170	A-nPrOzi-A	6	X1	X1	X0	X0	X0	X0	X0	X0	2
ATP	DB00171	A-BzOx-A	6	X0	AD	AD	X0	X0	X0	X0	AD	0
ATP	DB00171	A-nBuOx-A	6	X0	AD	AD	X0	X0	X1	X0	AD	1
ATP	DB00171	A-nBuOzi-A	6	X0	AD	AD	X0	X0	X1	X0	AD	1
ATP	DB00171	A-nPrOx-A	6	X0	AD	AD	X0	X0	X0	X0	AD	0
ATP	DB00171	A-nPrOzi-A	6	X0	AD	AD	X0	X0	X0	X0	AD	0
Pravastatin	DB00175	A-BzOx-A	6	X0	X1	X0	X0	X0	X0	X0	X0	1
Pravastatin	DB00175	A-nBuOx-A	6	X1	X1	X0	X0	X0	X0	X0	X0	2
Pravastatin	DB00175	A-nBuOzi-A	6	X0	X1	X0	X0	X1	X0	X0	X0	2
Pravastatin	DB00175	A-nPrOx-A	6	X1	X0	X0	X0	X1	X0	X0	X0	2
Pravastatin	DB00175	A-nPrOzi-A	6	X0	X0	X0	X0	X0	X0	X0	X0	0
Fluvoxamine	DB00176	A-BzOx-A	6	X1	X1	X0	X0	X1	X1	X1	X0	5
Fluvoxamine	DB00176	A-nBuOx-A	6	X1	X1	X0	X0	X1	X1	X1	X0	5
Fluvoxamine	DB00176	A-nBuOzi-A	6	X1	X1	X0	X0	X1	X1	X1	X0	5
Fluvoxamine	DB00176	A-nPrOx-A	6	X0	X0	X0	X0	X1	X0	X1	X0	2
Fluvoxamine	DB00176	A-nPrOzi-A	6	X0	X1	X0	X0	X1	X0	X0	X0	2
Valsartan	DB00177	A-BzOx-A	6	X1	X0	X0	X0	X0	X0	X0	X0	1
Valsartan	DB00177	A-nBuOx-A	6	X1	X0	X0	X0	X1	X1	X0	X0	3
Valsartan	DB00177	A-nBuOzi-A	6	X1	X1	X0	X0	X0	X0	X0	X0	2
Valsartan	DB00177	A-nPrOx-A	6	X1	X1	X0	X0	X1	X0	X0	X0	3
Valsartan	DB00177	A-nPrOzi-A	6	X1	X0	X0	X0	X1	X0	X0	X0	2
Ramipril	DB00178	A-BzOx-A	6	AD	X0	X0	AD	X0	X0	AD	X0	0
Ramipril	DB00178	A-nBuOx-A	6	X1	X0	X0	X0	X1	X0	X0	X0	2
Ramipril	DB00178	A-nBuOzi-A	6	AD	X1	X0	X0	X1	X0	X0	X0	2
Ramipril	DB00178	A-nPrOx-A	6	X1	X0	X0	X0	X1	X0	X0	X0	2
Ramipril	DB00178	A-nPrOzi-A	6	X1	X0	X0	X0	X1	X0	X0	X0	2
Masoprocol	DB00179	A-BzOx-A	6	X1	X0	X0	X0	X1	X1	X1	X0	4
Masoprocol	DB00179	A-nBuOx-A	6	X1	X1	X1	X0	X1	X1	X1	X0	6
Masoprocol	DB00179	A-nBuOzi-A	6	X1	X1	X0	X0	X1	X1	X1	X0	5
Masoprocol	DB00179	A-nPrOx-A	6	X1	X1	X1	X0	X1	X1	X1	X0	6
Masoprocol	DB00179	A-nPrOzi-A	6	X1	X0	X0	X0	X1	X1	X1	X0	4
Flunisolide	DB00180	A-BzOx-A	6	X0	X0	X0	X0	X0	X0	X0	X0	0
Flunisolide	DB00180	A-nBuOx-A	6	X0	X0	X0	X0	X0	X0	X0	X0	0
Flunisolide	DB00180	A-nBuOzi-A	6	X0	X0	X0	X0	X0	X0	X0	X0	0
Flunisolide	DB00180	A-nPrOx-A	6	X0	X0	X0	X0	X0	X0	X0	X0	0
Flunisolide	DB00180	A-nPrOzi-A	6	X0	X0	X0	X0	X0	X0	X0	X0	0
Baclofen	DB00181	A-BzOx-A	6	X1	X1	X1	X0	X1	X0	X0	X0	4
Baclofen	DB00181	A-nBuOx-A	6	X1	X1	X1	X0	X1	X1	X0	X0	5
Baclofen	DB00181	A-nBuOzi-A	6	X1	X1	X1	X0	X1	X1	X0	X0	5
Baclofen	DB00181	A-nPrOx-A	6	X1	X1	X0	X0	X1	X0	X0	X0	3
Baclofen	DB00181	A-nPrOzi-A	6	X1	X1	X0	X0	X1	X0	X0	X0	3
Amphetamine	DB00182	A-BzOx-A	6	X1	AD	AD	X0	X1	X0	X0	AD	2
Amphetamine	DB00182	A-nBuOx-A	6	X1	X1	AD	X0	X1	X1	X0	X0	4
Amphetamine	DB00182	A-nBuOzi-A	6	X1	X1	AD	X0	X1	X0	X0	X0	3
Amphetamine	DB00182	A-nPrOx-A	6	X1	X1	X0	X0	X1	X0	X0	X0	3
Amphetamine	DB00182	A-nPrOzi-A	6	X1	X1	AD	X0	X0	X0	X0	X0	2
Pentagastrin	DB00183	A-BzOx-A	6	X1	X1	X0	X0	X1	X0	X0	X0	3
Pentagastrin	DB00183	A-nBuOx-A	6	X1	X1	X0	X0	X1	X0	X0	X0	3
Pentagastrin	DB00183	A-nBuOzi-A	6	X1	X1	X0	X0	X1	X0	X0	X0	3
Pentagastrin	DB00183	A-nPrOx-A	6	X1	X1	X0	X0	X1	X0	X0	X0	3
Pentagastrin	DB00183	A-nPrOzi-A	6	X1	X1	X0	X0	X1	X0	X0	X0	3
Cevimeline	DB00185	A-BzOx-A	6	AD	AD	AD	AD	AD	AD	AD	AD	0
Cevimeline	DB00185	A-nBuOx-A	6	AD	X0	X0	X0	AD	AD	AD	X0	0
Cevimeline	DB00185	A-nBuOzi-A	6	AD	X1	AD	X0	AD	AD	AD	X0	1
Cevimeline	DB00185	A-nPrOx-A	6	AD	X0	X0	X0	AD	AD	AD	X0	0
Cevimeline	DB00185	A-nPrOzi-A	6	AD	X0	X0	X0	AD	AD	AD	X0	0
Lorazepam	DB00186	A-BzOx-A	6	X1	X0	X0	X0	X1	X0	X0	X0	2
Lorazepam	DB00186	A-nBuOx-A	6	X1	X0	X0	X0	X1	X1	X0	X0	3
Lorazepam	DB00186	A-nBuOzi-A	6	X1	X0	X0	X0	X1	X1	X0	X0	3
Lorazepam	DB00186	A-nPrOx-A	6	X1	X0	X0	X0	X1	X0	X0	X0	2
Lorazepam	DB00186	A-nPrOzi-A	6	X1	X0	X0	X0	X1	X0	X0	X0	2
Esmolol	DB00187	A-BzOx-A	6	X1	X1	X0	X0	X1	X1	X0	X0	4
Esmolol	DB00187	A-nBuOx-A	6	X1	X1	X0	X0	X1	X1	X1	X0	5
Esmolol	DB00187	A-nBuOzi-A	6	X1	X1	X0	X0	X1	X1	X1	X0	5
Esmolol	DB00187	A-nPrOx-A	6	X1	X1	X0	X0	X1	X1	X1	X0	5
Esmolol	DB00187	A-nPrOzi-A	6	X1	X1	X0	X0	X1	X1	X0	X0	4
Bortezomib	DB00188	A-BzOx-A	6	X1	X1	X0	X0	X1	X1	X0	X0	4
Bortezomib	DB00188	A-nBuOx-A	6	X1	X1	X0	X0	X1	X1	X0	X0	4
Bortezomib	DB00188	A-nBuOzi-A	6	X1	X1	X0	X0	X1	X1	X0	X0	4
Bortezomib	DB00188	A-nPrOx-A	6	X1	X1	X0	X0	X1	X1	X0	X0	4
Bortezomib	DB00188	A-nPrOzi-A	6	X1	X1	X0	X0	X1	X1	X0	X0	4
Ethchlorvynol	DB00189	A-BzOx-A	6	X1	X1	X0	X0	X1	X1	X1	X0	5
Ethchlorvynol	DB00189	A-nBuOx-A	6	X0	X1	X1	X0	X1	X1	X1	X0	5
Ethchlorvynol	DB00189	A-nBuOzi-A	6	X0	X1	X1	X0	X1	X1	X1	X0	5
Ethchlorvynol	DB00189	A-nPrOx-A	6	X0	X1	X0	X0	X1	X1	X1	X0	4
Ethchlorvynol	DB00189	A-nPrOzi-A	6	X0	X1	X0	X0	X0	X1	X0	X0	2
Carbidopa	DB00190	A-BzOx-A	6	X1	X1	AD	X0	X1	X1	X0	X0	4
Carbidopa	DB00190	A-nBuOx-A	6	X1	X1	X0	X0	X1	X1	X1	X0	5
Carbidopa	DB00190	A-nBuOzi-A	6	X1	X1	X0	X0	X1	X1	X1	X0	5
Carbidopa	DB00190	A-nPrOx-A	6	X1	X1	X0	X0	X1	X1	X1	X0	5
Carbidopa	DB00190	A-nPrOzi-A	6	X1	X1	X0	X0	X1	X1	X1	X0	5
Phentermine	DB00191	A-BzOx-A	6	X1	AD	AD	X0	X1	X0	X0	AD	2
Phentermine	DB00191	A-nBuOx-A	6	X1	X1	AD	X0	X1	X0	X0	X0	3
Phentermine	DB00191	A-nBuOzi-A	6	X1	AD	AD	X0	X1	X0	X0	X0	2
Phentermine	DB00191	A-nPrOx-A	6	X1	X1	AD	X0	X1	X0	X0	X0	3
Phentermine	DB00191	A-nPrOzi-A	6	X0	X1	AD	X0	X1	X0	X0	X0	2
Indecainide	DB00192	A-BzOx-A	6	X1	X0	X0	X0	X0	X0	X0	X0	1
Indecainide	DB00192	A-nBuOx-A	6	X1	X0	X0	X0	X1	X0	X0	X0	2
Indecainide	DB00192	A-nBuOzi-A	6	X1	X0	X0	X0	X1	X0	X0	X0	2
Indecainide	DB00192	A-nPrOx-A	6	X1	X0	X0	X0	X1	X0	X0	X0	2
Indecainide	DB00192	A-nPrOzi-A	6	X1	X0	X0	X0	X0	X0	X0	X0	1
Tramadol	DB00193	A-BzOx-A	6	AD	X1	X0	X0	AD	AD	AD	X0	1
Tramadol	DB00193	A-nBuOx-A	6	X1	X1	X0	X0	X0	X0	X0	X0	2
Tramadol	DB00193	A-nBuOzi-A	6	X1	X1	X0	X0	X0	X0	X0	X0	2
Tramadol	DB00193	A-nPrOx-A	6	X0	X1	X0	X0	X0	X0	X0	X0	1
Tramadol	DB00193	A-nPrOzi-A	6	X0	X1	X0	X0	X0	X0	X0	X0	1
Betaxolol	DB00195	A-BzOx-A	6	X1	X1	X0	X0	X1	X0	X0	X0	3
Betaxolol	DB00195	A-nBuOx-A	6	X1	X0	X0	X0	X1	X1	X1	X0	4
Betaxolol	DB00195	A-nBuOzi-A	6	X1	X1	X0	X0	X1	X1	X1	X0	5
Betaxolol	DB00195	A-nPrOx-A	6	X1	X0	X0	X0	X1	X0	X1	X0	3
Betaxolol	DB00195	A-nPrOzi-A	6	X1	X0	X0	X0	X1	X0	X0	X0	2
Fluconazole	DB00196	A-BzOx-A	6	X1	X1	X0	X0	X0	X0	X0	X0	2
Fluconazole	DB00196	A-nBuOx-A	6	X1	X1	X0	X0	X0	X0	X0	X0	2
Fluconazole	DB00196	A-nBuOzi-A	6	X1	X1	X0	X0	X0	X1	X0	X0	3
Fluconazole	DB00196	A-nPrOx-A	6	X0	X1	X0	X0	X0	X0	X0	X0	1
Fluconazole	DB00196	A-nPrOzi-A	6	X0	X1	X0	X0	X0	X0	X0	X0	1
Troglitazone	DB00197	A-BzOx-A	6	X1	X0	X0	X0	X0	X0	X0	X0	1
Troglitazone	DB00197	A-nBuOx-A	6	X0	X1	X0	X0	X0	X0	X0	X0	1
Troglitazone	DB00197	A-nBuOzi-A	6	X0	X1	X0	X0	X0	X0	X0	X0	1
Troglitazone	DB00197	A-nPrOx-A	6	X0	X1	X0	X0	X0	X0	X0	X0	1
Troglitazone	DB00197	A-nPrOzi-A	6	X0	X1	X0	X0	X0	X0	X0	X0	1
Oseltamivir	DB00198	A-BzOx-A	6	X0	X1	X0	X0	X1	X0	X0	X0	2
Oseltamivir	DB00198	A-nBuOx-A	6	X1	X1	X0	X0	X1	X0	X0	X0	3
Oseltamivir	DB00198	A-nBuOzi-A	6	X0	X1	X0	X0	X1	X0	X0	X0	2
Oseltamivir	DB00198	A-nPrOx-A	6	X0	X1	X0	X0	X1	X0	X0	X0	2
Oseltamivir	DB00198	A-nPrOzi-A	6	X0	X1	X0	X0	X1	X0	X0	X0	2
Erythromycin	DB00199	A-BzOx-A	6	X0	X1	X1	X0	X1	X0	X0	X0	3
Erythromycin	DB00199	A-nBuOx-A	6	X1	X1	X0	X0	X1	X1	X0	X1	5
Erythromycin	DB00199	A-nBuOzi-A	6	X1	X1	X1	X0	X1	X1	X0	X0	5
Erythromycin	DB00199	A-nPrOx-A	6	X0	X0	X0	X0	X1	X1	X0	X0	2
Erythromycin	DB00199	A-nPrOzi-A	6	X0	X0	X0	X0	X1	X1	X0	X0	2
Succinylcholine	DB00202	A-BzOx-A	6	AD	AD	AD	AD	AD	AD	AD	AD	0
Succinylcholine	DB00202	A-nBuOx-A	6	AD	AD	AD	X0	AD	AD	AD	AD	0
Succinylcholine	DB00202	A-nBuOzi-A	6	AD	AD	AD	X0	AD	AD	AD	AD	0
Succinylcholine	DB00202	A-nPrOx-A	6	AD	AD	AD	X0	AD	AD	AD	AD	0
Succinylcholine	DB00202	A-nPrOzi-A	6	AD	AD	AD	X0	AD	AD	AD	AD	0
Sildenafil	DB00203	A-BzOx-A	6	X1	X1	X1	X0	X0	X0	X1	X0	4
Sildenafil	DB00203	A-nBuOx-A	6	X1	X1	X0	X0	X1	X0	X0	X0	3
Sildenafil	DB00203	A-nBuOzi-A	6	X1	X1	X0	X0	X1	X0	X0	X0	3
Sildenafil	DB00203	A-nPrOx-A	6	X0	X0	X0	X0	X0	X0	X0	X0	0
Sildenafil	DB00203	A-nPrOzi-A	6	X0	X1	X0	X0	X1	X0	X0	X0	2
Dofetilide	DB00204	A-BzOx-A	6	X1	X1	X0	X0	X1	X0	X0	X0	3
Dofetilide	DB00204	A-nBuOx-A	6	X1	X1	X0	X0	X1	X1	X0	X0	4
Dofetilide	DB00204	A-nBuOzi-A	6	X1	X1	X0	X0	X1	X1	X0	X0	4
Dofetilide	DB00204	A-nPrOx-A	6	X0	X1	X0	X0	X1	X1	X0	X0	3
Dofetilide	DB00204	A-nPrOzi-A	6	X0	X1	X0	X0	X1	X1	X0	X0	3
Pyrimethamine	DB00205	A-BzOx-A	6	X1	X0	X0	X0	X1	X1	X1	X0	4
Pyrimethamine	DB00205	A-nBuOx-A	6	X1	X0	X0	X0	X1	X1	X1	X0	4
Pyrimethamine	DB00205	A-nBuOzi-A	6	X1	X0	X0	X0	X1	X1	X1	X0	4
Pyrimethamine	DB00205	A-nPrOx-A	6	X1	X1	X0	X0	X0	X1	X1	X0	4
Pyrimethamine	DB00205	A-nPrOzi-A	6	X0	X0	X0	X0	X0	X1	X0	X0	1
Reserpine	DB00206	A-BzOx-A	6	X1	X0	X0	X0	X1	X0	X0	X0	2
Reserpine	DB00206	A-nBuOx-A	6	X1	X1	X0	X0	X1	X1	X0	X1	5
Reserpine	DB00206	A-nBuOzi-A	6	X1	X1	X0	X0	X1	X0	X0	X0	3
Reserpine	DB00206	A-nPrOx-A	6	X1	X0	X0	X0	X1	X0	X0	X0	2
Reserpine	DB00206	A-nPrOzi-A	6	X1	X0	X0	X0	X0	X0	X0	X0	1
Azithromycin	DB00207	A-BzOx-A	6	X0	X1	X1	X0	X1	X0	X0	X0	3
Azithromycin	DB00207	A-nBuOx-A	6	X1	X1	X1	X0	X1	X1	X0	X1	6
Azithromycin	DB00207	A-nBuOzi-A	6	X1	X1	X1	X0	X1	X1	X0	X1	6
Azithromycin	DB00207	A-nPrOx-A	6	X0	X0	X0	X0	X0	X0	X0	X0	0
Azithromycin	DB00207	A-nPrOzi-A	6	X0	X1	X0	X0	X0	X0	X0	X0	1
Ticlopidine	DB00208	A-BzOx-A	6	X1	X0	X0	X0	X0	X0	X0	X0	1
Ticlopidine	DB00208	A-nBuOx-A	6	X1	X0	X0	X0	X1	X0	X0	X0	2
Ticlopidine	DB00208	A-nBuOzi-A	6	X1	X1	X0	X0	X1	X0	X0	X0	3
Ticlopidine	DB00208	A-nPrOx-A	6	X1	X0	X0	X0	X1	X0	X0	X0	2
Ticlopidine	DB00208	A-nPrOzi-A	6	X1	X0	X0	X0	X1	X0	X0	X0	2
Trospium	DB00209	A-BzOx-A	6	AD	X0	X0	AD	AD	AD	AD	X0	0
Trospium	DB00209	A-nBuOx-A	6	AD	X0	X0	AD	AD	AD	AD	X0	0
Trospium	DB00209	A-nBuOzi-A	6	AD	X1	X0	AD	AD	AD	AD	X0	1
Trospium	DB00209	A-nPrOx-A	6	AD	X0	X0	X0	AD	AD	AD	X0	0
Trospium	DB00209	A-nPrOzi-A	6	AD	X0	X0	X0	AD	AD	AD	X0	0
Adapalene	DB00210	A-BzOx-A	6	X0	X0	X0	X0	X0	X0	X0	X0	0
Adapalene	DB00210	A-nBuOx-A	6	X0	X0	X0	X0	X0	X0	X0	X0	0
Adapalene	DB00210	A-nBuOzi-A	6	X0	X0	X0	X0	X0	X0	X0	X0	0
Adapalene	DB00210	A-nPrOx-A	6	X0	X0	X0	X0	X0	X0	X0	X0	0
Adapalene	DB00210	A-nPrOzi-A	6	X0	X0	X0	X0	X0	X0	X0	X0	0
Midodrine	DB00211	A-BzOx-A	6	X1	X1	X1	X0	X1	X1	X0	X0	5
Midodrine	DB00211	A-nBuOx-A	6	X1	X1	X0	X0	X1	X1	X0	X0	4
Midodrine	DB00211	A-nBuOzi-A	6	X1	X1	X1	X0	X1	X1	X0	X0	5
Midodrine	DB00211	A-nPrOx-A	6	X1	X1	X0	X0	X1	X1	X0	X0	4
Midodrine	DB00211	A-nPrOzi-A	6	X1	X1	X0	X0	X1	X1	X0	X0	4
Remikiren	DB00212	A-BzOx-A	6	X1	X1	X0	X0	X1	X0	X0	X0	3
Remikiren	DB00212	A-nBuOx-A	6	X1	X1	X0	X0	X1	X1	X0	X0	4
Remikiren	DB00212	A-nBuOzi-A	6	X1	X1	X0	X0	X1	X1	X0	X0	4
Remikiren	DB00212	A-nPrOx-A	6	X1	X1	X0	X0	X1	X0	X0	X0	3
Remikiren	DB00212	A-nPrOzi-A	6	X1	X0	X0	X0	X1	X0	X0	X0	2
Pantoprazole	DB00213	A-BzOx-A	6	X1	X0	X0	X0	X1	X1	X0	X0	3
Pantoprazole	DB00213	A-nBuOx-A	6	X0	X1	X0	X0	X0	X1	X0	X0	2
Pantoprazole	DB00213	A-nBuOzi-A	6	X0	X0	X0	X0	X1	X1	X0	X0	2
Pantoprazole	DB00213	A-nPrOx-A	6	X0	X1	X0	X0	X0	X0	X0	X0	1
Pantoprazole	DB00213	A-nPrOzi-A	6	X0	X1	X0	X0	X0	X1	X0	X0	2
Torasemide	DB00214	A-BzOx-A	6	X0	X1	X0	X0	X0	X0	X0	X0	1
Torasemide	DB00214	A-nBuOx-A	6	X0	X1	X0	X0	X0	X0	X0	X0	1
Torasemide	DB00214	A-nBuOzi-A	6	X0	X1	X0	X0	X1	X0	X0	X0	2
Torasemide	DB00214	A-nPrOx-A	6	X0	X1	X0	X0	X0	X0	X0	X0	1
Torasemide	DB00214	A-nPrOzi-A	6	X0	X1	X0	X0	X0	X0	X0	X0	1
Citalopram	DB00215	A-BzOx-A	6	X0	X0	X0	X0	X1	X0	X0	X0	1
Citalopram	DB00215	A-nBuOx-A	6	X0	X1	X0	X0	X0	X0	X0	X0	1
Citalopram	DB00215	A-nBuOzi-A	6	X0	X1	X0	X0	X0	X0	X0	X0	1
Citalopram	DB00215	A-nPrOx-A	6	X0	X0	X0	X0	X0	X0	X0	X0	0
Citalopram	DB00215	A-nPrOzi-A	6	X0	X1	X0	X0	X0	X0	X0	X0	1
Eletriptan	DB00216	A-BzOx-A	6	X1	X1	X0	X0	X0	X0	X0	X0	2
Eletriptan	DB00216	A-nBuOx-A	6	X1	X1	X0	X0	X1	X0	X0	X0	3
Eletriptan	DB00216	A-nBuOzi-A	6	X1	X1	X0	X0	X1	X0	X0	X0	3
Eletriptan	DB00216	A-nPrOx-A	6	X1	X1	X0	X0	X1	X0	X0	X0	3
Eletriptan	DB00216	A-nPrOzi-A	6	X1	X1	X0	X0	X0	X0	X0	X0	2
Bethanidine	DB00217	A-BzOx-A	6	X1	AD	AD	X0	X0	X1	X0	AD	2
Bethanidine	DB00217	A-nBuOx-A	6	X1	X1	X0	X0	X1	X1	X0	X0	4
Bethanidine	DB00217	A-nBuOzi-A	6	X1	X1	X0	X0	X1	X1	X0	X0	4
Bethanidine	DB00217	A-nPrOx-A	6	X0	X1	X0	X0	X1	X1	X0	X0	3
Bethanidine	DB00217	A-nPrOzi-A	6	X0	X1	X0	X0	X0	X1	X0	X0	2
Moxifloxacin	DB00218	A-BzOx-A	6	AD	X0	X0	X0	AD	AD	AD	X0	0
Moxifloxacin	DB00218	A-nBuOx-A	6	X1	X0	X0	X0	X0	X0	X0	X0	1
Moxifloxacin	DB00218	A-nBuOzi-A	6	X1	X1	X0	X0	X0	X0	X0	X0	2
Moxifloxacin	DB00218	A-nPrOx-A	6	X0	X0	X0	X0	X0	X0	X0	X0	0
Moxifloxacin	DB00218	A-nPrOzi-A	6	X0	X0	X0	X0	X0	X0	X0	X0	0
Oxyphenonium	DB00219	A-BzOx-A	6	AD	X1	X1	X0	AD	AD	AD	X0	2
Oxyphenonium	DB00219	A-nBuOx-A	6	AD	X0	X0	X0	AD	X0	X0	X0	0
Oxyphenonium	DB00219	A-nBuOzi-A	6	AD	X0	X0	X0	AD	AD	AD	X0	0
Oxyphenonium	DB00219	A-nPrOx-A	6	AD	X0	X0	X0	AD	AD	AD	X0	0
Oxyphenonium	DB00219	A-nPrOzi-A	6	AD	X0	X0	X0	AD	AD	X0	X0	0
Nelfinavir	DB00220	A-BzOx-A	6	AD	X1	X0	X0	X0	X0	AD	X0	1
Nelfinavir	DB00220	A-nBuOx-A	6	X1	X1	X0	X0	X1	X0	X0	X0	3
Nelfinavir	DB00220	A-nBuOzi-A	6	X0	X1	X0	X0	X0	X0	X0	X0	1
Nelfinavir	DB00220	A-nPrOx-A	6	X0	X1	X0	X0	X0	X0	X0	X0	1
Nelfinavir	DB00220	A-nPrOzi-A	6	X0	X1	X0	X0	X0	X0	X0	X0	1
Isoetharine	DB00221	A-BzOx-A	6	X1	X1	X1	X0	X1	X0	X0	X0	4
Isoetharine	DB00221	A-nBuOx-A	6	X1	X1	X0	X0	X1	X1	X0	X0	4
Isoetharine	DB00221	A-nBuOzi-A	6	X1	X1	X0	X0	X1	X1	X0	X0	4
Isoetharine	DB00221	A-nPrOx-A	6	X1	X1	X0	X0	X1	X1	X0	X0	4
Isoetharine	DB00221	A-nPrOzi-A	6	X1	X1	X0	X0	X1	X0	X0	X0	3
Glimepiride	DB00222	A-BzOx-A	6	X1	X0	X1	X0	X1	X0	X0	X0	3
Glimepiride	DB00222	A-nBuOx-A	6	X1	X1	X0	X0	X1	X0	X0	X0	3
Glimepiride	DB00222	A-nBuOzi-A	6	X1	X1	X0	X0	X1	X0	X0	X0	3
Glimepiride	DB00222	A-nPrOx-A	6	X1	X1	X0	X0	X1	X0	X0	X0	3
Glimepiride	DB00222	A-nPrOzi-A	6	X1	X1	X0	X0	X1	X0	X0	X0	3
Diflorasone	DB00223	A-BzOx-A	6	X0	X0	X0	X0	X0	X0	X0	X0	0
Diflorasone	DB00223	A-nBuOx-A	6	X0	X0	X0	X0	X0	X0	X0	X0	0
Diflorasone	DB00223	A-nBuOzi-A	6	X0	X0	X0	X0	X0	X0	X0	X0	0
Diflorasone	DB00223	A-nPrOx-A	6	X0	X0	X0	X0	X0	X0	X0	X0	0
Diflorasone	DB00223	A-nPrOzi-A	6	X0	X0	X0	X0	X0	X0	X0	X0	0
Indinavir	DB00224	A-BzOx-A	6	AD	X1	X0	X0	AD	AD	AD	X0	1
Indinavir	DB00224	A-nBuOx-A	6	X1	X1	X0	X0	X1	X0	X0	X0	3
Indinavir	DB00224	A-nBuOzi-A	6	X1	X1	X0	X0	X1	X0	X0	X0	3
Indinavir	DB00224	A-nPrOx-A	6	X1	X0	X0	X0	X1	X0	X0	X0	2
Indinavir	DB00224	A-nPrOzi-A	6	X0	X1	X0	X0	X1	X0	X0	X0	2
Gadodiamide	DB00225	A-BzOx-A	6	AD	AD	AD	AD	AD	AD	AD	AD	0
Gadodiamide	DB00225	A-nBuOx-A	6	X0	AD	AD	X0	X0	X0	X0	AD	0
Gadodiamide	DB00225	A-nBuOzi-A	6	X0	AD	AD	X0	X0	X0	X0	AD	0
Gadodiamide	DB00225	A-nPrOx-A	6	X0	AD	AD	X0	X0	X0	X0	AD	0
Gadodiamide	DB00225	A-nPrOzi-A	6	X0	AD	AD	X0	X0	X0	X0	AD	0
Guanadrel	DB00226	A-BzOx-A	6	X0	X1	AD	X0	X0	X0	X0	X0	1
Guanadrel	DB00226	A-nBuOx-A	6	X0	X1	X0	X0	X0	X1	X0	X0	2
Guanadrel	DB00226	A-nBuOzi-A	6	X0	X1	X0	X0	X0	X1	X0	X0	2
Guanadrel	DB00226	A-nPrOx-A	6	X0	X1	X0	X0	X0	X1	X0	X0	2
Guanadrel	DB00226	A-nPrOzi-A	6	X0	X0	X0	X0	X0	X1	X0	X0	1
Lovastatin	DB00227	A-BzOx-A	6	X1	X1	X0	X0	X1	X0	X0	X0	3
Lovastatin	DB00227	A-nBuOx-A	6	X1	X1	X0	X0	X1	X0	X0	X0	3
Lovastatin	DB00227	A-nBuOzi-A	6	X0	X1	X0	X0	X1	X0	X0	X0	2
Lovastatin	DB00227	A-nPrOx-A	6	X1	X1	X0	X0	X1	X0	X0	X0	3
Lovastatin	DB00227	A-nPrOzi-A	6	X0	X1	X0	X0	X0	X0	X0	X0	1
Enflurane	DB00228	A-BzOx-A	6	X0	AD	AD	X0	X1	X1	X1	AD	3
Enflurane	DB00228	A-nBuOx-A	6	X0	AD	AD	X0	X1	X1	X1	AD	3
Enflurane	DB00228	A-nBuOzi-A	6	X0	AD	AD	X0	X1	X1	X1	AD	3
Enflurane	DB00228	A-nPrOx-A	6	X0	AD	AD	X0	X0	X1	X0	AD	1
Enflurane	DB00228	A-nPrOzi-A	6	X0	AD	AD	X0	X0	X1	X0	AD	1
Cefotiam	DB00229	A-BzOx-A	6	X1	X1	X0	X0	X1	X0	X0	X0	3
Cefotiam	DB00229	A-nBuOx-A	6	X1	X1	X0	X0	X1	X1	X0	X0	4
Cefotiam	DB00229	A-nBuOzi-A	6	X1	X1	X0	X0	X1	X1	X0	X0	4
Cefotiam	DB00229	A-nPrOx-A	6	X0	X1	X0	X0	X1	X0	X0	X0	2
Cefotiam	DB00229	A-nPrOzi-A	6	X0	X1	X0	X0	X0	X0	X0	X0	1
Temazepam	DB00231	A-BzOx-A	6	X1	X0	X0	X0	X1	X0	X0	X0	2
Temazepam	DB00231	A-nBuOx-A	6	X1	X0	X1	X0	X1	X0	X0	X0	3
Temazepam	DB00231	A-nBuOzi-A	6	X1	X1	X1	X0	X1	X0	X0	X0	4
Temazepam	DB00231	A-nPrOx-A	6	X0	X1	X0	X0	X1	X0	X0	X0	2
Temazepam	DB00231	A-nPrOzi-A	6	X0	X1	X0	X0	X0	X0	X0	X0	1
Methyclothiazide	DB00232	A-BzOx-A	6	X1	X1	X0	X0	X1	X0	X0	X0	3
Methyclothiazide	DB00232	A-nBuOx-A	6	X1	X1	X0	X0	X1	X1	X0	X0	4
Methyclothiazide	DB00232	A-nBuOzi-A	6	X1	X1	X0	X0	X0	X1	X0	X0	3
Methyclothiazide	DB00232	A-nPrOx-A	6	X1	X1	X0	X0	X0	X1	X0	X0	3
Methyclothiazide	DB00232	A-nPrOzi-A	6	X1	X1	X0	X0	X0	X1	X0	X0	3
Reboxetine	DB00234	A-BzOx-A	6	X0	X0	X0	X0	X0	X0	X0	X0	0
Reboxetine	DB00234	A-nBuOx-A	6	X1	X0	X0	X0	X0	X1	X0	X0	2
Reboxetine	DB00234	A-nBuOzi-A	6	X1	X0	X0	X0	X0	X0	X0	X0	1
Reboxetine	DB00234	A-nPrOx-A	6	X1	X0	X0	X0	X0	X0	X0	X0	1
Reboxetine	DB00234	A-nPrOzi-A	6	X0	X0	X0	X0	X0	X0	X0	X0	0
Milrinone	DB00235	A-BzOx-A	6	X0	X0	X0	X0	X1	X0	X0	X0	1
Milrinone	DB00235	A-nBuOx-A	6	X0	X1	X0	X0	X1	X1	X0	X0	3
Milrinone	DB00235	A-nBuOzi-A	6	X0	X1	X0	X0	X1	X1	X0	X0	3
Milrinone	DB00235	A-nPrOx-A	6	X0	X1	X0	X0	X1	X0	X0	X0	2
Milrinone	DB00235	A-nPrOzi-A	6	X0	X1	X0	X0	X0	X1	X0	X0	2
Pipobroman	DB00236	A-BzOx-A	6	AD	AD	AD	AD	AD	AD	AD	AD	0
Pipobroman	DB00236	A-nBuOx-A	6	X1	X1	AD	X0	X1	X0	X0	X0	3
Pipobroman	DB00236	A-nBuOzi-A	6	X1	X1	AD	X0	X0	X0	X1	X0	3
Pipobroman	DB00236	A-nPrOx-A	6	X0	X0	AD	X0	X0	X0	X0	X0	0
Pipobroman	DB00236	A-nPrOzi-A	6	X0	X1	AD	X0	X0	X0	X0	X0	1
Butabarbital	DB00237	A-BzOx-A	6	AD	X1	X0	AD	AD	AD	AD	X0	1
Butabarbital	DB00237	A-nBuOx-A	6	AD	X1	X0	X0	X1	AD	AD	X0	2
Butabarbital	DB00237	A-nBuOzi-A	6	AD	X1	X0	X0	AD	AD	AD	X0	1
Butabarbital	DB00237	A-nPrOx-A	6	AD	X1	X0	X0	X1	AD	AD	X0	2
Butabarbital	DB00237	A-nPrOzi-A	6	AD	X1	X0	X0	X1	AD	AD	X0	2
Nevirapine	DB00238	A-BzOx-A	6	X0	X0	X0	X0	X0	X0	X0	X0	0
Nevirapine	DB00238	A-nBuOx-A	6	X0	X0	X0	X0	X0	X0	X0	X0	0
Nevirapine	DB00238	A-nBuOzi-A	6	X0	X0	X0	X0	X0	X0	X0	X0	0
Nevirapine	DB00238	A-nPrOx-A	6	X0	X0	X0	X0	X0	X0	X0	X0	0
Nevirapine	DB00238	A-nPrOzi-A	6	X0	X0	X0	X0	X0	X0	X0	X0	0
Oxiconazole	DB00239	A-BzOx-A	6	X1	X0	X0	X0	X0	X1	X0	X0	2
Oxiconazole	DB00239	A-nBuOx-A	6	X1	X1	X0	X0	X1	X1	X0	X0	4
Oxiconazole	DB00239	A-nBuOzi-A	6	X1	X1	X0	X0	X1	X1	X0	X0	4
Oxiconazole	DB00239	A-nPrOx-A	6	X1	X1	X0	X0	X1	X1	X0	X0	4
Oxiconazole	DB00239	A-nPrOzi-A	6	X1	X0	X0	X0	X1	X1	X0	X0	3
Alclometasone	DB00240	A-BzOx-A	6	X0	X0	X0	X0	X0	X0	X0	X0	0
Alclometasone	DB00240	A-nBuOx-A	6	X0	X0	X0	X0	X0	X0	X0	X0	0
Alclometasone	DB00240	A-nBuOzi-A	6	X0	X0	X0	X0	X0	X0	X0	X0	0
Alclometasone	DB00240	A-nPrOx-A	6	X0	X0	X0	X0	X0	X0	X0	X0	0
Alclometasone	DB00240	A-nPrOzi-A	6	X0	X0	X0	X0	X0	X0	X0	X0	0
Butalbital	DB00241	A-BzOx-A	6	AD	X1	X0	X0	AD	AD	AD	X0	1
Butalbital	DB00241	A-nBuOx-A	6	X1	X1	X0	X0	X0	X0	AD	X0	2
Butalbital	DB00241	A-nBuOzi-A	6	X1	X1	X0	X0	X0	X0	AD	X0	2
Butalbital	DB00241	A-nPrOx-A	6	X0	X1	X0	X0	X1	X0	AD	X0	2
Butalbital	DB00241	A-nPrOzi-A	6	X0	X1	X0	X0	X0	X0	AD	X0	1
Cladribine	DB00242	A-BzOx-A	6	X0	X1	X0	X0	X0	X0	X0	X0	1
Cladribine	DB00242	A-nBuOx-A	6	X0	X1	X0	X0	X0	X0	X0	X0	1
Cladribine	DB00242	A-nBuOzi-A	6	X0	X1	X0	X0	X0	X0	X0	X0	1
Cladribine	DB00242	A-nPrOx-A	6	X0	X1	X0	X0	X0	X0	X0	X0	1
Cladribine	DB00242	A-nPrOzi-A	6	X0	X1	X0	X0	X0	X0	X0	X0	1
Ranolazine	DB00243	A-BzOx-A	6	AD	X1	X1	X0	X0	X0	X0	X0	2
Ranolazine	DB00243	A-nBuOx-A	6	X1	X1	X1	X0	X1	X0	X0	X0	4
Ranolazine	DB00243	A-nBuOzi-A	6	X1	X1	X0	X0	X0	X0	X0	X0	2
Ranolazine	DB00243	A-nPrOx-A	6	X1	X1	X0	X0	X0	X0	X0	X0	2
Ranolazine	DB00243	A-nPrOzi-A	6	X0	X1	X0	X0	X0	X0	X0	X0	1
Benzatropine	DB00245	A-BzOx-A	6	AD	X0	X0	X0	AD	AD	AD	X0	0
Benzatropine	DB00245	A-nBuOx-A	6	AD	X0	X0	X0	X1	X0	X0	X0	1
Benzatropine	DB00245	A-nBuOzi-A	6	AD	X0	X0	X0	X0	X0	X0	X0	0
Benzatropine	DB00245	A-nPrOx-A	6	AD	X0	X0	X0	X0	X0	X0	X0	0
Benzatropine	DB00245	A-nPrOzi-A	6	X0	X0	X0	X0	X0	X0	X0	X0	0
Ziprasidone	DB00246	A-BzOx-A	6	X1	X0	X0	X0	X0	X0	X0	X0	1
Ziprasidone	DB00246	A-nBuOx-A	6	X1	X0	X0	X0	X1	X0	X0	X0	2
Ziprasidone	DB00246	A-nBuOzi-A	6	X1	X1	X0	X0	X1	X0	X0	X0	3
Ziprasidone	DB00246	A-nPrOx-A	6	X0	X0	X0	X0	X0	X0	X0	X0	0
Ziprasidone	DB00246	A-nPrOzi-A	6	X0	X0	X0	X0	X0	X0	X0	X0	0
Methysergide	DB00247	A-BzOx-A	6	AD	X0	X0	X0	AD	AD	AD	X0	0
Methysergide	DB00247	A-nBuOx-A	6	X1	X0	X0	X0	X0	X0	X0	X0	1
Methysergide	DB00247	A-nBuOzi-A	6	X1	X1	X0	X0	X0	X0	X0	X0	2
Methysergide	DB00247	A-nPrOx-A	6	X0	X0	X0	X0	X0	X0	X0	X0	0
Methysergide	DB00247	A-nPrOzi-A	6	X1	X0	X0	X0	X0	X0	X0	X0	1
Cabergoline	DB00248	A-BzOx-A	6	AD	X0	X0	AD	AD	AD	AD	X0	0
Cabergoline	DB00248	A-nBuOx-A	6	X0	X1	X0	X0	X0	X0	X0	X0	1
[truncated: 46,778 more rows]

## Sheet: TabS5_Screening_RDK7-RF
Name	ID	POL	DF	LC10	LC20	LC30	LC40	LE20	LE40	LE60	LE80	Passed	Legend:
[truncated: 47,310 more rows]
